# Supplementary material for: Discovery of biomarkers in the psoriasis through machine learning and dynamic immune infiltration in three types of skin lesions
Source: Front Immunol. 2024 May 13;15:1388690. doi: 10.3389/fimmu.2024.1388690 (PMC11128609; doi:10.3389/fimmu.2024.1388690)
Supplement: Supplementary file 1 [file Table_1.xlsx]

## Sheet: S.Table 1
Specific genes in the Veen diagram of figure 1
Mixed Degs	Pso Degs	AD Degs	Sets	Gene ID	Count	Area
TRUE	TRUE	TRUE	Mixed Degs∩Pso Degs∩AD Degs	SLAMF7, CLDN23, AKR1B10, BTC, GZMB, PRKCQ, TYMP, C14orf132, PRKCQ-AS1, OASL, IL34, DOK3, STAT1, SPTLC2, AIM2, CARHSP1, LRP8, OAS2, PAK3, MIAT, CYP27B1, HS3ST3A1, LINC01094, JAK3, RAB27A, BLM, ANKRD33B, TPPP, PRSS53, KRT16, KYNU, NETO2, BCL2A1, CNGA1, HS3ST6, MSMB, IL37, EPSTI1, HELLS, LOC143286, SAMD9, FAM20A, SCIN, SYNE1, SASH3, ADAMTS9-AS2, MKI67, CDC25A, ITGAX, ANKFN1, CCL5, SAMSN1, ISG15, NCA…	73	Area1
FALSE	TRUE	TRUE	(Pso Degs∩AD Degs)∖(Mixed Degs)	ARHGAP9, SLC4A8, LILRB3	3	Area2
TRUE	FALSE	TRUE	(Mixed Degs∩AD Degs)∖(Pso Degs)	FCMR, C1QTNF7, AGFG2, DTL, PPP2R2B, ABCF2, EOMES, FAM111B, OAS1, KIF18A, SELL, TTK, DLGAP5, CCNA2	14	Area3
FALSE	FALSE	TRUE	(AD Degs)∖(Mixed Degs∪Pso Degs)	GNLY, MTFR2, KIF23, GTSE1, MIR6883///PER1, APELA	6	Area4
TRUE	TRUE	FALSE	(Mixed Degs∩Pso Degs)∖(AD Degs)	ZNF677, IGFL1, CLEC7A, CTLA4, INA, BCAR3, ACADL, SNCA, LINC01215, GPR68, SLITRK6, ISG20, NLRX1, SERPINB13, IL4R, ADAM23, SEL1L3, CXCR6, DCTN5, TEX101, CYP2J2, TMPRSS4, CD274, PRSS27, LYN, TLE3, FCHSD1, RAB3B, RALGPS2, LINC01550, TMEM255A, GPCPD1, EHF, RHOBTB3, ENPP5, ACP5, MIR146A, RDH16, C17orf96, GREB1L, PLAGL2, LOC157562, MIR155///MIR155HG, TRIM10, CDRT1, MDFI, IRF7, CMAHP, STUM, ELP6, ARHGEF1…	360	Area5
FALSE	TRUE	FALSE	(Pso Degs)∖(Mixed Degs∪AD Degs)	CCNE1, UGGT1, TLR2, MMP9, ARHGEF28, LOC101930071///LIPE-AS1, ANKH, IFI44, LONRF1, CFB, C19orf66, KCNRG///TRIM13, HAPLN3, HBEGF, MAGI1, NAPG, PURA, MYO1B, EXOG, TXNL4B, CCNYL1, ADAM10, NCAPH2, PML, AASS, CD83, CNTNAP3B///CNTNAP3, GZMH, NFASC, MAP2K5, SLC38A10, CMPK2, CACNA2D3, MTMR12, SHC1, ZNF850, BTBD19, LOC105375677, GPX2, CORO1A, MTMR3, MIR181A2HG, MX2, LINC01137, DLG3, G6PD, AK8, LTB, TTBK2, …	144	Area6
TRUE	FALSE	FALSE	(Mixed Degs)∖(Pso Degs∪AD Degs)	NUP210, TTC39A, NUDT11, SARM1, SSTR1, PARP9, CAB39L, FST, COBL, P2RY2, DUOXA2, DFFA, SSBP2, HBA2///HBA1, CARD14, STYK1, SLC28A3, MAPK14, ID4, KIAA1549, LARP1B, LOC100507557, RORC, DYNC1I1, MPPED2, DMD, LTB4R, PHF19, CAMK2N1, SLC14A1, TG, UBA6, HIF3A, ATOH8, WDFY3-AS2, ZSCAN18, GPIHBP1, NOG, SERPINB1, WIF1, EDAR, EPHB1, SERPINB9, TIMP3, LOC100507053, SKA3, SPINK1, POLR3G, SPTBN1, INHBB, CCDC127, L…	366	Area7

## Sheet: S.Table 2
The results of LASSO
	s0	s1	s2	s3	s4	s5	s6	s7	s8	s9	s10	s11	s12	s13	s14	s15	s16	s17	s18	s19	s20	s21	s22	s23	s24	s25	s26	s27	s28	s29	s30	s31	s32	s33	s34	s35	s36	s37	s38	s39	s40	s41	s42	s43	s44	s45	s46	s47	s48
(Intercept)	0.636364	0.434859	0.242513	0.0589092	-0.116349	-0.283642	-0.443331	-0.595762	-0.741265	-0.880154	-1.01273	-1.12953	-1.23772	-1.34118	-1.44185	-1.53927	-1.63236	-1.721	-1.80559	-1.88656	-1.96365	-2.03721	-2.10765	-2.17469	-2.23867	-2.29994	-2.35825	-2.41113	-2.45794	-2.50238	-2.54258	-2.57553	-2.58069	-2.58371	-2.58578	-2.58863	-2.5918	-2.5997	-2.59237	-2.60474	-2.62711	-2.64849	-2.65416	-2.675	-2.69322	-2.70723	-2.66221	-2.66304	-2.64768
pasi	0	0	0	0	0	0	0	0	0	0	0	0	0	0	0	0	0	0	0	0	0	0	0	0	0	0	0	0	0	0	0	0	0	0	0	0	0	0	0	0	0	0	0	0	0	0	0	0	0
scorad	0	0	0	0	0	0	0	0	0	0	0	0	0	0	0	0	0	0	0	0	0	0	0	0	0	0	0	0	0	0	0	0	0	0	0	0	0	0	0	0	0	0	0	0	0	0	0	0	0
easi	0	0	0	0	0	0	0	0	0	0	0	0	0	0	0	0	0	0	0	0	0	0	0	0	0	0	0	0	0	0	0	0	0	0	0	0	0	0	0	0	0	0	0	0	0	0	0	0	0
CCNE1	0	0	0	0	0	0	0	0	0	0	0	0	0	0	0.00168691	0.00393205	0.00611095	0.00808434	0.00996161	0.011861	0.0135746	0.0152025	0.0168637	0.0183517	0.0197627	0.0212168	0.022509	0.0230838	0.0248336	0.0260797	0.0268484	0.0272895	0.0267596	0.0263076	0.0261017	0.0259624	0.0258439	0.0260354	0.0254361	0.0256594	0.0256792	0.0256838	0.0249317	0.0250589	0.0249198	0.0246501	0.0228238	0.0228777	0.0227861
UGGT1	0	0	0	0	0	0	0	0	0	0	0	0.0044583	0.0102291	0.015645	0.0204633	0.0246523	0.0286166	0.0324686	0.0361521	0.0395999	0.042952	0.0461588	0.0491534	0.05207	0.0548622	0.0574627	0.0600004	0.0625034	0.0626835	0.0628269	0.0629396	0.0628416	0.0614611	0.0602114	0.0589285	0.0577225	0.0565908	0.0557529	0.0542646	0.0535934	0.0526446	0.0514843	0.0494317	0.0486686	0.0476787	0.046529	0.0432808	0.0423378	0.0404512
TLR2	0	0	0	0	0	0	0	0	0	0	0	0	0	0	0	0	0	0	0	0	0	0	0	0	0	0	0	0	0	0	0	0	0	0	0	0	0	0	0	0	0	0	0	0	0	0	0	0	0
MMP9	0	0	0	0	0	0	0	0	0	0	0	0	0	0	0	0	0	0	0	0	0	0	0	0	0	0	0	0	0	0	0	0	0	0	0	0	0	0	0	0	0	0	0	0	0	0	0	0	0
ARHGEF28	0	0	0	0	0	0	0	0	0	0	0	0	0	0	0	0	0	0	0	0	0	0	0	0	0	0	0	0	0	0	0	-2.35e-05	-0.000477003	-0.00114946	-0.00186578	-0.00253039	-0.0031546	-0.00370659	-0.00444224	-0.00479915	-0.00443787	-0.00399497	-0.00370257	-0.00338952	-0.00299564	-0.00267654	-0.00377168	-0.00415292	-0.0047897
LOC101930071...LIPE.AS1	0	0	0	0	0	0	0	0	0	0	0	0	0	0	0	0	0	0	0	0	0	0	0	0	0	0	0	0	0	0	0	0	0	0	0	0	0	0	0	0	0	0	0	0	0	0	0	0	0
ANKH	0	0	0	0	0	0	0	0	0	0	0	0	0	0	0	0	0	0	0	0	0	0	0	0	0	0	0	0	0	0	0	0	0	0	0	0	0	0	0	0	0	0	0	0	0	0	0	0	0
IFI44	0	0	0	0	0	0	0	0	0	0	0	0	0	0	0	0	0	0	0	0	0	0	0	0	0	0	0	0	0	0	0	0	0	0	0	0	0	0	0	0	0	0	0	0	0	0	0	0	0
LONRF1	0	0	0	0	0	0	0	0	0	0	0	0	0	0	0	0	0	0	0	0	0	0	0	0	0	0	0	0	0	0	0	0	0	0	0	0	0	0	0	0	0	0	0	0	0	0	0	0	0
CFB	0	0	0	0	0	0	0	0	0	0	0	0	0	0	0	0	0	0	0	0	0	0	0	0	0	0	0	0	0	0	0	0	0	0	0	0	0	0	0	0	0	0	0	0	0	0	0	0	0
C19orf66	0	0	0	0	0	0	0	0	0	0	0	0	0	0	0	0	0	0	0	0	0	0	0	0	0	0	0	0	0	0	0	0	0	0	0	0	0	0	0	0	0	0	0	0	0	0	0	0	0
KCNRG...TRIM13	0	0	0	0	0	0	0	0	0	0	0	0	0	0	0	0	0	0	0	0	0	0	0	0	0	0	0	0	0	0	0	0	0	0	0	0	0	0	0	0	0	0	0	0	0	0	0	0	0
HAPLN3	0	0	0	0	0	0	0	0	0	0	0	0	0	0	0	0	0	0	0	0	0	0	0	0	0	0	0	0	0	0	0	0	0	0	0	0	0	0	0	0	0	0	0	0	0	0	0	0	0
HBEGF	0	0	0	0	0	0	0	0	0	0	0	0	0	0	0	0	0	0	0	0	0	0	0	0	0	0	0	0	0	0	0	0	0	0	0	0	0	0	0	0	0	0	0	0	0	0	0	0	0
MAGI1	0	0	0	0	0	0	0	0	0	0	0	0	0	0	0	0	0	0	0	0	0	0	0	0	0	0	0	0	0	0	0	0	0	0	0	0	0	0	0	0	0	0	0	0	0	0	0	0	0
NAPG	0	0	0	0	0	0	0	0	0	0	0	0	0	0	0	0	0	0	0	0	0	0	0	0	0	0	0	0	0	0	0	0	0	0	0	0	0	0	0	0	0	0	0	0	0	0	0	0	0
PURA	0	0	0	0	0	0	0	0	0	0	0	0	0	0	0	0	0	0	0	0	0	0	0	0	0	0	0	0	0	0	0	0	0	0	0	0	0	0	0	0	0	0	0	0	0	0	0	0	0
MYO1B	0	0	0	0	0	0	0	0	0	0	0	0	0	0	0	0	0	0	0	0	0	0	0	0	0	0	0	0	0	0	0	0	0	0	0	0	0	0	0	0	0	0	0	0	0	0	0	0	0
EXOG	0	0	0	0	0	0	0	0	0	0	0	0	0	0	0	0	0	0	0	0	0	0	0	0	0	0	0	0	0	0	0	0	0	0	0	0	0	0	0	0	0	0	0	0	0	0	0	0	0
TXNL4B	0	0	0	0	0	0	0	0	0	0	0	0	0	0	0	0	0	0	0	0	0	0	0	0	0	0	0	0	0	0	0	0	0	0	0	0	0	0	0	0	0	0	0	0	0	0	0	0	0
CCNYL1	0	0	0	0	0	0	0	0	0	0	0	0	0	0	0	0	0	0	0	0	0	0	0	0	0	0	0	0	0	0	0	0	0	0	0	0	0	0	0	0.000279177	0.00174086	0.00316763	0.00471483	0.00583188	0.00708146	0.00832422	0.00941381	0.0101878	0.011128
ADAM10	0	0	0	0	0	0	0	0	0	0	0	0	0	0	0	0	0	0	0	0	0	0	0	0	0	0	0	0	0	0	0	0	0	0	0	0	0	0	0	0	0	0	0	0	0	0	0	0	0
NCAPH2	0	0	0	0	0	0	0	0	0	0	0	0	0	0	0	0	0	0	0	0	0	0	0	0	0	0	0	0	0	0	0	0	0	0	0	0	0	0	0	0	0	0	0	0	0	0	0	0	0
PML	0	0	0	0	0	0	0	0	0	0	0	0	0	0	0	0	0	0	0	0	0	0	0	0	0	0	0	0	0	0	0	0	0	0	0	0	0	0	0	0	0	0	0	0	0	0	0	0	0
AASS	0	0	0	0	0	0	0	0	0	0	0	0	0	0	0	0	0	0	0	0	0	0	0	0	0	0	0	0	0	0	0	0	0	0	0	0	0	0	0	0	0	0	0	0	0	0	0	0	0
CD83	0	0	0	0	0	0	0	0	0	0	0	0	0	0	0	0	0	0	0	0	0	0	0	0	0	0	0	0	0	0	0	0	0	0	0	0	0	0	0	0	0	0	0	0	0	0	0	0	0
CNTNAP3B...CNTNAP3	0	0	0	0	0	0	0	0	0	0	0	0	0	0	0	0	0	0	0	0	0	0	0	0	0	0	0	0	0	0	0	0	0	0	0	0	0	0	0	0	0	0	0	0	0	0	0	0	0
GZMH	0	0	0	0	0	0	0	0	0	0	0	0	0	0	0	0	0	0	0	0	0	0	0	0	0	0	0	0	0	0	0	0	0	0	0	0	0	0	0	0	0	0	0	0	0	0	0	0	0
NFASC	0	0	0	0	0	0	0	0	0	0	0	0	0	0	0	0	0	0	0	0	0	0	0	0	0	0	0	0	0	0	0	0	0	0	0	0	0	0	0	0	0	0	0	0	0	0.000214019	0.00171311	0.00276174	0.00405471
MAP2K5	0	0	0	0	0	0	0	0	0	0	0	0	0	0	0	0	0	0	0	0	0	0	0	0	0	0	0	0	0	0	0	0	0	0	0	0	0	0	0	0	0	0	0	0	0	0	0	0	0
SLC38A10	0	0	0	0	0	0	0	0	0	0	0	0	0	0	0	0	0	0	0	0	0	0	0	0	0	0	0	0	0	0	0	0	0	0	0	0	0	0	0	0	0	0	0	0	0	0	0	0	0
CMPK2	0	0	0	0	0	0	0	0	0	0	0	0	0	0	0	0	0	0	0	0	0	0	0	0	0	0	0	0	0	0	0	0	0	0	0	0	0	0	0	0	0	0	0	0	0	0	0	0	0
CACNA2D3	0	0	0	0	0	0	0	0	0	0	0	0	0	0	0	0	0	0	0	0	0	0	0	0	0	0	0	0	0	0	0	0	0	0	0	0	0	0	0	0	0	0	0	0	0	0	0	0	0
MTMR12	0	0	0	0	0	0	0	0	0	0	0	0	0	0	0	0	0	0	0	0	0	0	0	0	0	0	0	0	0	0	0	0	0	0	0	0	0	0	0	0	0	0	0	0	0	0	0	0	0
SHC1	0	0	0	0	0	0	0	0	0	0	0	0	0	0	0	0	0	0	0	0	0	0	0	0	0	0	0	0	0	0	0	0	0	0	0	0	0	0	0	0	0	0	0	0	0	0	0	0	0
ZNF850	0	0	0	0	0	0	0	0	0	0	0	0	0	0	0	0	0	0	0	0	0	0	0	0	0	0	0	0	0	0	-4.24e-05	-0.000425802	-0.00238803	-0.00408372	-0.00569332	-0.00719046	-0.00859781	-0.00967294	-0.0114739	-0.0121979	-0.0126984	-0.0133563	-0.0149462	-0.0153803	-0.0159703	-0.0166695	-0.0193841	-0.0197496	-0.0207964
BTBD19	0	0	0	0	0	0	0	0	0	0	0	0	0	0	0	0	0	0	0	0	0	0	0	0	0	0	0	0	0	2.31e-05	0.000390546	0.00102103	0.00218041	0.00307394	0.00393559	0.00474426	0.00550899	0.00601625	0.00704824	0.00746883	0.0083089	0.00923308	0.0106131	0.0111762	0.0119865	0.0127806	0.0144435	0.014789	0.0156905
LOC105375677	0	0	0	0	0	0	0	0	0	0	0	0	0	0	0	0	0	0	0	0	0	0	0	0	0	0	0	0	0	0	0	0	0	0	0	0	0	0	0	0	0	0	0	0	0	0	0	0	0
GPX2	0	0.0204802	0.0400296	0.0586904	0.076503	0.0935061	0.109736	0.125229	0.140017	0.154133	0.167608	0.175938	0.182349	0.188563	0.193186	0.197389	0.201401	0.205266	0.208956	0.21244	0.215803	0.219014	0.22204	0.224966	0.22776	0.230387	0.232932	0.235419	0.236965	0.238864	0.240794	0.242724	0.245186	0.247281	0.249064	0.250746	0.252348	0.253739	0.255371	0.256589	0.257719	0.259043	0.260824	0.261977	0.26322	0.264408	0.264502	0.264239	0.263467
CORO1A	0	0	0	0	0	0	0	0	0	0	0	0	0	0	0	0	0	0	0	0	0	0	0	0	0	0	0	0	0	0	0	0	0	0	0	0	0	0	0	0	0	0	0	0	0	0	0	0	0
MTMR3	0	0	0	0	0	0	0	0	0	0	0	0	0	0	0	0	0	0	0	0	0	0	0	0	0	0	0	0.000537371	0.00278405	0.0049429	0.00685145	0.00838732	0.00878085	0.00933863	0.00984942	0.0103624	0.010866	0.0115327	0.0116287	0.0123527	0.0129545	0.0133864	0.0131404	0.0137214	0.0141006	0.0143332	0.0130505	0.0134158	0.0131627
MIR181A2HG	0	0	0	0	0	0	0	0	0	0	0	0	0	0	0	0	0	0	0	0	0	0	0	0	0	0	0	0	0	0	0	0	0	0	0	0	0	0	0	0	0	0	0	0	0	0	0	0	0
MX2	0	0	0	0	0	0	0	0	0	0	0	0	0	0	0	0	0	0	0	0	0	0	0	0	0	0	0	0	0	0	0	0	0	0	0	0	0	0	0	0	0	0	0	0	0	0	0	0	0
LINC01137	0	0	0	0	0	0	0	0	0	0	0	0	0	0	0	0	0	0	0	0	0	0	0	0	0	0	0	0	0	0	0	0	0	0	0	0	0	0	0	0	0	0	0	0	0	0	0	0	0
DLG3	0	0	0	0	0	0	0	0	0	0	0	0	0	0	0	0	0	0	0	0	0	0	0	0	0	0	0	0	0	0	0	0	0	0	0	0	0	0	0	0	0	0	0	0	0	0	0	0	0
[truncated: 35 more columns]

## Sheet: S.Table 3
				The Venn data of the LASSO and SVM-RFE
sSVM-RFE	LASSO	LASSO|SVM-RFE
TLR2	CCNE1	UGGT1
MMP9	UGGT1	MMP9
CCNE1	MMP9	ARHGEF28
PML	ARHGEF28	CCNE1
ARHGEF28	ZNF850
HAPLN3	BTBD19
LOC101930071///LIPE-AS1	GPX2
LINC01137	MTMR3
LONRF1
UGGT1
TXNL4B
NCAPH2
MAGI1
MAP2K5
ANKH

## Sheet: S.Table 4
Functional enrichment analysis on the 144 unique DEGs between PsO-NL and PsO-LS
Description	GeneRatio	BgRatio	pvalue	p.adjust	qvalue	Count	geneID	Other
Proteoglycans in cancer	7/60	204/7914	0.00082732	0.134026	0.123662	12	AASS/CMPK2/GPX2/MTMR3/G6PD/AK8/GLUL/PDXK/CYP4F2/PIK3C2G/IDO1/CYP3A4	Organismal Systems
Complement and coagulation cascades	4/60	79/7914	0.00293655	0.23786	0.219468	7	TLR2/MMP9/HBEGF/MIR10A/VAV1/PLAUR/STAT3	Organismal Systems
Jak-STAT signaling pathway	5/60	162/7914	0.0074537	0.320555	0.295769	6	LTB/CSF2RA/TNFSF8/CCL4/IL21R/CCL18	Organismal Systems
Toxoplasmosis	4/60	112/7914	0.01009	0.320555	0.295769	6	CCNE1/MMP9/SHC1/MIR10A/SOCS1/STAT3	Organismal Systems
Yersinia infection	4/60	120/7914	0.0127625	0.320555	0.295769	6	CCNE1/MMP9/PML/CSF2RA/F2R/STAT3	Organismal Systems
Inflammatory bowel disease (IBD)	3/60	65/7914	0.0129721	0.320555	0.295769	5	CSF2RA/SOCS1/PTPN2/STAT3/IL21R	Organismal Systems
Chemokine signaling pathway	5/60	189/7914	0.0139256	0.320555	0.295769	5	SHC1/VAV1/STAT3/CCL4/CCL18	Organismal Systems
Prolactin signaling pathway	3/60	70/7914	0.0158299	0.320555	0.295769	5	PML/SMURF1/LDLR/ACAP1/CYTH4	Organismal Systems
Arrhythmogenic right ventricular cardiomyopathy (ARVC)	3/60	77/7914	0.0203817	0.327115	0.301822	5	CCNE1/MAGI1/DLG3/ITGA4/DLG2	Organismal Systems
Fluid shear stress and atherosclerosis	4/60	139/7914	0.0208139	0.327115	0.301822	5	CCNE1/TLR2/MAGI1/ITGA4/F2R	Organismal Systems
Cytokine-cytokine receptor interaction	6/60	294/7914	0.0232744	0.327115	0.301822	5	TLR2/PML/ZNF850/ZFP28/BST2	Organismal Systems
MicroRNAs in cancer	6/60	310/7914	0.0292321	0.327115	0.301822	4	CFB/F2R/PLAUR/PLAT	Organismal Systems
Hypertrophic cardiomyopathy (HCM)	3/60	90/7914	0.0305561	0.327115	0.301822	4	TLR2/LDLR/SOCS1/STAT3	Organismal Systems
Hepatitis B	4/60	162/7914	0.0340153	0.327115	0.301822	4	ARHGEF28/LCP2/VAV1/ITGA4	Organismal Systems
Dilated cardiomyopathy (DCM)	3/60	96/7914	0.0360041	0.327115	0.301822	4	MMP9/MAP2K5/MIR10A/PLAT	Organismal Systems
Endocytosis	5/60	243/7914	0.0363906	0.327115	0.301822	4	CCNE1/TLR2/MMP9/STAT3	Organismal Systems
Prostate cancer	3/60	97/7914	0.0369578	0.327115	0.301822	4	MYO1B/NCKAP1L/F2R/CYTH4	Organismal Systems
Endocrine resistance	3/60	98/7914	0.0379245	0.327115	0.301822	4	MAGI1/LCP2/VAV1/F2R	Organismal Systems
Bladder cancer	2/60	41/7914	0.0383654	0.327115	0.301822	4	NCKAP1L/VAV1/ITGA4/F2R	Organismal Systems
Vitamin B6 metabolism	1/60	6/7914	0.0446493	0.36166	0.333695	3	TLR2/STAT3/IL21R	Organismal Systems
Leukocyte transendothelial migration	3/60	112/7914	0.0527981	0.407299	0.375806	3	SHC1/SOCS1/STAT3	Organismal Systems
Neurotrophin signaling pathway	3/60	119/7914	0.0611467	0.442597	0.408374	3	CACNA2D3/SLC8A1/ITGA4	Organismal Systems
Pathogenic Escherichia coli infection	4/60	201/7914	0.0655024	0.442597	0.408374	3	CACNA2D3/SLC8A1/ITGA4	Organismal Systems
Glutathione metabolism	2/60	56/7914	0.0670694	0.442597	0.408374	3	CACNA2D3/SLC8A1/ITGA4	Organismal Systems
Rap1 signaling pathway	4/60	210/7914	0.0743867	0.442597	0.408374	3	CCNE1/MMP9/PLAT	Organismal Systems
Natural killer cell mediated cytotoxicity	3/60	131/7914	0.076798	0.442597	0.408374	3	MMP9/HBEGF/SHC1	Organismal Systems
Regulation of actin cytoskeleton	4/60	213/7914	0.077479	0.442597	0.408374	3	MMP9/VAV1/ITGA4	Organismal Systems
Arachidonic acid metabolism	2/60	63/7914	0.0822762	0.442597	0.408374	3	MAP2K5/SHC1/IRAK3	Organismal Systems
Ubiquitin mediated proteolysis	3/60	136/7914	0.083795	0.442597	0.408374	3	SHC1/LCP2/VAV1	Organismal Systems
Estrogen signaling pathway	3/60	138/7914	0.0866689	0.442597	0.408374	3	PML/SMURF1/SOCS1	Organismal Systems
Measles	3/60	138/7914	0.0866689	0.442597	0.408374	3	MMP9/HBEGF/SHC1	Organismal Systems
Acute myeloid leukemia	2/60	67/7914	0.0913989	0.442597	0.408374	3	CCNE1/TLR2/STAT3	Organismal Systems
Fc epsilon RI signaling pathway	2/60	68/7914	0.0937247	0.442597	0.408374	3	SHC1/F2R/CYTH4	Organismal Systems
Epithelial cell signaling in Helicobacter pylori infection	2/60	70/7914	0.0984277	0.442597	0.408374	3	TLR2/CORO1A/SEC61A1	Organismal Systems
Phospholipase D signaling pathway	3/60	148/7914	0.101654	0.442597	0.408374	3	IFIT1/LDLR/STAT3	Organismal Systems
Bile secretion	2/60	72/7914	0.103197	0.442597	0.408374	3	MAGI1/DLG3/DLG2	Organismal Systems
Human papillomavirus infection	5/60	330/7914	0.103987	0.442597	0.408374	3	MMP9/PML/PLAT	Organismal Systems
Phagosome	3/60	152/7914	0.107923	0.442597	0.408374	3	SHC1/VAV1/ITGA4	Organismal Systems
Inositol phosphate metabolism	2/60	74/7914	0.108029	0.442597	0.408374	3	CCNE1/TLR2/STAT3	Organismal Systems
Hepatitis C	3/60	155/7914	0.112723	0.442597	0.408374	2	MMP9/HBEGF	Organismal Systems
Leishmaniasis	2/60	76/7914	0.112921	0.442597	0.408374	2	GPX2/G6PD	Metabolism
Thiamine metabolism	1/60	16/7914	0.114747	0.442597	0.408374	2	GPX2/CYP4F2	Metabolism
EGFR tyrosine kinase inhibitor resistance	2/60	79/7914	0.120365	0.44724	0.412658	2	PML/STAT3	Metabolism
Nitrogen metabolism	1/60	17/7914	0.121472	0.44724	0.412658	2	LCP2/VAV1	Metabolism
PI3K-Akt signaling pathway	5/60	354/7914	0.129424	0.465928	0.429901	2	HBEGF/ADAM10	Metabolism
ErbB signaling pathway	2/60	85/7914	0.135605	0.466378	0.430316	2	LDLR/CYP3A4	Metabolism
Tight junction	3/60	169/7914	0.136163	0.466378	0.430316	2	MTMR3/PIK3C2G	Metabolism
Cardiac muscle contraction	2/60	86/7914	0.138186	0.466378	0.430316	2	TLR2/ITGA4	Metabolism
PD-L1 expression and PD-1 checkpoint pathway in cancer	2/60	89/7914	0.145995	0.479113	0.442066	2	SHC1/STAT3	Metabolism
Arginine biosynthesis	1/60	21/7914	0.147874	0.479113	0.442066	2	HBEGF/SHC1	Metabolism
Rheumatoid arthritis	2/60	93/7914	0.156547	0.491444	0.453444	2	CACNA2D3/SLC8A1	Metabolism
TGF-beta signaling pathway	2/60	94/7914	0.159208	0.491444	0.453444	2	TLR2/STAT3	Metabolism
Protein export	1/60	23/7914	0.160781	0.491444	0.453444	2	TLR2/LTB	Metabolism
Transcriptional misregulation in cancer	3/60	186/7914	0.166664	0.498355	0.459821	2	RGMB/SMURF1	Metabolism
Hematopoietic cell lineage	2/60	98/7914	0.169937	0.498355	0.459821	2	CSF2RA/ITGA4	Metabolism
Phosphatidylinositol signaling system	2/60	99/7914	0.172638	0.498355	0.459821	2	MTMR3/PIK3C2G	Metabolism
Viral protein interaction with cytokine and cytokine receptor	2/60	100/7914	0.175347	0.498355	0.459821	2	CCL4/CCL18	Metabolism
NF-kappa B signaling pathway	2/60	102/7914	0.180786	0.501701	0.462908	2	LTB/CCL4	Metabolism
Toll-like receptor signaling pathway	2/60	104/7914	0.186251	0.501701	0.462908	2	TLR2/CCL4	Metabolism
T cell receptor signaling pathway	2/60	104/7914	0.186251	0.501701	0.462908	2	LCP2/VAV1	Metabolism
Focal adhesion	3/60	199/7914	0.191242	0.501701	0.462908	2	STAT3/IL21R	Metabolism
Th17 cell differentiation	2/60	107/7914	0.194494	0.501701	0.462908	2	LCP2/F2R	Metabolism
Epstein-Barr virus infection	3/60	201/7914	0.195106	0.501701	0.462908	2	LCP2/SOCS1	Metabolism
Linoleic acid metabolism	1/60	29/7914	0.198359	0.501853	0.463048	2	MMP9/SHC1	Human Diseases
Pentose phosphate pathway	1/60	30/7914	0.204459	0.501853	0.463048	2	SLC8A1/PLAT	Human Diseases
Glyoxylate and dicarboxylate metabolism	1/60	30/7914	0.204459	0.501853	0.463048	2	SHC1/SOCS1	Human Diseases
Pathways in cancer	6/60	530/7914	0.211582	0.511586	0.472028	2	NFASC/ITGA4	Human Diseases
Alanine, aspartate and glutamate metabolism	1/60	36/7914	0.240112	0.56801	0.52409	2	CACNA2D3/SLC8A1	Human Diseases
Platelet activation	2/60	124/7914	0.24193	0.56801	0.52409	2	CCNE1/SHC1	Human Diseases
African trypanosomiasis	1/60	37/7914	0.245899	0.569081	0.525078	2	MAP2K5/CACNA2D3	Human Diseases
Osteoclast differentiation	2/60	128/7914	0.253201	0.57605	0.531508	2	DLG3/DLG2	Human Diseases
Relaxin signaling pathway	2/60	129/7914	0.256022	0.57605	0.531508	2	CCNE1/LDLR	Human Diseases
Tryptophan metabolism	1/60	42/7914	0.274192	0.597714	0.551497	2	GLUL/STAT3	Human Diseases
Apelin signaling pathway	2/60	137/7914	0.278606	0.597714	0.551497	2	UGGT1/SEC61A1	Human Diseases
Insulin signaling pathway	2/60	137/7914	0.278606	0.597714	0.551497	2	TLR2/CORO1A	Human Diseases
Type II diabetes mellitus	1/60	46/7914	0.296073	0.597714	0.551497	2	SLC8A1/F2R	Human Diseases
Cell adhesion molecules (CAMs)	2/60	147/7914	0.306787	0.597714	0.551497	2	CCNE1/STAT3	Human Diseases
Intestinal immune network for IgA production	1/60	49/7914	0.312057	0.597714	0.551497	2	TLR2/BST2	Human Diseases
Ovarian steroidogenesis	1/60	49/7914	0.312057	0.597714	0.551497	2	VAV1/F2R	Human Diseases
Malaria	1/60	49/7914	0.312057	0.597714	0.551497	2	STAT3/CCL4	Human Diseases
Adrenergic signaling in cardiomyocytes	2/60	149/7914	0.312405	0.597714	0.551497	2	MAP2K5/CACNA2D3	Human Diseases
Gastric cancer	2/60	149/7914	0.312405	0.597714	0.551497	1	PDXK	Human Diseases
Herpes simplex virus 1 infection	5/60	491/7914	0.315055	0.597714	0.551497	1	AK8	Human Diseases
Hedgehog signaling pathway	1/60	50/7914	0.317305	0.597714	0.551497	1	GLUL	Human Diseases
Cholesterol metabolism	1/60	50/7914	0.317305	0.597714	0.551497	1	GLUL	Human Diseases
Vibrio cholerae infection	1/60	50/7914	0.317305	0.597714	0.551497	1	SEC61A1	Human Diseases
Oxytocin signaling pathway	2/60	153/7914	0.323615	0.599065	0.552744	1	CYP3A4	Human Diseases
Hippo signaling pathway	2/60	154/7914	0.326411	0.599065	0.552744	1	G6PD	Human Diseases
Cushing syndrome	2/60	155/7914	0.329204	0.599065	0.552744	1	GLUL	Human Diseases
Endocrine and other factor-regulated calcium reabsorption	1/60	53/7914	0.332814	0.599065	0.552744	1	GLUL	Human Diseases
Legionellosis	1/60	56/7914	0.347977	0.613411	0.56598	1	IDO1	Human Diseases
Necroptosis	2/60	162/7914	0.34867	0.613411	0.56598	1	IDO1	Human Diseases
Pyrimidine metabolism	1/60	57/7914	0.352955	0.613411	0.56598	1	SOCS1	Human Diseases
Mineral absorption	1/60	58/7914	0.357897	0.613411	0.56598	1	ITGA4	Human Diseases
Protein processing in endoplasmic reticulum	2/60	166/7914	0.359716	0.613411	0.56598	1	LDLR	Human Diseases
Steroid hormone biosynthesis	1/60	60/7914	0.367668	0.620439	0.572465	1	TLR2	Human Diseases
Lysine degradation	1/60	61/7914	0.372498	0.620882	0.572874	1	SMURF1	Human Diseases
Cytosolic DNA-sensing pathway	1/60	63/7914	0.382051	0.620882	0.572874	1	LDLR	Human Diseases
Cortisol synthesis and secretion	1/60	65/7914	0.391461	0.620882	0.572874	1	SEC61A1	Human Diseases
Tuberculosis	2/60	179/7914	0.395136	0.620882	0.572874	1	SLC8A1	Human Diseases
Non-small cell lung cancer	1/60	66/7914	0.396113	0.620882	0.572874	1	TLR2	Human Diseases
Retinol metabolism	1/60	67/7914	0.40073	0.620882	0.572874	1	CMPK2	Human Diseases
Metabolic pathways	12/60	1439/7914	0.408286	0.620882	0.572874	1	SLC8A1	Human Diseases
Adipocytokine signaling pathway	1/60	69/7914	0.409859	0.620882	0.572874	1	CYP3A4	Human Diseases
Central carbon metabolism in cancer	1/60	69/7914	0.409859	0.620882	0.572874	1	AASS	Human Diseases
Drug metabolism - cytochrome P450	1/60	72/7914	0.423298	0.620882	0.572874	1	CCL4	Human Diseases
p53 signaling pathway	1/60	72/7914	0.423298	0.620882	0.572874	1	LDLR	Human Diseases
Bacterial invasion of epithelial cells	1/60	73/7914	0.427711	0.620882	0.572874	1	STAT3	Human Diseases
Thyroid hormone synthesis	1/60	74/7914	0.43209	0.620882	0.572874	1	CYP3A4	Human Diseases
Calcium signaling pathway	2/60	193/7914	0.432301	0.620882	0.572874	1	STAT3	Human Diseases
Biosynthesis of amino acids	1/60	75/7914	0.436436	0.620882	0.572874	1	G6PD	Human Diseases
Pancreatic cancer	1/60	75/7914	0.436436	0.620882	0.572874	1	CYP3A4	Human Diseases
Glioma	1/60	75/7914	0.436436	0.620882	0.572874	1	CCNE1	Human Diseases
Metabolism of xenobiotics by cytochrome P450	1/60	76/7914	0.44075	0.620882	0.572874	1	SHC1	Human Diseases
Chronic myeloid leukemia	1/60	76/7914	0.44075	0.620882	0.572874	1	GPX2	Human Diseases
Synaptic vesicle cycle	1/60	78/7914	0.44928	0.622597	0.574456	1	GLUL	Human Diseases
Viral carcinogenesis	2/60	201/7914	0.45301	0.622597	0.574456	1	STAT3	Human Diseases
Drug metabolism - other enzymes	1/60	79/7914	0.453496	0.622597	0.574456	1	SHC1	Human Diseases
Salmonella infection	1/60	80/7914	0.457682	0.623062	0.574885	1	CYP3A4	Human Diseases
B cell receptor signaling pathway	1/60	82/7914	0.465957	0.623844	0.575606	1	SHC1	Human Diseases
Chemical carcinogenesis	1/60	82/7914	0.465957	0.623844	0.575606	1	SLC6A2	Human Diseases
Human immunodeficiency virus 1 infection	2/60	212/7914	0.480795	0.633817	0.584808	1	CYP3A4	Human Diseases
ECM-receptor interaction	1/60	88/7914	0.490047	0.633817	0.584808	1	CCL4	Genetic Information Processing
Gap junction	1/60	88/7914	0.490047	0.633817	0.584808	1	VAV1	Genetic Information Processing
cAMP signaling pathway	2/60	216/7914	0.49069	0.633817	0.584808	1	CYP3A4	Genetic Information Processing
GABAergic synapse	1/60	89/7914	0.493957	0.633817	0.584808	1	ITGA4	Environmental Information Processing
Small cell lung cancer	1/60	92/7914	0.50551	0.633817	0.584808	1	MAP2K5	Environmental Information Processing
IL-17 signaling pathway	1/60	93/7914	0.509303	0.633817	0.584808	1	GLUL	Environmental Information Processing
Fc gamma R-mediated phagocytosis	1/60	93/7914	0.509303	0.633817	0.584808	1	CCNE1	Environmental Information Processing
GnRH signaling pathway	1/60	93/7914	0.509303	0.633817	0.584808	1	MMP9	Environmental Information Processing
Human cytomegalovirus infection	2/60	225/7914	0.512531	0.633817	0.584808	1	VAV1	Environmental Information Processing
Protein digestion and absorption	1/60	95/7914	0.516803	0.634006	0.584983	1	HBEGF	Environmental Information Processing
Staphylococcus aureus infection	1/60	96/7914	0.520511	0.634006	0.584983	1	SLC8A1	Environmental Information Processing
Aldosterone synthesis and secretion	1/60	98/7914	0.527843	0.638139	0.588796	1	CFB	Environmental Information Processing
AGE-RAGE signaling pathway in diabetic complications	1/60	100/7914	0.535065	0.641116	0.591543	1	LDLR	Environmental Information Processing
Chagas disease (American trypanosomiasis)	1/60	102/7914	0.542178	0.641116	0.591543	1	STAT3	Environmental Information Processing
Amoebiasis	1/60	102/7914	0.542178	0.641116	0.591543	1	TLR2	Environmental Information Processing
Parathyroid hormone synthesis, secretion and action	1/60	106/7914	0.556085	0.652795	0.602319	1	TLR2	Environmental Information Processing
Insulin resistance	1/60	108/7914	0.562881	0.655222	0.604558	1	HBEGF	Environmental Information Processing
HIF-1 signaling pathway	1/60	109/7914	0.566241	0.655222	0.604558	1	STAT3	Environmental Information Processing
TNF signaling pathway	1/60	112/7914	0.576169	0.661982	0.610795	1	STAT3	Environmental Information Processing
Glutamatergic synapse	1/60	114/7914	0.582663	0.664729	0.61333	1	MMP9	Environmental Information Processing
Carbon metabolism	1/60	117/7914	0.592221	0.670908	0.619032	1	GLUL	Environmental Information Processing
Cell cycle	1/60	124/7914	0.613695	0.690406	0.637022	1	G6PD	Environmental Information Processing
Oocyte meiosis	1/60	127/7914	0.622553	0.695542	0.641761	1	CCNE1	Environmental Information Processing
Purine metabolism	1/60	130/7914	0.631212	0.698754	0.644725	1	CCNE1	Environmental Information Processing
FoxO signaling pathway	1/60	131/7914	0.634055	0.698754	0.644725	1	AK8	Environmental Information Processing
Autophagy - animal	1/60	137/7914	0.650664	0.712213	0.657143	1	STAT3	Environmental Information Processing
Signaling pathways regulating pluripotency of stem cells	1/60	140/7914	0.658688	0.71384	0.658644	1	MTMR3	Environmental Information Processing
MAPK signaling pathway	2/60	295/7914	0.660963	0.71384	0.658644	1	STAT3	Cellular Processes
Breast cancer	1/60	147/7914	0.676713	0.72601	0.669873	1	SHC1	Cellular Processes
Cellular senescence	1/60	160/7914	0.707739	0.754301	0.695976	1	CCNE1	Cellular Processes
cGMP-PKG signaling pathway	1/60	167/7914	0.723213	0.759832	0.70108	1	SLC8A1	Cellular Processes
Hepatocellular carcinoma	1/60	168/7914	0.725356	0.759832	0.70108	1	SHC1	Cellular Processes
Influenza A	1/60	170/7914	0.729595	0.759832	0.70108	1	PML	Cellular Processes
Alzheimer disease	1/60	171/7914	0.73169	0.759832	0.70108	1	ADAM10	Cellular Processes
Alcoholism	1/60	184/7914	0.757516	0.780539	0.720185	1	SHC1	Cellular Processes
Kaposi sarcoma-associated herpesvirus infection	1/60	186/7914	0.761266	0.780539	0.720185	1	STAT3	Cellular Processes
Human T-cell leukemia virus 1 infection	1/60	219/7914	0.815509	0.830896	0.766648	1	CCNE1	Cellular Processes
Ras signaling pathway	1/60	232/7914	0.833372	0.84379	0.778545	1	SHC1	Cellular Processes
Neuroactive ligand-receptor interaction	1/60	340/7914	0.928981	0.934751	0.862474	1	F2R	Cellular Processes
Olfactory transduction	1/60	448/7914	0.970101	0.970101	0.89509	1	SLC8A1	Cellular Processes

## Sheet: S.Table 5
Expression of the four screened genes in the training and validation cohorts
trainX
UGGT1		MMP9		ARHGEF28		CCNE1
Ps-NL	PS-LS	Ps-NL	PS-LS	Ps-NL	PS-LS	Ps-NL	PS-LS
6.69973	8.40931	3.90384	5.25055	6.48449	3.25792	8.68	11.422
6.23312	8.65988	2.94522	8.40856	6.81204	2.1749	9.11822	11.7365
5.99669	9.04061	3.45054	6.01145	6.81284	3.34669	8.85246	10.783
6.39287	9.39839	3.96113	6.83477	5.17316	3.29448	9.31987	10.9581
	7.93614		6.3894		3.66152		11.2003
	8.67859		8.09865		3.35381		10.8438
test X
UGGT1		MMP9		ARHGEF28		CCNE1
Ps-NL	PS-LS	Ps-NL	PS-LS	Ps-NL	PS-LS	Ps-NL	PS-LS
5.80863	8.74142	3.89796	6.28926	5.93061	3.33431	8.80141	11.3015
7.27607	8.06913	3.90384	7.53246	5.29116	3.38373	9.94074	11.0055
6.70486	8.52441	3.3613	7.79121	4.39824	2.79969	9.10614	11.3746

## Sheet: S.Table 6
CT values for 4 genes in the epidermis (figure 5 A)
20231010	RPLPO	UGGT1							20231010	RPLPO	MMP9
Normal	19.0461	25.9629	6.91682	6.88017	0.0366463	0.974919			Normal	19.0461	27.1751	31.6342	32.4011	31.6342	3.0003e-10
Normal	18.8706	25.7421	6.87158		-0.00859199	1.00597			Normal	18.8706	26.5561	33.2747		33.2747	9.62298e-11
Normal	18.9551	25.7846	6.82945		-0.0507227	1.03578			Normal	18.9551	27.2627	31.6959		31.6959	2.87464e-10
Normal	20.0486	26.6573	6.60874		-0.271435	1.20701			Normal	20.0486	28.2612	32.9266		32.9266	1.22496e-10
Normal	18.406	25.5413	7.13524		0.255064	0.83795			Normal	18.406	26.5679	32.2971		32.2971	1.89499e-10
Normal	18.7697	25.5081	6.73837		-0.141801	1.10328			Normal	18.7697	27.5529	32.8737		32.8737	1.27063e-10
Normal	18.3377	25.3594	7.02167		0.141499	0.906577			Normal	18.3377	26.335	32.4828		32.4828	1.66614e-10
Normal	19.1519	25.8841	6.7322		-0.147977	1.10801			Normal	19.1519	27.2022	34.286		34.286	4.7741e-11
Normal	18.1982	25.1793	6.98107		0.100894	0.932455			Normal	18.1982	26.6406	32.3821		32.3821	1.78661e-10
Normal	18.4111	25.2971	6.88603		0.00585425	0.99595			Normal	18.4111	26.7819	32.3794		32.3794	1.78985e-10
Normal	18.0457	25.1159	7.07026		0.190087	0.876553			Normal	18.0457	26.3448	30.8082		30.8082	5.3189e-10
Normal	18.3001	25.0707	6.77066		-0.109516	1.07887			Normal	18.3001	26.6152	31.7732		31.7732	2.72476e-10
E-Psoriasis	18.031	24.7482	6.7172		-0.162977	1.11959			E-Psoriasis	18.031	26.7099	30.6671		30.6671	5.86531e-10
E-Psoriasis	18.3009	24.6	6.29916		-0.581015	1.4959			E-Psoriasis	18.3009	27.2405	29.3214		29.3214	1.49067e-09
E-Psoriasis	18.1358	25.1917	7.05582		0.17565	0.885368			E-Psoriasis	18.1358	26.8007	28.9664		28.9664	1.90657e-09
E-Psoriasis	18.2303	25.0795	6.84928		-0.0308894	1.02164			E-Psoriasis	18.2303	27.0192	31.114		31.114	4.30272e-10
E-Psoriasis	18.3848	25.2303	6.84549		-0.0346866	1.02433			E-Psoriasis	18.3848	27.0318	29.7888		29.7888	1.07812e-09
E-Psoriasis	17.3706	24.0254	6.6548		-0.225372	1.16908			E-Psoriasis	17.3706	26.3018	29.7074		29.7074	1.1407e-09
E-Psoriasis	17.7368	24.2293	6.4925		-0.387674	1.30828			E-Psoriasis	17.7368	27.0014	29.2256		29.2256	1.59296e-09
E-Psoriasis	17.5731	24.6768	7.1037		0.223524	0.856471			E-Psoriasis	17.5731	26.3529	31.1528		31.1528	4.18851e-10
E-Psoriasis	18.2809	24.9294	6.64855		-0.23162	1.17415			E-Psoriasis	18.2809	27.5142	29.7114		29.7114	1.13758e-09
E-Psoriasis	18.5093	25.0733	6.56395		-0.316224	1.24507			E-Psoriasis	18.5093	27.6257	30.1429		30.1429	8.43523e-10
E-Psoriasis	17.9712	23.7503	5.77909		-1.10109	2.14516			E-Psoriasis	17.9712	26.8391	29.9664		29.9664	9.53298e-10
E-Psoriasis	20.1552	28.8221	8.66687		1.78669	0.289836			E-Psoriasis	20.1552	31.8597	33.5021		33.5021	8.21957e-11
20231010	RPLPO	ARHGEF28							20231010	RPLPO	CCNE1
Normal	19.0461	25.2297	6.18362	6.55332	-0.369705	1.29209			Normal	19.0461	30.0421	10.996	10.9781	0.0178944	0.987673
Normal	18.8706	24.863	5.99247		-0.560852	1.47514			Normal	18.8706	29.7577	10.8872		-0.0908962	1.06503
Normal	18.9551	25.2675	6.3124		-0.240923	1.18175			Normal	18.9551	30.2427	11.2876		0.309502	0.80692
Normal	20.0486	26.3678	6.31919		-0.234135	1.1762			Normal	20.0486	30.4343	10.3857		-0.592367	1.50772
Normal	18.406	25.2942	6.88817		0.334848	0.792868			Normal	18.406	29.5431	11.1371		0.159027	0.895629
Normal	18.7697	25.1354	6.3657		-0.187623	1.13889			Normal	18.7697	30.6133	11.8436		0.865581	0.548825
Normal	18.3377	25.2426	6.90485		0.351527	0.783754			Normal	18.3377	28.8764	10.5386		-0.439437	1.35607
Normal	19.1519	25.4444	6.29249		-0.260827	1.19817			Normal	19.1519	29.5861	10.4342		-0.543895	1.4579
Normal	18.1982	24.1524	5.95418		-0.599136	1.51481			Normal	18.1982	29.6612	11.463		0.4849	0.714547
Normal	18.4111	26.144	7.73297		1.17965	0.441457			Normal	18.4111	28.7191	10.308		-0.670056	1.59114
Normal	18.0457	24.7164	6.67075		0.117425	0.921832			Normal	18.0457	29.0571	11.0115		0.0334271	0.977096
Normal	18.3001	25.3231	7.02307		0.469747	0.722091			Normal	18.3001	29.7444	11.4444		0.466319	0.723809
E-Psoriasis	18.031	26.0396	8.00866		1.45534	0.364669			E-Psoriasis	18.031	26.9532	8.92222		-2.05584	4.15785
E-Psoriasis	18.3009	26.981	8.68017		2.12685	0.228958			E-Psoriasis	18.3009	26.2305	7.92968		-3.04838	8.27283
E-Psoriasis	18.1358	25.5877	7.4519		0.898577	0.536415			E-Psoriasis	18.1358	27.5176	9.38178		-1.59628	3.02363
E-Psoriasis	18.2303	25.6499	7.41967		0.866349	0.548533			E-Psoriasis	18.2303	27.7463	9.51605		-1.46201	2.75492
E-Psoriasis	18.3848	25.0461	6.66129		0.107968	0.927894			E-Psoriasis	18.3848	27.085	8.70018		-2.27788	4.84964
E-Psoriasis	17.3706	26.4163	9.04575		2.49242	0.177707			E-Psoriasis	17.3706	26.0381	8.6675		-2.31056	4.96077
E-Psoriasis	17.7368	25.8966	8.15985		1.60653	0.328387			E-Psoriasis	17.7368	26.4503	8.71356		-2.2645	4.80488
E-Psoriasis	17.5731	25.1342	7.56107		1.00775	0.497322			E-Psoriasis	17.5731	27.5205	9.94741		-1.03065	2.04295
E-Psoriasis	18.2809	26.1481	7.86725		1.31393	0.402223			E-Psoriasis	18.2809	27.1073	8.82643		-2.15163	4.4433
E-Psoriasis	18.5093	25.5398	7.03045		0.47713	0.718405			E-Psoriasis	18.5093	28.4295	9.92017		-1.05789	2.08188
E-Psoriasis	17.9712	26.2234	8.25218		1.69885	0.30803			E-Psoriasis	17.9712	27.1004	9.12923		-1.84883	3.60208
E-Psoriasis	20.1552	30.1877	10.0325		3.47917	0.089674			E-Psoriasis	20.1552	30.908	10.7528		-0.225302	1.16902

## Sheet: S.Table 7
Raw data for ROC(figure 5B)
CCNE1		UGGT1		MMP9		ARHGEF28
psoriasis	AD+normal	psoriasis	AD+normal	psoriasis	AD+normal	psoriasis	AD+normal
10.9581	9.06401	9.04061	9.91656	6.01145	6.51504	3.34669	10.3969
8.68	10.6279	6.69973	10.4539	3.90384	8.13042	6.48449	9.72933
11.3015	8.54675	8.74142	10.2132	6.28926	6.07934	3.33431	10.0976
8.80141	9.15299	5.80863	9.84143	3.89796	7.01253	5.93061	10.1331
9.31987	8.71294	6.23312	10.124	2.94522	5.84014	6.81204	8.94509
11.0055	9.57336	8.06913	10.5868	7.53246	12.2262	3.38373	7.26637
11.422	9.26951	9.39839	9.36303	6.83477	8.11495	3.29448	8.98363
9.11822	10.3942	5.99669	9.89875	3.45054	4.60169	6.81284	9.83113
10.8438	8.89197	7.93614	9.96846	6.3894	5.93473	3.66152	10.0196
8.85246	8.14643	6.39287	10.1483	3.96113	3.71625	5.17316	9.54566
11.3746	8.68	8.67859	9.60033	8.09865	3.90384	3.35381	9.53828
9.94074	9.11496	7.27607	10.4966	3.90384	8.50926	5.29116	9.69721
11.7365	9.3312	8.52441	10.222	7.79121	6.7279	2.79969	9.80375
9.10614	9.08836	6.70486	9.61938	3.3613	5.37864	4.39824	9.26574
10.783	9.85206	8.40931	10.2948	5.25055	7.57215	3.25792	8.92691
11.2003	9.4354	8.65988	9.93006	8.40856	3.50322	2.1749	10.5615
	11.4443		10.2389		5.48163		7.70186
	10.882		10.4632		7.36119		7.62685
	11.3015		10.1484		8.55823		8.13141
	9.31987		9.88231		5.10058		9.87005
	11.0055		10.3361		7.15648		8.85305
	11.422		9.45573		2.32459		9.64294
	10.0865		9.10086		4.06375		10.3485
	11.0349		9.34886		3.77184		9.95644
	9.34938		9.50138		2.73146		9.35398
	10.3352		9.69797		3.85748		9.91486
	9.64372		9.06222		4.24273		10.2273
	8.66501
	8.5843
	9.23924
	7.45016
	7.35563

## Sheet: S.Table 8
The Raw data for CIBERSORTx
Gene Symbol	Normal-1	Normal-2	Normal-3	Normal-4	Normal-5	Normal-6	Ps-NL-1	Ps-NL-1	Ps-NL-1	Ps-NL-1	Ps-NL-1	Ps-NL-1	Ps-NL-1	Ps-LS-1	Ps-LS-1	Ps-LS-1	Ps-LS-1	Ps-LS-1	Ps-LS-1	Ps-LS-1	Ps-LS-1	Ps-LS-1
RFC2	9.67864	9.09028	9.17416	9.90455	9.27728	9.42443	9.73839	9.27616	9.52929	9.38328	9.48102	9.65839	9.6262	10.1315	7.58418	9.55581	8.94107	9.5836	9.65885	10.2464	9.54615	9.7266
HSPA6	7.7433	5.95764	7.2776	7.69447	7.47061	5.85351	8.56595	7.3553	8.67912	9.36277	8.49237	8.40044	8.63661	10.2618	9.8372	9.11303	8.98373	9.72551	8.80296	8.63564	9.45457	9.65943
PAX8	4.44238	4.24434	3.61508	3.77959	4.10838	3.76174	4.32618	3.24152	4.16109	4.15318	5.21363	4.13883	3.65524	6.3388	5.00565	4.62816	7.7776	3.44383	5.36414	5.49913	3.33145	5.24005
GUCA1A	2.13824	2.13824	2.13824	2.13824	2.13824	2.13824	2.13824	2.13824	2.13824	2.13824	2.13824	2.13824	2.13824	2.13824	2.13824	2.13824	2.13824	2.13824	2.13824	2.13824	2.13824	2.13824
THRA	8.93274	8.76367	8.78445	8.89417	8.72866	9.66953	7.64923	7.93901	8.04078	7.2186	7.13637	7.53274	5.72824	7.54067	6.78855	6.42906	6.35619	6.13629	5.34669	4.324	6.83708	5.57578
PTPN21	6.79357	6.48026	6.20304	6.69942	5.41956	6.23209	7.62525	6.11852	5.77649	6.66848	7.95604	7.64769	8.02881	6.26877	3.47333	4.25907	3.76251	6.48223	3.60586	3.78807	5.90632	4.21015
CCL5	2.73549	3.38776	2.5325	2.72474	2.45357	5.26454	3.69538	2.48142	5.45151	7.21511	2.8114	3.45095	3.17515	7.33045	7.78601	5.51751	6.31086	7.34361	5.81046	6.93921	5.84698	5.88207
CYP2E1	8.15261	7.48625	7.09871	7.6177	6.54221	5.19528	9.34904	6.95384	7.15632	7.96862	7.38749	7.68083	8.71019	8.70675	4.33014	9.99789	6.24748	8.81298	8.46866	8.99972	8.84146	4.78321
EPHB3	4.09211	4.27919	4.08062	4.37412	4.18681	4.11055	4.66344	4.39774	3.77419	4.46582	5.99993	4.25758	3.55751	4.22976	3.60145	4.4494	3.60145	4.39544	4.61994	3.7558	4.61362	3.49574
ESRRA	9.41745	9.35636	9.7612	9.5564	9.55252	8.55519	10.3676	10.3092	10.0801	10.151	9.87847	9.90113	9.76337	10.3738	11.8397	10.4975	11.4098	10.4481	10.7317	10.5889	10.4054	10.3585
CYP2A6	2.13824	2.13824	2.13824	2.13824	2.13824	2.13824	2.13824	2.13824	2.13824	2.13824	2.13824	2.13824	2.13824	2.13824	2.13824	2.13824	2.13824	2.13824	2.13824	2.13824	2.13824	2.13824
SCARB1	6.41951	6.29115	6.28752	5.89765	6.45432	6.81489	6.13544	7.05789	8.3265	7.71964	6.65962	6.29115	7.14043	7.2457	6.88808	5.1148	7.60194	6.96028	4.82705	4.72302	5.96086	5.48491
TTLL12	10.8563	10.6288	10.658	10.9865	10.7135	11.0483	10.6751	10.8847	10.5141	10.7245	10.6723	10.8966	9.65249	10.8104	10.4668	10.7266	11.2925	11.1851	10.7989	10.9079	11.3774	10.2181
WFDC2	2.13824	2.13824	2.13824	2.13824	2.13824	2.13824	2.13824	2.13824	2.13824	2.13824	2.13824	2.13824	2.13824	2.13824	2.13824	2.13824	2.13824	2.13824	2.13824	2.13824	2.13824	2.13824
MAPK1	4.65387	5.07993	4.80342	5.26065	4.78973	5.15976	6.24263	7.34601	7.35201	7.01306	7.21378	7.60292	8.56476	7.56641	9.21333	6.70901	8.81324	7.7899	7.7067	7.91794	8.05353	7.39835
ADAM32	2.14266	2.14853	2.13824	2.13824	2.13824	2.14278	2.14853	2.14853	2.14853	2.14853	2.16352	2.14853	2.15407	2.29899	2.14853	2.21616	2.14415	2.14853	2.18713	2.14853	2.14853	2.60811
SPATA17	2.13824	2.13824	2.13842	2.14083	2.13824	2.1384	2.13824	2.14858	2.13824	2.13824	2.13824	2.21863	2.13824	2.13824	2.13824	2.13824	2.13824	2.13824	2.13824	2.13824	2.13824	2.13824
PRR22	2.13824	2.13824	2.13824	2.13824	2.13824	2.13824	2.13824	2.13824	2.13824	2.13824	2.13824	2.13824	2.13824	2.14654	3.86346	2.13824	2.97825	2.13824	2.13824	2.13824	2.13824	2.13824
PXK	7.75714	8.50707	7.81581	7.986	8.15394	8.48112	5.40248	5.29138	5.42333	4.96913	5.41661	5.0794	5.3185	5.97984	5.01692	4.88891	5.06206	5.05901	4.3758	4.4532	5.06206	4.63822
VPS18	2.13824	2.13824	2.13824	2.13824	2.13824	2.13824	2.13824	2.13824	2.13824	2.13824	2.13824	2.13824	2.13824	2.13824	2.13824	2.13824	2.13824	2.13824	2.13824	2.13824	2.13824	2.13824
MSANTD3	7.8263	7.99694	7.90902	7.71474	6.32081	6.38022	7.14096	7.3485	7.72656	7.31841	8.12794	8.64037	8.62881	8.70036	7.73465	7.57452	8.89229	7.80417	8.32491	8.45945	8.10878	8.80825
SLC46A1	2.13824	2.13824	2.13824	2.13824	2.13824	2.1402	2.13824	2.13824	2.13824	2.13824	2.13824	2.13824	2.13824	2.13824	2.13824	2.13824	2.13824	2.13824	2.13824	2.13824	2.13824	2.13824
TIMD4	2.13824	2.13824	2.13824	2.13824	2.13824	2.13824	2.13824	2.13824	2.13824	2.13824	2.14555	2.27443	2.13824	2.14439	2.13824	3.18261	2.13824	2.13824	2.3732	2.34107	2.13824	3.84976
SLC39A5	2.13824	2.13824	2.13824	2.13824	2.13824	2.13824	2.13824	2.13824	2.13824	2.13824	2.13824	2.13824	2.13824	2.13824	2.13824	2.13824	2.13824	2.13824	2.13824	2.16817	2.13824	2.13824
ATP6V1E2	8.21981	8.29497	8.44712	8.69843	7.83677	6.94206	7.9864	8.16776	6.90219	8.17794	8.37899	7.91751	8.79975	8.32028	7.3248	7.32114	7.18132	8.45347	8.31285	7.74812	8.49189	6.79075
AFG3L1P	9.55282	7.88661	7.97826	8.32251	8.94052	3.9253	9.81379	9.20176	10.0939	9.73264	9.37186	9.95597	9.45023	10.0995	10.7582	10.1048	11.238	10.1978	10.0235	9.60711	10.3081	10.042
CILP2	2.13824	2.13824	2.14291	2.16701	4.91109	2.16227	2.13824	2.13824	2.13824	2.13824	2.13824	2.13824	2.13824	2.13824	2.13824	2.13824	2.13824	2.13824	2.13824	2.13824	2.13824	2.13824
PIGX	9.62988	9.60903	9.32554	9.79721	9.69229	9.57483	9.92244	10.3104	9.65869	10.3211	9.84802	10.3205	10.0492	9.96156	9.77538	10.199	11.4442	10.7649	10.7616	10.3269	10.1288	10.4677
TMEM196	2.13824	2.13824	2.13824	2.13824	2.13824	2.13824	2.13824	2.13824	2.13824	2.13824	2.13824	2.13824	2.13824	2.14238	2.26437	2.13824	2.13824	2.13824	2.13824	2.13824	2.15344	2.13824
SLC39A13	2.21034	2.1897	2.21034	2.2175	2.16904	2.21053	2.24484	2.24484	2.25973	2.25359	2.25434	2.29491	2.21034	3.32093	3.72145	2.75827	3.91425	2.38513	2.24484	2.56571	2.24484	2.33951
BEST4	2.13824	2.13824	2.13824	2.13824	2.13824	2.13824	2.17554	2.14359	2.13824	2.13824	2.13824	2.13824	2.13824	2.33227	2.47985	2.13824	2.13824	2.13824	2.13824	2.13824	2.13824	2.13824
AK9	6.39062	5.43452	6.24026	6.8809	5.0369	3.83821	4.32154	5.27529	4.79997	5.33731	5.13403	5.52666	5.51972	5.52641	3.06041	4.35493	4.32154	4.32154	6.63346	5.84672	5.35223	4.11653
CORO6	2.13824	2.13824	2.13824	2.13824	2.13824	2.13824	2.18828	2.13824	2.27383	2.13824	2.75193	2.24235	3.97535	4.41863	5.18845	2.13824	2.13824	2.13824	2.26779	2.13824	2.2229	2.13824
TMEM106A	6.89306	7.89496	7.79133	7.6171	7.35677	8.62699	6.21282	6.60521	6.81358	6.17853	5.97005	6.56735	5.7394	6.62961	7.87582	6.66986	7.26943	6.68422	7.22018	6.27263	6.50331	8.25057
ALG10	2.25813	2.26292	2.25813	2.28961	2.26258	2.26258	2.26258	2.26712	2.21205	2.27831	2.26258	2.31104	2.26258	2.13824	2.26258	2.96076	2.25228	2.26258	2.89664	2.26258	2.26258	2.29933
TTC39C	8.55626	8.37639	8.08612	8.16144	8.33966	7.91615	8.55837	8.18081	8.14867	8.59426	8.6806	8.50403	9.65927	8.79248	9.25227	8.77929	7.83095	8.80343	9.4003	9.3029	8.69986	8.04075
NEXN	7.51443	8.10864	7.58857	8.11577	8.03039	8.10587	8.6242	8.04681	7.69974	8.09767	10.1835	7.8858	8.40023	9.83224	8.21676	8.02551	7.30188	7.74233	8.31141	6.16869	7.74233	9.39895
C15orf40	9.11438	8.70779	8.50676	8.31216	8.39977	7.85018	8.71989	8.27031	7.42532	9.08965	8.84209	8.69094	9.0324	8.37653	6.99803	8.01895	6.97532	8.43858	8.66545	8.74366	8.15237	7.80865
RAX2	2.13824	2.13824	2.13824	2.13824	2.13824	2.13824	2.13824	2.13824	2.13824	2.13824	2.13824	2.13824	2.13824	2.13824	2.13824	2.13824	2.13824	2.13824	2.13824	2.13824	2.13824	2.13824
MFAP3	3.65066	4.12532	3.60587	3.81373	3.94532	3.39077	3.30665	3.84874	3.56689	3.52993	3.49944	4.43239	5.08484	2.6875	3.29916	4.16917	3.70306	4.07981	6.28745	6.34312	4.82772	5.29766
EYA3	2.64939	2.13836	2.13824	2.22098	2.14985	2.13824	2.95479	2.13824	2.49988	2.13824	2.13824	2.87704	2.26761	4.62456	3.12812	3.50712	5.19758	3.25306	2.85293	4.84344	2.75935	4.07894
GIMAP1	2.13824	2.13824	2.13824	2.13824	2.13824	2.13824	2.13824	2.13824	2.13824	2.13824	2.13824	2.13824	2.13824	2.20368	2.13824	2.13824	2.13824	2.13824	2.13824	2.13824	2.13824	2.13824
KLK8	8.26856	7.71597	8.1598	9.14353	8.39856	8.40559	8.37796	7.67534	8.30596	8.45555	8.81191	9.51892	2.82576	9.35299	3.54781	9.25432	7.45236	9.33482	8.60782	10.1411	9.74335	9.45721
CCDC65	2.29698	2.19621	2.20749	2.21104	2.2307	2.23902	2.20749	2.19029	2.19621	2.62564	2.20749	2.20334	2.20749	2.71311	5.19896	3.0241	2.1967	2.2628	2.77039	3.21835	2.21492	3.05515
FAM122C	2.13824	2.1627	2.15933	2.13824	2.1627	2.1627	2.1627	2.1627	2.1627	2.15933	2.1627	2.1719	2.37072	2.1627	2.1627	2.23022	2.1627	2.18991	2.46218	2.29389	2.30613	2.21249
CCDC11	2.13826	2.16196	2.13824	2.16179	2.14652	2.16179	2.22844	2.22844	2.22844	2.23199	2.7066	2.24211	2.34761	2.19062	2.19113	2.1773	2.22844	2.22844	3.85004	2.42347	2.48254	2.28775
ARMCX4	3.66837	3.80356	3.50886	2.7106	2.97441	2.57692	4.02196	4.52579	6.33553	4.63427	5.58218	4.33548	7.68553	4.50678	6.89832	3.83942	5.58819	4.01584	3.42318	2.27309	5.30109	2.97886
RBBP6	9.49735	9.38506	8.75363	9.5897	8.9876	8.5624	10.1082	9.5412	9.7861	9.67654	10.1141	10.3949	10.2635	10.1578	9.45384	11.1483	9.46521	10.8413	11.2968	11.5796	10.9434	10.7767
CENPBD1	5.94395	6.58662	5.72796	6.13394	6.22275	7.19591	5.91956	6.36253	7.02261	7.12906	6.36047	5.95544	5.96146	6.22287	5.33905	5.61729	5.6327	6.21688	6.18818	5.58557	5.71922	5.54642
TRIOBP	2.50452	2.90422	3.02949	3.27964	2.20578	3.03194	3.29939	2.91969	3.32057	3.29939	3.27964	3.29939	3.73336	3.37295	4.48654	3.41276	5.06426	3.41276	3.9963	4.08564	3.41276	3.97682
CATSPER1	2.13824	2.13824	2.13824	2.13824	2.13824	2.13824	2.13824	2.13824	2.13824	2.13824	2.13824	2.13824	2.13824	2.13824	2.13824	2.13824	2.13824	2.13824	2.13824	2.13824	2.13824	2.13824
HOXD4	2.13824	2.13824	2.13824	2.13824	2.13824	2.13824	2.13824	2.13824	2.13824	2.13824	2.13824	2.13824	2.13824	2.13824	2.13824	2.13824	2.13824	2.13824	2.13824	2.13824	2.13824	2.13824
GSC	2.13824	2.13824	2.13824	2.13824	2.13824	2.13824	2.13824	2.13824	2.13824	2.13824	2.13824	2.13824	2.13824	2.13824	2.13824	2.13824	2.13824	2.13824	2.13824	2.13824	2.13824	2.13824
SP7	2.13824	2.13824	2.13824	2.13824	2.13824	2.13824	2.13824	2.13824	2.13824	2.13824	2.13824	2.13824	2.13824	2.13824	2.13824	2.13824	2.13824	2.13824	2.13824	2.13824	2.13824	2.13824
PDE7A	5.9022	9.28583	9.05647	8.39449	9.15399	9.73248	7.18947	8.50617	8.40397	8.07027	8.05615	7.39634	6.73993	7.65759	4.33571	6.87609	6.14098	6.91851	6.90141	5.49624	6.71074	6.99942
CNOT7	2.89638	2.89633	2.49671	2.71437	2.70882	2.75705	3.21522	3.74537	2.58863	2.62157	2.55826	3.59095	4.71696	3.84276	2.89633	5.05372	3.61202	4.82972	5.37794	6.36827	4.76525	5.04674
CRYZL1	8.72558	8.88126	8.81791	8.80481	9.29115	9.99738	8.03002	9.40507	9.3049	9.09437	8.95663	9.00418	8.6189	7.50737	7.60413	7.49789	7.79471	8.20883	7.8701	7.2577	7.95455	6.95388
PRSS33	2.13824	2.13824	2.13824	2.13824	2.13824	2.13824	2.13824	2.13824	2.13824	2.13824	2.13824	2.13824	2.13824	2.13824	2.13824	2.13824	2.13824	2.13824	2.13824	2.13824	2.13824	2.13824
C19orf26	2.13824	2.13824	2.13824	2.13824	2.13824	2.13824	2.13824	2.13824	2.13824	2.13824	2.13824	2.13824	2.13824	2.13824	2.13824	2.13824	2.13824	2.13824	2.13824	2.13824	2.13824	2.13824
MCMDC2	2.14383	2.14383	2.14383	2.14776	2.14383	2.14383	2.14383	2.16155	2.14383	2.14905	2.22673	2.29683	2.16109	2.14383	2.14383	2.14383	2.29548	2.42999	2.14383	2.14383	2.14383	2.13824
TIRAP	8.84668	9.59359	8.51063	8.47077	9.33381	9.92763	9.7642	10.1454	10.2237	9.77727	10.019	9.93346	9.4369	8.03564	8.81296	9.55371	8.98984	9.47689	9.66366	9.1725	9.47707	9.0912
LEAP2	5.05233	5.9328	5.1997	4.51828	4.48362	3.17579	6.12786	6.79372	7.1493	7.17282	7.26346	6.99618	7.99899	6.42305	8.24765	6.00149	6.8447	6.77848	6.68992	6.52087	6.77848	5.32237
MSI2	2.13824	2.13824	2.13824	2.13824	2.13824	2.13824	2.13824	2.13824	2.13824	2.13824	2.13824	2.13824	2.13824	2.15915	2.14007	2.16095	2.13824	2.15186	2.27932	2.21924	2.16361	2.13824
SCIN	8.70405	7.37241	7.90621	8.80468	7.89139	7.97038	8.32197	9.45158	7.48055	7.82552	7.15006	8.26744	5.70764	3.74404	6.20218	4.96011	5.87124	6.06325	3.87325	4.57223	3.52313	4.36355
CTCFL	2.13824	2.13824	2.13824	2.13824	2.13824	2.13824	2.13824	2.13824	2.13824	2.13824	2.13824	2.13824	2.13824	2.13824	2.13824	2.13824	2.13824	2.13824	2.13824	2.13824	2.13824	2.13824
C4orf33	8.2144	8.39485	7.95666	8.09092	7.65137	7.52244	8.49958	8.91507	8.25303	8.951	9.05415	9.00251	8.83454	7.98212	6.82735	9.41044	7.08361	8.97244	9.36549	9.47316	9.41982	9.23269
ZNF333	3.62885	4.81479	3.921	3.82344	4.53814	2.29537	4.43348	4.56807	5.23702	5.22076	5.45799	3.98566	5.84674	4.94548	7.51467	4.17022	5.05799	4.84058	4.82608	3.71392	4.2685	4.57302
TVP23C	3.63457	2.1398	2.46656	4.21478	2.48365	3.37358	4.28028	4.23611	4.22347	4.22347	4.72973	4.31535	4.30525	5.60857	6.2393	4.31535	5.48924	4.31535	5.30114	4.17226	4.66079	4.18227
RDH10	2.47413	2.47027	2.47027	2.50837	2.98768	2.42806	2.47027	2.42806	2.39347	2.47027	2.39347	2.56825	2.47027	2.47027	2.59821	4.02576	2.63053	2.7306	3.19903	5.73741	2.48165	5.14331
SRSF12	2.16913	2.49909	2.17256	2.17163	2.68997	2.74263	2.16913	2.16913	2.16913	2.17432	2.14058	2.14058	2.16913	2.14058	2.17926	2.16913	2.65038	2.16913	2.14915	2.16913	2.13824	2.16913
FAM71A	2.87976	2.88652	3.02363	2.90344	2.88715	3.31395	3.24542	2.90344	2.89948	2.91465	2.69938	2.66412	2.8891	2.85757	2.94311	2.89948	3.47489	2.90721	2.88652	2.90344	2.90344	3.07738
GAPT	2.13824	2.13854	2.13824	2.13828	2.15329	2.13824	2.13824	2.13824	2.13824	2.13824	2.13824	2.13824	2.31981	2.13824	2.13824	2.15399	2.13824	2.37347	2.13824	2.60503	2.13824	2.15446
ERICH5	2.46937	2.54745	2.29251	2.34036	2.31395	2.28715	2.29251	2.29251	2.29251	2.28303	2.32359	2.29251	2.29754	2.29354	2.27734	2.29251	2.29251	3.63093	2.29251	2.29251	2.68039	2.29251
CCDC185	2.15265	2.15265	2.15265	2.15265	2.13824	2.15265	2.15265	2.15265	2.15265	2.15265	2.15265	2.15265	2.15265	2.15265	2.15265	2.15265	2.15265	2.15265	2.15103	2.15265	2.15265	2.15265
ENTHD1	2.13824	2.13824	2.13824	2.13824	2.13824	2.13824	2.13824	2.17543	2.36942	2.13824	2.13824	2.46271	2.13824	2.13824	2.21103	2.15392	2.13824	2.13824	2.13824	2.16744	2.13824	2.13824
TSSK3	2.13835	2.13824	2.13824	2.13824	2.13824	2.13824	2.13824	2.13824	2.13824	2.13824	2.13824	2.13824	2.13824	2.13824	2.13824	2.13824	2.13824	2.13824	2.13824	2.13824	2.13824	2.13824
WFDC6	2.13824	2.13824	2.13824	2.13824	2.13824	2.13824	2.13824	2.13824	2.13824	2.13824	2.13824	2.13824	2.13824	2.13824	2.13824	2.13824	2.13824	2.13824	2.13824	2.13824	2.13824	2.13824
CLEC12A	2.15177	2.13824	3.16143	3.1573	3.65667	3.21832	4.54366	2.91745	3.26427	5.10417	3.16163	6.08509	7.27386	5.51458	3.8818	4.18904	3.1573	5.52751	3.33101	4.67943	6.13248	7.29862
BRF1	2.19509	2.13824	2.18737	2.14719	2.14521	2.47655	2.13824	2.13824	2.13824	2.14274	2.13824	2.13824	2.13824	2.13824	2.13824	2.13824	2.13824	2.13824	2.13824	2.13824	2.13824	2.13824
C15orf27	4.53807	5.01349	4.65753	4.65101	5.26869	5.20284	4.11163	5.09635	6.48684	6.98225	5.51308	4.45852	3.23854	5.09846	4.75161	5.0856	5.72603	6.21797	4.79294	4.42933	4.43238	3.0915
CALML6	2.19572	2.19572	2.19572	2.19572	2.1633	2.19572	2.19572	2.19572	2.19572	2.19572	2.19572	2.19572	2.19572	2.20963	2.19572	2.19572	2.2725	2.19572	2.19572	2.19572	2.19572	2.19572
NLRP5	2.13824	2.13824	2.13824	2.13824	2.13824	2.13824	2.13824	2.13824	2.13824	2.13824	2.13824	2.13824	2.13824	2.13824	2.13824	2.13824	2.13824	2.13824	2.13824	2.13824	2.13824	2.13824
ODF4	2.13824	2.13824	2.13824	2.13824	2.13824	2.13824	2.13824	2.13824	2.13824	2.13824	2.13824	2.13824	2.13824	2.13824	2.13824	2.13824	2.13824	2.13824	2.13824	2.13824	2.13824	2.13824
CLEC4F	2.16564	2.13824	2.16716	2.15092	2.16851	2.13824	2.19452	2.29309	2.13824	2.54896	2.77487	2.14227	2.76465	2.24052	2.35918	2.19452	2.20504	3.60136	2.22121	2.61034	2.22762	2.15987
WFDC9	2.13922	2.13824	2.13824	2.13824	2.13873	2.14343	2.13824	2.13824	2.13824	2.13824	2.13824	2.13824	2.13824	2.13824	2.13824	2.13824	2.13824	2.13824	2.13824	2.13824	2.13824	2.13824
NEDD1	5.7252	4.59106	5.13754	6.70508	5.14386	5.04166	3.08734	2.96006	2.80834	3.02314	2.85143	3.27161	3.35989	2.65243	3.23997	4.09344	2.9105	3.03508	4.21687	4.87518	3.43421	3.42
TTLL10	2.13824	2.13824	2.13824	2.13824	2.13824	2.13824	2.13824	2.13824	2.13824	2.13824	2.13824	2.13824	2.13824	2.13824	2.13824	2.13824	2.13824	2.13824	2.13824	2.13824	2.13824	2.13824
CALR3	2.13824	2.13824	2.13824	2.13824	2.13824	2.13824	2.13824	2.13824	2.13824	2.13824	2.13824	2.13824	2.13824	2.13824	2.13824	2.13824	2.13824	2.13824	2.13824	2.13824	2.13824	2.13824
C10orf25	2.23249	2.23271	2.23249	2.23249	2.23196	2.23249	2.23249	2.23249	2.23249	2.26744	2.39468	2.24352	2.98571	2.23249	2.24384	2.16371	2.22614	2.2441	2.35727	2.23249	2.24175	2.23249
ETV3	7.22815	7.9435	7.67178	7.89767	8.16782	8.19007	6.72178	6.88687	7.52958	5.89696	6.45502	6.84642	5.70263	5.98414	5.21172	7.29593	7.07916	6.35949	6.51872	6.48465	6.63678	6.68063
KLHL10	2.13824	2.13824	2.13824	2.13824	2.13824	2.13824	2.13824	2.13824	2.13824	2.13824	2.13824	2.13824	2.13824	2.13824	2.13824	2.13824	2.13824	2.13824	2.13824	2.13824	2.13824	2.13824
TM2D3	12.1762	12.4034	11.9492	12.0172	12.1886	12.1536	12.555	12.7094	12.7398	12.7643	12.7408	12.548	12.6724	12.1189	12.4047	12.3947	12.4821	12.622	12.2822	12.2771	12.5679	12.3719
ZNF485	2.22715	2.40056	2.15374	2.22713	2.22713	2.13824	2.65978	2.9856	2.27329	2.86902	3.07478	2.96765	3.88121	2.64655	4.29846	3.02397	5.38973	4.00732	3.58612	3.26495	3.07761	2.79935
WDR17	2.13824	2.13826	2.13824	2.14303	2.13824	2.13824	2.13824	2.13824	2.13824	2.13824	2.13824	2.13824	2.13824	2.13824	2.13824	2.13824	2.13824	2.13824	2.13824	2.13824	2.13824	2.13824
MFSD6L	2.13824	2.13824	2.13824	2.13855	2.13824	2.13824	2.13824	2.13824	2.13824	2.13824	2.13824	2.13824	2.13824	2.13824	2.13824	2.13824	2.13824	2.13824	2.13824	2.13824	2.13824	2.13824
ANKAR	2.13824	2.13824	2.13824	2.13824	2.13824	2.13824	2.13824	2.13824	2.13824	2.13824	2.13824	2.13824	2.13824	2.13824	2.13824	2.13824	2.13824	2.13824	2.13824	2.13824	2.13824	2.13824
MEGF11	2.13824	2.30148	2.13824	2.13824	2.13824	2.14006	2.13824	2.15497	2.13824	2.34184	2.19719	2.13824	2.13824	2.13824	2.13824	2.13824	2.13824	2.13824	2.13824	2.13824	2.13824	2.13824
GPR182	2.13824	2.13824	2.13824	2.13824	2.13824	2.13824	2.13824	2.13824	2.13824	2.13824	2.13824	2.13824	2.13824	2.13824	2.14844	2.15476	2.13824	2.13824	2.13824	2.13824	2.13824	2.13824
ESX1	2.13824	2.13824	2.13824	2.13824	2.13824	2.13824	2.13824	2.13824	2.13824	2.13824	2.13824	2.13824	2.13824	2.13824	2.13824	2.13824	2.13824	2.13824	2.13824	2.13824	2.13824	2.13824
C8orf12	2.13824	2.13824	2.13824	2.13824	2.13824	2.13824	2.13824	2.13824	2.13824	2.13824	2.13824	2.13824	2.13824	2.13824	2.13824	2.13824	2.13824	2.13824	2.13824	2.13824	2.13824	2.13824
DNAJC5G	2.13824	2.13824	2.13824	2.13824	2.13824	2.13824	2.13824	2.13824	2.13824	2.13824	2.13824	2.13824	2.13824	2.13824	2.13824	2.13824	2.13824	2.13824	2.13824	2.13824	2.13824	2.13824
WDR88	2.13824	2.13824	2.13824	2.13824	2.13824	2.13824	2.13824	2.13824	2.13824	2.13824	2.13824	2.13824	2.13824	2.13824	2.13824	2.13824	2.13824	2.13824	2.13824	2.13824	2.13824	2.13824
PRUNE2	2.14661	2.31244	2.18547	2.75438	2.29802	3.15861	2.13918	2.13918	2.13918	2.13918	2.27938	2.15763	2.13918	2.13918	2.13918	2.13918	2.13918	2.13918	2.13918	2.13918	2.13824	2.13918
MBD3L2	2.13824	2.13824	2.13824	2.13824	2.13824	2.13824	2.13824	2.13824	2.13824	2.13824	2.13824	2.13824	2.13824	2.13824	2.13824	2.13824	2.13824	2.13824	2.13824	2.13824	2.13824	2.13824
ADAMTSL1	2.13824	2.13824	2.13824	2.13824	2.13824	2.13824	2.13824	2.13824	2.13824	2.13824	2.14173	2.13824	3.70933	2.14639	2.13824	2.13824	2.13824	2.13824	2.13824	2.13824	2.13824	2.14391
MBD3L1	2.13824	2.13824	2.13824	2.13824	2.13824	2.13824	2.13824	2.13824	2.13824	2.13824	2.13824	2.13824	2.13824	2.13824	2.13824	2.13824	2.13824	2.13824	2.13824	2.13824	2.13824	2.13824
FAM46D	2.13824	2.13824	2.13824	2.13824	2.13824	2.13824	2.13824	2.13824	2.13824	2.13824	2.13824	2.13824	2.13824	2.13824	2.13824	2.13824	2.13824	2.13824	2.13824	2.13824	2.13824	2.13824
SERPINB11	2.13824	2.13824	2.13824	2.13824	2.13824	2.13824	2.13824	2.13824	2.13824	2.13824	2.13824	2.13824	2.13824	2.13824	2.13824	2.13824	2.13824	2.13824	2.13824	2.13824	2.13824	2.13824
LINC00161	2.13824	2.13824	2.13824	2.13855	2.13824	2.13824	2.13824	2.13824	2.13824	2.13824	2.13824	2.13824	2.13824	2.13824	2.13824	2.13824	2.13824	2.13824	2.13824	2.13824	2.13824	2.13824
DSCR10	2.13824	2.13824	2.13824	2.13824	2.13824	2.13824	2.13824	2.13824	2.13824	2.13824	2.13824	2.13824	2.13824	2.13824	2.13824	2.13824	2.13824	2.13824	2.13824	2.13824	2.13824	2.13824
ABHD11	2.16872	2.14464	2.16872	2.16872	2.13824	2.16872	2.16872	2.16872	2.16872	2.16872	2.16872	2.16872	2.13824	2.16872	2.16872	2.16872	2.20033	2.16872	2.16872	2.16872	2.16872	2.16872
ACAP2	9.2256	9.70802	9.17736	9.4924	9.31573	9.28715	8.69037	8.48902	7.65801	7.59477	7.86219	9.42961	8.58212	9.51086	9.98748	9.47218	9.51663	9.19144	9.57418	10.0284	9.43148	9.70029
GAMT	2.13824	2.14884	2.13824	2.13824	2.13824	2.21277	2.13824	2.13824	2.13824	2.17074	2.13824	2.13824	2.13824	2.13824	2.13824	2.13824	2.13824	2.13824	2.13824	2.13824	2.13824	2.13824
PLCD3	2.13824	2.13824	2.13824	2.13824	2.13824	2.13824	2.13824	2.13824	2.13824	2.13824	2.13824	2.13824	2.13824	2.34199	2.13824	2.13824	2.13824	2.13824	2.13824	2.13824	2.13824	2.13824
IRF6	9.85299	10.2908	9.99596	10.2252	9.73657	10.3403	9.74	9.80151	10.1603	10.0294	9.94395	9.58279	9.88309	9.63174	8.83349	9.91287	10.3993	9.96871	10.2455	9.58278	10.208	9.31388
PTPRC	2.36479	2.95218	2.64257	2.58411	4.34395	6.31324	2.24154	2.14662	3.22192	2.34236	2.14177	2.61388	2.36886	2.61388	5.3944	3.29626	3.45363	2.61388	2.64257	5.29286	2.64257	4.07299
MAN1A2	8.88259	9.3779	9.10023	9.06317	9.18826	9.62928	8.4122	9.1554	8.57517	7.88601	8.1102	8.36593	6.62403	8.29566	9.18439	9.2293	9.43802	8.87745	7.42717	9.00956	8.92598	9.21302
RAPH1	7.68467	8.17398	8.45436	8.18133	9.35211	10.2908	7.72474	8.87942	8.42335	8.10646	7.32929	7.7286	7.09395	7.0934	10.4922	7.27412	9.59962	7.72169	6.95317	6.33551	7.55819	6.22733
SMCR8	2.13824	2.13824	2.13824	2.13824	2.13824	2.13824	2.13824	2.13824	2.13824	2.13824	2.13824	2.13824	2.13824	2.13824	2.13824	2.13824	2.13824	2.13824	2.13824	2.13824	2.13824	2.13824
LACTB	3.28216	3.2545	3.45377	3.62453	3.62798	3.2545	3.47774	3.33636	3.20227	2.97199	2.9026	4.12364	3.39234	4.69657	5.19041	4.55807	3.80056	4.40309	4.16796	6.43727	3.80753	4.48403
BNC1	9.1066	9.76847	7.91588	8.67436	9.19686	9.29478	9.54802	10.3882	8.92383	9.35093	9.89687	10.1405	9.56629	9.39804	9.35802	10.1473	10.2606	9.82608	10.8059	10.93	10.166	10.5665
MPP4	2.57518	2.1428	2.1428	2.1428	2.1393	2.14782	2.1428	2.1428	3.03496	2.1428	2.20298	2.1428	2.89601	2.1393	2.1428	2.1428	2.1428	2.1428	2.1428	2.1428	2.1428	2.1428
LACE1	2.13824	2.13827	2.13824	2.13824	2.13824	2.13824	2.13824	2.13824	2.13824	2.13824	2.15171	2.13824	2.15692	2.15361	2.14709	2.13824	2.13824	2.13824	2.13824	2.13824	2.13824	2.13824
IDI2	7.38515	6.69826	7.18383	7.09892	6.18405	5.70079	7.33669	7.27258	6.96809	7.98457	7.46286	7.90968	8.17771	6.87454	6.67538	7.1044	6.68444	7.30057	7.73962	7.84234	7.89432	8.63997
CYP11B1	2.13824	2.13824	2.13824	2.13824	2.13824	2.13824	2.13824	2.13824	2.13824	2.13824	2.13824	2.13824	2.13824	2.13824	2.13824	2.13824	2.13824	2.13824	2.13824	2.13824	2.13824	2.13824
TAF8	2.14637	2.14637	2.30823	2.2749	2.14637	2.14637	2.14637	2.14637	2.14637	2.14637	2.14637	2.14637	2.14637	2.17203	2.14285	2.14637	2.14637	2.14637	2.14637	2.14637	2.14637	2.14637
COBL	8.86626	7.88626	8.71646	8.64936	8.17093	7.64372	7.90344	7.314	6.55629	7.21884	7.73709	6.98065	6.19011	6.54588	6.11884	6.24212	3.17634	5.43887	5.81659	4.53226	6.45013	3.98518
SLAMF6	2.13855	2.13824	2.13824	2.13824	2.13834	2.14431	2.13824	2.13824	2.13824	2.52128	2.13824	2.22564	2.22564	2.9165	3.14704	3.23784	2.21944	2.85673	2.82359	4.65696	2.28859	4.23422
ZSCAN20	2.13824	2.13833	2.13824	2.13824	2.13824	2.13824	2.13824	2.13824	2.13824	2.13824	2.13824	2.13824	2.13824	2.13824	2.13824	2.13824	2.13824	2.13824	2.13824	2.13824	2.13824	2.13824
GPBAR1	2.13824	2.13824	2.13824	2.13824	2.13824	2.13824	2.13824	2.13824	2.13824	2.13824	2.13824	2.13824	4.17048	2.93997	2.13824	2.13824	2.13824	2.13824	2.13824	2.13824	2.13824	2.13824
RHBDL2	10.0225	9.90592	9.55866	10.2647	9.60981	10.0492	9.7156	8.32913	8.44117	9.15732	9.36218	9.93187	9.75232	8.52446	6.81195	9.37892	5.89087	9.02805	9.17244	9.18306	9.36116	8.6253
FRAS1	2.13824	2.13824	2.13824	2.13824	2.13824	2.13824	2.13824	2.13824	2.13824	2.13824	2.13824	2.13824	2.13824	2.13824	2.13824	2.13824	2.13824	2.13824	2.13824	2.13824	2.13824	2.13824
BRSK1	2.13824	2.13824	2.13824	2.13824	2.13824	2.13824	2.13824	2.13824	2.13824	2.13824	2.13824	2.13824	2.13824	2.13824	2.86045	2.13824	2.13824	2.13824	2.13824	2.13824	2.13824	2.13824
CRB2	2.13824	2.13824	2.13824	2.13824	2.13824	2.13824	2.13824	2.13824	2.13824	2.13824	2.13824	2.13824	2.13824	2.13824	2.13824	2.13824	2.13824	2.13824	2.13824	2.13824	2.13824	2.13824
KCNE4	2.40001	2.14349	2.13825	2.13831	2.14082	2.14001	2.13824	2.13824	2.13824	2.13824	2.13824	2.13824	2.13824	2.13824	2.13824	2.13824	2.13824	2.13824	2.13824	2.13824	2.13824	2.14286
CD300LG	10.0108	8.76073	9.9076	9.40485	9.13025	9.43202	10.7043	8.62672	9.15464	10.667	10.121	10.0668	11.8463	9.50724	9.58979	9.95709	8.86862	9.56924	8.49882	7.90466	9.43381	10.5235
SLC34A3	2.13824	2.13824	2.13824	2.13824	2.13824	2.13824	2.13824	2.13824	2.13824	2.13824	2.13824	2.13824	2.13824	2.13824	2.60874	2.14594	2.13824	2.13824	2.13824	2.13824	2.13824	2.13824
CPA6	2.13824	2.13824	2.13824	2.13824	2.13824	2.13824	2.13824	2.13824	2.13824	2.13824	2.13824	2.13824	2.13824	2.13824	2.13824	2.13824	2.13824	2.13824	2.13824	2.13824	2.13824	2.13824
WBP2NL	2.13892	2.13824	2.13824	2.13824	2.13824	2.13824	2.13824	2.13824	2.13824	2.16358	2.62661	2.13824	3.33927	2.13824	2.13824	2.13824	2.13824	2.13824	2.13824	2.13824	2.13824	2.13824
HIPK1	2.13824	2.13824	2.13824	2.13824	2.13824	2.13824	2.13824	2.13824	2.13824	2.13824	2.13824	2.13824	2.13824	2.13824	2.13824	2.13824	2.13824	2.13824	2.13824	2.13824	2.13824	2.13824
MTBP	5.40475	4.83631	5.01091	5.74237	5.08195	3.91496	5.59282	5.59282	5.81016	5.59282	5.59282	6.00438	5.59282	4.92246	6.76033	5.59282	6.89555	5.46938	6.93134	6.83593	5.56069	6.05981
ACVR1C	4.03472	2.8024	4.05363	4.09327	3.46191	2.80356	5.87532	3.28862	2.80236	3.59467	7.4719	2.31679	7.70245	4.49434	3.28862	4.85508	2.86363	4.85444	2.64432	2.14426	5.1149	4.22925
TMEM74	2.16208	2.32697	2.16208	2.16374	2.16209	2.17915	2.16208	2.16208	2.15623	2.16692	2.28152	2.17322	2.26272	2.15623	2.16208	2.16208	2.16208	2.16208	2.16208	2.3025	2.29958	2.15623
TIGD4	2.13824	2.17908	2.13824	2.15629	2.13824	2.1619	2.13824	2.13824	2.13824	2.13824	2.13824	2.13824	2.13824	2.13824	2.13824	2.13824	2.13824	2.13824	2.13824	2.13824	2.13824	2.13824
ART5	2.13824	2.13824	2.13824	2.13824	2.13824	2.13824	2.13824	2.13824	2.13824	2.13824	2.13824	2.13824	2.13824	2.13824	2.13824	2.13824	2.13824	2.13824	2.13824	2.13824	2.13824	2.13824
FAM71C	2.13824	2.13824	2.13882	2.13824	2.13836	2.162	2.13824	2.13824	2.13824	2.13824	2.13824	2.13824	2.13824	2.13824	2.13824	2.13824	2.13824	2.13824	2.13824	2.13824	2.13824	2.13824
C21orf67	2.13824	2.13824	2.13824	2.13824	2.13824	2.13824	2.13824	2.13824	2.13824	2.13824	2.13824	2.13824	2.13824	2.13824	2.13824	2.13824	2.13824	2.13824	2.13824	2.13824	2.13824	2.13824
NLRP11	2.13824	2.13824	2.13824	2.13824	2.13824	2.13824	2.13824	2.13824	2.13824	2.13824	2.13824	2.13824	2.13824	2.13824	2.13824	2.13824	2.13824	2.13824	2.13824	2.13824	2.13824	2.13824
ATP6V1C2	10.3598	10.4376	10.4191	10.2132	10.6898	9.22418	11.9461	11.8597	12.6186	12.1023	12.056	12.5802	12.3407	13.0951	12.4937	12.5462	12.8083	13.0043	12.3174	12.4617	12.9971	12.3893
CLDN19	2.13824	2.13824	2.13824	2.13824	2.13824	2.13824	2.13824	2.13824	2.13824	2.13824	2.13824	2.13824	2.13824	2.13824	2.13824	2.13824	2.13824	2.13824	2.13824	2.13824	2.13824	2.13824
VTI1A	9.82451	10.2761	10.5815	10.2527	10.4388	10.884	7.34581	7.56228	8.42587	8.03657	7.06768	8.31884	5.08577	5.7927	6.2791	7.21522	7.91618	7.84752	6.66256	8.05179	7.2497	6.88278
KIF6	2.13824	2.13824	2.13824	2.13824	2.13824	2.13824	2.13824	2.13824	2.13824	2.13824	2.13824	2.13824	2.13824	2.13824	2.13824	2.13824	2.13824	2.13824	2.13824	2.13824	2.13824	2.13824
IQCD	3.00338	2.93693	2.93694	3.02283	2.93693	2.93693	2.93693	2.93693	2.9784	3.05212	3.04657	3.21844	2.93693	3.21532	2.93693	2.93693	2.93693	2.93693	2.93693	2.44607	2.93693	2.93693
TAGAP	2.13824	2.13824	2.13824	2.13824	2.13824	2.13824	2.13824	2.13824	2.13824	2.13824	2.13824	2.13824	2.13824	2.13824	2.13824	2.13824	2.13824	2.13824	2.13824	2.1443	2.13824	2.17507
STON2	2.13837	2.1922	2.14051	2.13976	2.14847	2.13824	2.13824	2.13824	2.13824	2.13824	2.13824	2.13824	2.13824	2.13824	2.13824	2.14893	2.13824	2.13824	2.13824	2.13824	2.13824	2.13824
SERPINA12	13.4125	13.3648	12.8096	13.15	12.434	12.8501	13.4047	13.0595	13.0729	13.5445	13.5025	13.49	13.5262	13.0034	10.0435	11.9723	5.28145	12.382	10.4232	10.4505	12.4836	12.0487
LETM2	2.13824	2.13824	2.13824	2.13824	2.13824	2.13824	2.13824	2.13824	2.13824	2.13824	2.13824	2.13824	2.48208	2.13824	2.40386	2.13824	2.13824	2.13824	2.13824	2.13824	2.13824	2.13824
BSND	2.13824	2.13824	2.13824	2.13824	2.13824	2.13824	2.13824	2.13824	2.13824	2.13824	2.13824	2.13824	2.13824	2.13824	2.13824	2.13824	2.13824	2.13824	2.13824	2.13824	2.13824	2.13824
CLEC4C	2.13824	2.19554	2.13824	2.13824	2.13824	2.13824	2.13824	2.13824	2.13824	2.13824	2.13824	2.13824	2.13824	2.1876	2.13824	2.13824	2.13824	2.21159	2.19949	2.24317	2.15343	2.13824
NLRC4	4.29952	4.3642	4.3642	4.30474	3.76381	4.3642	3.73634	4.29412	4.2009	4.49176	4.4111	4.47669	4.7049	5.96108	4.3642	4.27959	4.00003	5.07153	5.42394	5.34009	4.29412	6.95465
PRSS36	2.13824	2.13824	2.13824	2.13824	2.13824	2.13824	2.13824	2.13824	2.13824	2.13824	2.13824	2.13824	2.13824	2.52728	2.13824	2.14771	2.13824	2.13824	2.13824	2.13824	2.13824	2.13824
ZDHHC15	3.11533	2.3442	2.35267	4.70674	2.3385	2.3578	2.42109	3.79622	2.18945	3.10616	2.85052	2.35882	3.48655	2.3359	2.33768	2.13824	2.17847	2.23066	2.15551	2.3359	2.33768	2.42794
RAI1	2.13824	2.13824	2.13824	2.13824	2.13824	2.13824	2.13824	2.13824	2.13824	2.13824	2.13824	2.13824	2.13824	2.13824	2.13824	2.13824	2.13824	2.13824	2.13824	2.13824	2.13824	2.13824
CDK15	2.13824	2.13824	2.13824	2.13824	2.13824	2.13824	2.13824	2.13824	2.13824	2.13824	2.13824	2.13824	2.13824	2.13824	2.13824	2.13824	2.13824	2.13824	2.13824	2.13824	2.13824	2.13824
ZNF570	3.87758	2.74931	2.96456	2.34731	2.85812	2.47613	3.03192	2.39566	2.49178	3.38287	3.30036	2.37932	4.58435	5.12306	6.48523	2.98235	3.24451	3.03918	3.03192	2.70032	3.1704	3.03196
AF131215.4	2.14316	3.02703	2.38471	2.2504	3.88219	3.05869	2.13824	2.13824	2.13824	2.13824	2.13824	2.13824	2.13824	2.13824	2.13824	2.13824	2.13824	2.13824	2.13824	2.13824	2.13824	2.13824
NUDT9P1	2.13824	2.13824	2.13824	2.15261	2.13824	2.13824	2.13824	2.13824	2.13824	2.13824	2.13824	2.13824	2.13824	2.13824	2.13985	2.13824	2.13824	2.13824	2.13824	2.13824	2.13824	2.13824
BTBD16	9.64948	6.77508	6.52253	8.85134	5.95879	5.87152	8.55039	7.55826	7.99232	8.81483	9.12579	9.37852	9.90406	8.78814	2.3754	5.02866	2.17852	6.55124	3.94406	4.51812	6.93846	4.51812
RTP3	2.13824	2.13824	2.13824	2.13824	2.13824	2.13824	2.13824	2.13824	2.13824	2.13824	2.13824	2.13824	2.13824	2.13824	2.13824	2.13824	2.13824	2.13824	2.13824	2.13824	2.13824	2.13824
TSPEAR	2.13824	2.1395	2.13824	2.13824	2.13824	2.13824	2.13824	2.1583	2.13824	2.13824	2.13824	2.13824	2.13824	2.13824	2.13824	2.13824	2.13824	2.13824	2.13824	2.13824	2.13824	2.13824
MIPOL1	3.48282	2.29996	3.2903	2.4897	2.26396	2.24734	2.26545	2.24657	2.24657	2.24657	2.24657	2.2913	2.29261	2.21357	2.24657	2.24657	2.21326	2.16219	2.24657	2.3149	2.24657	2.1621
C6orf141	9.54938	7.6929	8.71656	7.93534	9.70555	8.3783	10.0234	10.2577	11.1797	10.1732	10.7444	10.3631	11.0501	10.552	10.4495	10.3597	11.0613	10.2077	10.8514	8.98372	11.038	8.76687
ALMS1P	2.56163	3.15777	2.24927	2.68869	3.01604	4.39175	2.13824	2.13824	2.13824	2.13824	2.13824	2.13824	2.13824	2.13824	2.13824	2.13824	2.16636	2.13824	2.13824	2.13824	2.13824	2.13824
MYO3B	2.13824	2.13836	2.13824	2.13824	2.16449	2.16708	2.13824	2.13824	2.13824	2.13824	2.14277	2.13824	2.13824	2.13824	2.13824	2.13824	2.13824	2.13824	2.13824	2.13824	2.13824	2.13824
ADAM21	2.13824	2.13824	2.14015	2.1383	2.13824	2.13824	2.13824	2.13824	2.13824	2.13824	2.13824	2.13824	2.13824	2.13824	2.15637	2.13824	2.13824	2.13824	2.13824	2.13824	2.13824	2.13824
TRIML2	2.13824	2.13824	2.13824	2.13824	2.13824	2.13824	2.13824	2.13824	2.13824	2.13824	2.13824	2.13824	2.13824	2.13824	2.13824	2.13824	2.13824	2.13824	2.13824	2.13824	2.13824	2.13824
ABCC13	2.13824	2.13824	2.13824	2.13824	2.13824	2.13824	2.13824	2.13824	2.13824	2.13824	2.13824	2.13824	2.13824	2.13824	2.13824	2.13824	2.13824	2.13824	2.13824	2.13824	2.13824	2.13824
IL12RB1	5.75297	5.76469	5.42752	4.91162	5.43717	7.79425	4.25686	3.95772	6.65786	6.91923	3.97955	5.56227	7.15991	9.09585	8.95535	8.64154	8.88338	8.17225	8.70581	9.46443	8.10836	9.50287
GTF2A1L	2.13824	2.13824	2.13824	2.13824	2.13824	2.13824	2.13824	2.13824	2.13824	2.13824	2.13824	2.13824	2.14511	2.13824	2.13824	2.13824	2.13824	2.13824	2.13824	2.13824	2.13824	2.13824
TRPV3	2.13824	2.13824	2.13824	2.13824	2.13824	2.13824	2.13824	2.13824	2.13824	2.13824	2.13824	2.13824	2.13824	2.13824	2.13824	2.13824	2.13824	2.13824	2.13824	2.13824	2.13824	2.13824
CNBD1	2.13824	2.13824	2.13824	2.13824	2.13824	2.13824	2.13824	2.13824	2.13824	2.13824	2.13824	2.13824	2.13824	2.13824	2.13824	2.13824	2.13824	2.13824	2.13824	2.13824	2.13824	2.13824
ABCC12	2.13824	2.13824	2.13824	2.13824	2.13824	2.13824	2.13824	2.13824	2.13824	2.13824	2.13824	2.13824	2.13824	2.13824	2.13824	2.13824	2.13824	2.13824	2.13824	2.13824	2.13824	2.13824
MMP21	2.13979	2.13824	2.13824	2.14521	2.13985	2.13824	2.13824	2.13824	2.13824	2.14397	2.13824	2.13824	2.13824	2.13824	2.13824	2.13824	2.13824	2.13824	2.13824	2.13824	2.13824	2.13824
TMEM190	2.13824	2.13824	2.13824	2.13824	2.13824	2.13824	2.13824	2.13824	2.13824	2.13824	2.13824	2.13824	2.13824	2.13824	2.13824	2.13824	2.13824	2.13824	2.13824	2.13824	2.13824	2.13824
GAS2L2	2.13824	2.13824	2.13824	2.13824	2.13824	2.13824	2.13824	2.13824	2.13824	2.13824	2.13824	2.13824	2.13824	2.13824	2.13824	2.13824	2.13824	2.13824	2.13824	2.13824	2.13824	2.13824
KCNG4	2.13824	2.13824	2.13824	2.13824	2.13824	2.13824	2.13824	2.13824	2.13824	2.13824	2.13824	2.13824	2.13824	2.13824	2.13824	2.13824	2.13824	2.13824	2.13824	2.13824	2.13824	2.13824
PXT1	2.13824	2.13824	2.13824	2.13824	2.13824	2.13824	2.13824	2.13824	2.13824	2.13824	2.13824	2.13824	2.13824	2.13824	2.13824	2.13824	2.13824	2.13824	2.13824	2.13824	2.13824	2.13824
CACNG5	2.13824	2.13824	2.13824	2.13824	2.13824	2.13824	2.13824	2.13824	2.13824	2.13824	2.13824	2.13824	2.13824	2.13824	2.13824	2.13824	2.13824	2.13824	2.13824	2.13824	2.13824	2.13824
LINC00308	2.13824	2.13824	2.13824	2.13824	2.13824	2.13824	2.13824	2.13824	2.13824	2.13824	2.13824	2.13824	2.13824	2.13824	2.13824	2.13824	2.13824	2.13824	2.13824	2.13824	2.13824	2.13824
WFDC11	2.13824	2.13824	2.13824	2.13824	2.13824	2.13824	2.13824	2.13824	2.13824	2.13824	2.13824	2.13824	2.13824	2.13824	2.13824	2.13824	2.13824	2.13824	2.13824	2.13824	2.13824	2.13824
JAK1	11.2774	11.2234	11.5021	11.4797	11.3957	11.0531	10.237	9.47832	9.26585	9.07476	9.16762	9.83176	9.16728	9.3789	8.71922	9.3623	8.32935	8.35848	8.79936	9.37192	9.01246	9.64241
CDC42SE2	7.27598	7.8775	8.41777	7.88097	6.91854	7.54809	4.90963	5.06591	3.81454	3.72637	4.10139	6.71771	4.90731	4.90803	5.34464	7.72067	3.76689	6.17282	8.25649	8.85812	7.17821	8.16754
ACACB	3.46411	3.77795	4.45745	4.21577	3.46367	4.00254	3.18211	3.18211	3.18211	3.18211	3.14155	3.18211	3.0919	3.18211	3.45374	3.18211	3.18211	3.18211	3.18211	3.18211	3.07106	3.18211
RFWD2	10.7077	10.4103	10.3899	10.4524	10.0071	9.66222	9.72458	9.46974	8.55046	9.26785	9.24093	9.60938	9.14767	9.13942	4.01158	9.47791	5.63873	8.82033	9.92077	10.0316	9.5264	9.21347
STX6	6.48806	5.39542	5.18407	5.71249	4.57709	4.04161	4.42093	4.06779	3.74393	4.99084	5.07483	5.2631	5.32944	7.89073	4.30378	7.09537	6.24319	6.91885	8.25812	8.2001	7.55581	6.75389
ANLN	5.42896	5.70245	3.97492	6.02571	5.42825	3.12826	6.62135	6.17927	4.26406	4.22244	6.58118	8.26867	4.22901	4.81301	3.94172	7.21657	4.22761	5.22214	8.68236	8.62821	6.53964	6.96789
SPRR4	2.57042	11.4641	12.9158	12.0689	12.1836	11.9946	12.2337	9.05483	5.80652	13.1209	10.7008	8.29246	11.3085	10.1187	5.80652	10.2691	6.48629	10.9555	10.9601	10.4485	9.85896	10.2817
HSH2D	2.13824	2.13824	2.13824	2.13824	2.13824	2.13824	2.13824	2.13824	2.13824	2.13824	2.13824	2.13824	2.13824	2.13824	2.18396	2.13824	2.13824	2.13824	2.13824	2.13824	2.13824	2.1516
TRNT1	8.14681	8.9	9.03365	8.93921	8.05976	7.51912	7.99436	8.23073	6.88417	7.62771	8.19206	8.68241	8.22911	7.28828	6.93908	8.46453	7.14139	8.29101	8.541	8.61155	8.04512	8.43858
TMEM163	2.13824	2.13824	2.13824	2.13824	2.13824	2.13824	2.13824	2.13824	2.13824	2.13824	2.13824	2.13824	2.15178	2.13824	2.13824	2.41425	2.23329	2.13824	2.14602	4.20147	2.13824	5.88838
ARHGAP5	6.78035	7.29329	7.55745	7.39847	7.28358	7.48465	5.41108	4.58657	4.48207	3.91961	4.53	5.47968	4.6159	3.65209	3.18555	5.82928	4.47811	5.1038	6.0676	6.85828	5.42243	5.51753
HERPUD2	10.2971	10.584	10.1251	10.0854	10.7027	10.892	10.7231	10.2036	10.3575	10.3092	10.5775	10.5906	10.0376	8.92423	7.42972	10.5906	7.90003	10.1639	10.1421	9.72934	10.2591	10.212
JMJD6	2.13824	2.13824	2.13824	2.13824	2.13824	2.13824	2.13824	2.13824	2.13824	2.13824	2.13824	2.13824	2.13824	2.13824	2.13824	2.13824	2.13824	2.13824	2.13824	2.13824	2.13824	2.13824
SRCAP	2.13824	2.13824	2.13824	2.13932	2.13824	2.13824	2.13824	2.13824	2.13824	2.13824	2.13824	2.13824	2.13824	2.13824	2.13824	2.13824	2.13824	2.13824	2.13824	2.13824	2.13824	2.13824
MAP3K6	2.13824	2.13824	2.13824	2.13824	2.13824	2.13824	2.13824	2.13824	2.13824	2.13824	2.13824	2.13824	2.13824	2.13824	2.13824	2.13824	3.0399	2.13824	2.13824	2.13824	2.13824	2.13824
ARSG	5.94196	6.35391	6.34936	6.83766	6.03571	6.4499	5.17077	5.16533	5.52465	5.8652	5.09003	6.53117	5.61996	5.45483	5.17661	4.91798	4.35589	6.09695	4.76798	5.16533	5.16533	5.16533
ZNF101	5.74572	4.19772	3.49886	4.55888	3.3611	4.22184	3.87584	4.47588	4.02017	4.10417	3.93737	4.35402	3.95958	5.24208	6.13944	4.50444	5.30601	4.10573	4.77645	5.54036	3.97098	4.09194
PTPN11	2.13824	2.13824	2.13824	2.13824	2.13824	2.13824	2.13824	2.13824	2.13824	2.13824	2.13824	2.13824	2.13824	2.13824	2.13824	2.13824	2.13824	2.13824	2.13824	2.13824	2.13824	2.13824
KLHDC7B	2.13824	2.13824	2.13824	2.13824	2.13824	2.13824	2.13824	2.13824	2.13824	2.13824	2.13824	2.13824	2.13824	2.13824	2.13824	2.15391	3.49362	2.13824	2.13824	2.13824	2.45405	2.13824
ZNF626	8.38052	8.95219	9.07342	8.68173	8.90195	9.10228	7.20804	9.07068	7.37154	8.44841	8.23966	7.2233	8.22268	7.03885	7.20804	7.2356	7.20804	7.98996	7.2483	6.81382	7.1293	6.71025
PHC3	3.75252	3.32832	3.19895	3.22316	3.19885	2.81664	3.73549	3.3869	3.2993	3.28077	3.49443	3.63578	3.95825	3.80304	4.16382	4.57278	3.83931	3.29073	4.8009	5.01617	3.82039	4.63686
IL11RA	7.06995	7.01735	6.99049	6.0181	4.86668	3.44003	7.17792	7.61931	8.88348	8.20106	7.59137	6.55935	6.69672	7.77972	6.76011	7.37356	5.65026	7.92206	5.99154	4.07041	7.55974	6.00131
TNFRSF10A	3.28849	3.03729	3.0843	3.1793	3.52383	3.82815	2.86743	2.49357	3.01522	2.27457	2.70463	2.84719	2.24966	2.42879	2.13824	3.48464	2.86743	2.58851	3.35902	3.26959	3.10914	3.34439
HPS4	3.81813	2.852	3.08136	3.04871	2.73805	2.15053	3.24569	3.40404	5.87555	4.19651	3.35643	3.59377	3.611	4.30928	4.56919	3.24569	3.24569	3.56146	3.24569	2.66808	3.43335	2.96259
UHMK1	2.13824	2.13824	2.13824	2.13824	2.13824	2.13824	2.13824	2.13824	2.13824	2.13824	2.13824	2.13824	2.13824	2.13824	2.13824	2.13824	2.13824	2.13824	2.13824	2.13824	2.13824	2.13824
TXNDC2	2.13824	2.13824	2.13824	2.13824	2.13824	2.13824	2.13824	2.13824	2.13824	2.13824	2.13824	2.13824	2.13824	2.13824	2.13824	2.13824	2.13824	2.13824	2.13824	2.13824	2.13824	2.13824
NAV3	9.23202	8.98316	9.03055	8.68737	7.93115	8.1295	9.37189	8.0412	8.16624	8.02611	8.96249	9.46286	8.18212	9.63292	6.70694	11.0715	6.60668	9.07156	10.4752	11.1867	9.78372	10.7435
C5orf22	2.14483	2.20124	2.1816	2.14482	2.14482	2.14482	2.14411	2.14482	2.13824	2.14411	2.14196	2.14482	2.14482	2.14482	2.14411	2.14881	2.14482	2.1556	2.14482	2.19698	2.20746	2.23539
PCDHGB7	2.27907	2.14198	2.27907	2.27907	2.26236	2.21268	2.27907	2.27907	2.27907	2.26236	2.26236	2.85311	2.27907	2.7541	4.63008	2.27907	4.83177	2.28412	2.26236	2.37535	2.27907	2.38516
ERC1	2.13824	2.13824	2.13824	2.13824	2.13824	2.1396	2.13824	2.13824	2.13824	2.13824	2.13824	2.13824	2.13824	2.13824	2.13824	2.13824	2.13824	2.13824	2.13824	2.13824	2.13824	2.13824
FLCN	11.8845	11.9966	11.8017	11.8134	11.9758	11.7453	12.2182	12.0318	12.3902	12.2676	12.2924	12.1809	12.1054	11.6011	12.9	12.1339	12.2805	11.9154	12.1676	11.6154	11.9349	11.9809
JMJD1C-AS1	2.13834	2.13834	2.13834	2.13834	2.13834	2.13834	2.13834	2.13834	2.13834	2.13834	2.13834	2.13824	2.13834	2.13834	2.77495	2.13834	2.25576	2.13834	2.13834	2.13834	2.13834	2.13834
LRRC7	2.13824	2.13824	2.13824	2.13824	2.13824	2.13824	2.13824	2.13824	2.13824	2.13824	2.13824	2.13824	2.13824	2.13824	2.13824	2.13824	2.13824	2.13824	2.13824	2.13824	2.13824	2.13824
SH2D3C	2.2255	2.2255	2.2255	2.2255	2.2255	2.22061	2.2255	2.13824	2.2255	2.2255	2.2255	2.2255	2.22061	2.2255	2.2255	2.2255	2.2255	2.2255	2.2255	2.2255	2.2255	2.29618
PPP1R3B	2.13824	2.13824	2.13824	2.13824	2.13824	2.13824	2.13824	2.13824	2.13824	2.13824	2.13824	2.13824	2.13824	2.13824	2.13824	2.13824	2.13824	2.13824	2.13824	2.13824	2.13824	2.13824
SLC9A7	4.39967	4.5636	4.51807	4.75361	5.30761	4.98702	4.22046	4.39967	4.01323	4.39967	3.526	3.78877	3.97091	4.25981	4.14182	4.50287	4.88311	4.65932	3.55329	5.11452	4.39967	4.20884
IGSF3	2.16289	2.16289	2.16289	2.16289	2.16289	2.16289	2.16289	2.16289	2.16289	2.16289	2.16289	2.16289	2.16289	2.16289	2.16289	2.35356	2.16289	2.16289	3.12212	2.6124	2.19735	2.16289
RFX6	2.13824	2.13824	2.13824	2.13824	2.13824	2.13824	2.13824	2.13824	2.13824	2.13824	2.13824	2.13824	2.13824	2.13824	2.13824	2.13824	2.13824	2.13824	2.13824	2.13824	2.13824	2.13824
DIRC1	2.13824	2.13824	2.13824	2.13824	2.13824	2.13824	2.13824	2.13824	2.13824	2.13824	2.13824	2.13824	2.13824	2.13824	2.13824	2.13824	2.13824	2.13824	2.13824	2.13824	2.13824	2.13824
DNAJB7	3.0165	2.32515	2.69613	2.74988	4.56409	2.86844	2.16374	2.16374	2.16374	2.16374	2.16374	2.16374	2.16374	2.16374	2.16374	2.16374	2.16374	2.16374	2.16374	2.16374	2.16374	2.16374
UCN3	2.13824	2.13824	2.13824	2.13824	2.13824	2.13824	2.13824	2.13824	2.13824	2.13824	2.13824	2.13824	2.13824	2.13824	2.13824	2.13824	2.13824	2.13824	2.13824	2.13824	2.13824	2.13824
DIP2A	5.03914	5.36274	5.80733	5.47115	4.3555	4.86727	3.54188	2.35144	2.76842	2.46835	2.40654	4.12656	2.23162	2.32382	2.68556	2.81478	2.78246	2.26053	2.43505	3.23781	2.54452	2.26498
USP28	2.19923	2.19463	2.19923	2.20051	2.18924	2.17001	2.19923	2.17001	2.20446	2.14107	2.18667	2.25666	2.21179	2.90671	2.19463	2.24594	2.19923	2.2668	3.12304	2.19923	3.13409	2.20031
CASC5	4.63712	3.83221	2.55288	3.9715	2.90178	2.14765	2.19794	2.16193	2.13824	2.13824	2.13824	2.47191	2.14474	2.18873	3.24333	2.20653	2.7056	2.13824	2.24473	5.61037	2.13824	2.61884
SENP8	2.67226	3.19033	2.69681	3.5707	2.66352	2.39172	2.66352	2.66352	2.59477	3.26454	3.68596	3.02988	2.89785	2.66352	2.42646	2.69369	2.51114	3.30236	4.5288	5.40328	2.99006	2.66352
GRHL1	9.58252	9.26214	9.93956	9.73248	8.48669	8.28605	10.1866	8.3484	8.86899	8.92804	8.97835	9.58659	8.29176	8.19905	6.60411	10.6168	7.69151	9.19874	10.042	9.85736	9.71461	10.0607
CNBD2	2.13824	2.13824	2.13824	2.13824	2.13824	2.13824	2.13824	2.13824	2.13824	2.13824	2.13824	2.13824	2.13824	2.13824	2.13824	2.13824	2.13824	2.13824	2.13824	2.13824	2.13824	2.13824
CASKIN1	11.3893	11.1243	10.7998	11.3342	11.0698	11.2213	11.1389	10.9049	11.5451	11.1717	11.29	11.1673	9.67314	11.3446	11.235	11.4214	11.5149	11.2324	10.9814	10.9362	11.3143	11.2066
CACNA2D4	2.13824	2.13824	2.13824	2.13824	2.13824	2.13824	2.13824	2.13824	2.13824	2.13824	2.13824	2.13824	2.13824	2.13824	2.13824	2.13824	2.13824	2.13824	2.13824	2.13824	2.13824	2.13824
ARL11	2.13824	2.16783	2.16283	2.14926	2.16546	2.28356	2.15756	2.13824	2.13824	2.16546	2.16546	2.21968	2.16546	2.42184	2.13824	2.76406	2.13824	2.16546	3.0523	3.44024	2.4465	4.07374
SLC2A13	6.12303	6.60567	6.65626	6.68003	6.33029	7.23388	5.19478	4.27629	2.77408	3.46173	4.24616	4.69759	4.10215	2.36073	3.12864	2.13824	2.1924	2.73693	3.09497	3.8823	2.13824	3.2542
NIPA1	2.19494	2.1697	2.19984	2.48719	2.19494	2.19494	2.19494	2.18089	2.17378	2.18814	2.19494	2.20209	2.18137	2.14347	2.13824	2.26783	2.17555	2.19494	2.47378	2.7247	2.19494	3.10208
TUBA3FP	2.13824	2.13824	2.13824	2.13824	2.13824	2.13835	2.13824	2.13824	2.13824	2.13824	2.13824	2.13824	2.13824	2.13824	2.13824	2.13824	2.13824	2.13824	2.13824	2.13824	2.13824	2.13824
CARD16	6.18055	7.31578	6.41203	6.59981	5.25705	4.04221	6.37242	6.46563	6.52161	8.37695	7.51022	7.89748	9.74466	9.06744	6.57508	8.19835	8.4175	9.55462	9.1615	9.69352	9.33842	9.38606
DUSP19	2.14168	2.22751	2.13838	2.44176	2.44192	2.25707	2.92841	3.1993	3.18396	3.99595	4.6825	2.97009	3.77454	2.43587	2.46612	2.65402	2.83924	3.67068	3.28248	2.71042	3.1886	2.52665
CYB5D1	9.65528	9.27547	9.27547	9.45084	8.72296	8.78661	9.28392	9.60129	9.05882	9.72942	9.68744	9.59824	10.0565	9.27547	9.25297	9.24877	9.7106	9.58744	9.66664	9.60311	9.87526	9.2031
NMNAT2	10.5486	8.94871	9.59079	9.86236	9.83342	11.2756	7.55434	8.38758	9.42137	8.03849	7.91565	6.69514	9.61429	7.59753	7.55603	5.88391	7.45936	7.32265	6.71271	4.23395	8.07399	7.03962
SLC4A1	2.13824	2.13824	2.13824	2.13824	2.13824	2.13824	2.13824	2.13824	2.13824	2.13824	2.13824	2.13824	2.13824	2.13824	2.13824	2.13824	2.13824	2.13824	2.13824	2.13824	2.13824	2.13824
CREG2	2.13824	2.13824	2.13824	2.13824	2.13824	2.13824	2.13824	2.13824	2.13824	2.13824	2.13824	2.13824	2.13824	2.13824	2.13824	2.13824	2.13824	2.13824	2.13824	2.13824	2.13824	2.13824
RXFP1	2.13824	2.13824	2.13824	2.13824	2.13824	2.13824	2.13824	2.13824	2.13824	2.13824	2.13824	2.13824	2.13824	2.13824	2.13824	2.13824	2.13824	2.13824	2.13824	2.13824	2.13824	2.13824
SPEF2	2.73041	2.79656	2.71292	2.71276	2.71276	2.13916	2.55484	2.71276	2.71276	3.71861	3.76324	2.66646	4.4784	2.71276	2.73643	2.71276	2.71276	2.71276	2.71276	2.13824	2.71276	2.17335
DTD1	3.68214	3.68214	3.70671	3.70671	3.70671	3.70671	3.70671	4.78394	3.70671	3.70671	3.81234	4.17165	4.38517	3.70671	3.66795	4.11367	3.70671	4.54354	3.76095	4.25977	3.85157	3.70671
CASC4	4.62482	5.93846	5.41667	6.26594	6.14307	6.65142	4.34391	5.57657	6.73018	5.93171	5.57298	4.66072	5.26974	5.6599	5.60921	5.15362	7.29668	5.48563	5.67019	4.16574	5.63459	4.35107
FGF1	2.13824	2.13824	2.13824	2.13824	2.13824	2.13824	2.13824	2.13824	2.13824	2.13824	2.13824	2.13824	2.13824	2.13824	2.13824	2.13824	2.13824	2.13824	2.13824	2.13824	2.13824	2.18603
ARPP21	2.13824	2.13824	2.13824	2.13824	2.13824	2.13824	2.13824	2.13824	2.13824	2.13824	2.13824	2.13824	2.13824	2.13824	2.13824	2.13824	2.13824	2.13824	2.13824	2.13824	2.13824	2.13824
RHOXF1	2.13824	2.13824	2.13824	2.13824	2.13824	2.13824	2.13824	2.13824	2.13824	2.19719	2.14733	2.13824	3.05063	2.56183	2.13824	2.13824	2.13824	2.16381	2.13824	2.13824	2.18593	2.13824
ADAMTS17	2.13824	2.13824	2.13824	2.13824	2.13824	2.13824	2.13824	2.13824	2.13824	2.13824	2.13824	2.13824	2.13824	2.13824	2.13824	2.13824	2.13824	2.13824	2.13824	2.13824	2.13824	2.13824
DHH	2.13824	2.13824	2.13824	2.13824	2.13824	2.13824	2.13824	2.13824	2.13824	2.13824	2.13824	2.13824	2.13824	2.13824	2.13824	2.13824	2.13824	2.13824	2.13824	2.13824	2.13824	2.13824
ABRA	3.3723	3.48899	2.35853	4.2172	3.94481	4.89931	2.57461	2.18934	2.35692	2.18934	2.18934	2.19896	2.47158	2.13824	2.18934	2.18934	2.18934	2.23715	2.18934	2.18934	2.30886	2.13824
KLHDC1	9.16751	9.11325	8.4033	8.44118	9.20244	6.61938	10.3529	10.6626	10.6247	10.7332	10.5872	10.1786	10.7976	9.21789	9.83866	9.72022	7.68093	9.88415	9.71931	9.14179	9.77114	8.77404
RICTOR	2.15869	2.27316	2.18955	2.15869	2.15869	2.81599	2.15869	2.15869	2.17373	2.15869	2.15869	2.15869	2.13824	2.13824	2.15505	2.31993	2.14506	2.15869	2.15869	2.13824	2.15869	2.15505
PCDHGA4	4.94085	8.45718	8.15879	8.08887	7.22936	8.60123	3.79633	3.1861	3.7531	5.06175	3.60596	4.7735	3.8788	2.20211	2.54121	2.27831	2.50262	2.26347	2.51267	2.26897	2.22482	2.24698
NETO1	2.13824	2.13889	2.13826	2.13824	2.1383	2.13824	2.13824	2.13824	2.13824	2.13824	2.13824	2.13824	2.13824	2.13824	2.13824	2.13824	2.13824	2.13824	2.13824	2.13824	2.13824	2.13824
WWP2	2.16733	2.16674	2.16674	2.16674	2.16674	2.15994	2.16674	2.16674	2.16674	2.16674	2.183	2.16674	2.14838	2.16674	2.16674	2.22524	2.16674	2.18753	2.16674	2.20656	2.16674	2.2405
ST7L	3.39619	5.882	3.36468	3.65242	3.1144	3.32616	3.52264	5.06664	6.63226	4.97042	6.05782	3.67352	5.48191	5.13302	6.48334	3.57717	6.86396	6.35177	6.68695	3.34066	5.37381	3.38572
C2orf15	3.81581	3.81166	3.81581	3.81581	3.80038	3.81581	4.50042	4.15163	4.31842	3.81581	3.81581	4.17709	3.81581	3.05409	3.87734	3.81581	3.81581	3.81581	3.81581	4.54972	4.9219	3.33501
KCNH8	2.15789	2.13824	2.18077	2.18077	2.15669	2.13824	2.1994	2.21452	2.29084	2.4459	2.21846	2.13824	2.24601	2.19715	6.60861	2.19715	2.20819	2.33881	2.19589	2.19715	2.18077	2.18455
MCF2L	2.13824	2.13824	2.13824	2.13824	2.13824	2.13824	2.13824	2.13824	2.13824	2.13824	2.13824	2.13824	2.13824	2.13824	2.13824	2.13824	2.13824	2.13824	2.13824	2.13824	2.13824	2.13824
SLCO6A1	2.13824	2.13824	2.13824	2.13824	2.13824	2.13824	2.13824	2.13824	2.13824	2.13824	2.13824	2.13824	2.13824	2.13824	2.13824	2.13824	2.13824	2.13824	2.13824	2.13824	2.13824	2.13824
PP2D1	2.13824	2.13824	2.13824	2.14066	2.141	2.13841	2.13824	2.13824	2.13824	2.13824	2.13824	2.13824	2.13824	2.13824	2.13824	2.13824	2.13824	2.13824	2.13824	2.14612	2.13824	2.13824
KLC3	2.38305	4.15822	2.54916	2.19205	2.18175	2.27225	2.24206	2.21865	2.20649	2.27567	2.18175	2.18175	2.13824	2.18175	2.18175	2.18175	2.17046	2.18175	2.13824	2.17046	2.18175	2.18175
CIB3	2.13824	2.13824	2.13824	2.13824	2.13824	2.13824	2.13824	2.13824	2.13824	2.13824	2.13824	2.13824	2.13824	2.13824	2.13824	2.13824	2.13824	2.13824	2.13824	2.13824	2.13824	2.13824
CADM2	2.13824	2.13824	2.14679	2.13824	2.13824	2.13824	2.13824	2.14205	2.13824	2.13824	2.13824	2.13824	2.13824	2.13824	2.13824	2.13824	2.13824	2.13824	2.13824	2.13824	2.13824	2.13824
C9orf66	2.33063	2.26388	2.26388	2.26388	2.25556	2.26388	2.26388	2.26388	2.26388	2.26388	2.26388	2.26388	2.26388	2.55314	2.26388	2.2898	2.26388	3.13058	2.41187	2.28171	2.63133	2.26388
HDAC9	2.13824	2.13824	2.13824	2.13824	2.13824	2.13824	2.13824	2.13824	2.13824	2.13824	2.13824	2.13824	2.13824	2.13824	2.13824	2.13824	2.13824	2.13824	2.13824	2.13824	2.13824	2.13824
SLC16A11	2.14679	2.13824	2.13824	2.14679	2.14679	2.14679	2.18248	2.62904	2.25181	2.45106	2.14679	2.14679	2.14679	2.1493	2.15105	2.14679	2.14679	2.16106	2.14679	2.14679	2.32618	2.14679
TMEM67	2.22537	2.22537	2.22537	2.22537	2.40531	2.67049	2.22537	2.28647	2.23557	2.23263	2.60332	2.22537	3.02765	2.22537	2.20067	2.26722	3.04119	2.22537	2.23334	2.22537	2.3952	2.2361
HS6ST2	2.13824	2.13824	2.13824	2.13824	2.13824	2.13824	2.13824	2.13824	2.13824	2.13824	2.13824	2.13824	2.13824	2.13824	2.13824	2.13824	2.13824	2.13824	2.13824	2.13824	2.13824	2.13824
CAMKK1	2.13824	2.13824	2.13824	2.13824	2.13824	2.13824	2.13824	2.13824	2.13824	2.13824	2.13824	2.13824	2.13824	2.13824	2.13824	2.13824	2.13824	2.13824	2.13824	2.13824	2.13824	2.13824
ZNF625	2.17076	2.25254	2.23168	2.14798	2.13876	2.13824	2.13824	2.13824	2.13824	2.13824	2.13824	2.13824	2.14363	2.13824	2.13824	2.13824	2.13824	2.13824	2.13824	2.13824	2.13824	2.13824
ZNF563	3.61562	4.76349	3.61562	3.61562	3.84163	5.91976	3.61562	5.52641	4.82835	4.83495	5.26265	3.63412	3.61562	2.43956	2.94197	3.61562	2.94864	3.61562	3.23101	2.46007	3.01284	2.24205
LIN9	2.13824	2.13824	2.13824	2.13824	2.13824	2.13824	2.13824	2.13824	2.13824	2.13824	2.13824	2.13824	2.13824	2.13824	2.13989	2.13824	2.13824	2.13824	2.13824	2.13824	2.13824	2.13824
CLEC4D	2.13824	2.13824	2.13824	2.13824	2.13824	2.13824	2.13824	2.13824	2.13824	2.13824	2.13824	2.13824	2.13824	2.15681	2.13824	2.13824	3.32519	2.13824	2.13824	2.59371	2.13824	3.33791
SLC25A27	6.41891	5.61635	5.63714	4.77983	5.31531	3.62551	6.90619	7.15434	8.38194	7.85876	7.66238	6.63031	7.77879	6.64279	6.71895	6.28626	7.38702	7.20603	6.2623	3.08977	7.0293	5.77158
GPRC6A	2.13824	2.13824	2.13824	2.13824	2.13824	2.13824	2.13824	2.13824	2.13824	2.13824	2.13824	2.13824	2.13824	2.13824	2.13824	2.13824	2.13824	2.13824	2.13824	2.13824	2.13824	2.13824
RAET1E	5.14634	4.76514	5.12366	5.94398	4.4035	5.55657	5.48074	3.51935	3.74259	3.37201	3.82095	4.83442	2.83523	5.12482	3.82095	6.52757	3.82095	4.0141	5.2237	4.77302	4.87752	7.16336
SLC44A5	3.01663	2.71956	2.13824	2.13824	2.13824	2.3501	2.13824	2.13824	2.13824	2.13824	2.13824	2.13824	2.13824	2.13824	2.13824	2.13824	2.13824	2.13824	2.13824	2.13824	2.13824	2.13824
ZNF417	2.14508	2.37697	2.15036	2.14508	2.244	4.98615	2.13824	3.56693	2.17235	2.22061	2.15788	2.14508	2.15356	2.13824	3.44219	2.14508	2.26311	2.14508	2.71185	2.14508	2.14508	2.14508
ZNF781	3.62518	3.90495	4.55428	3.42577	3.47	2.90299	3.07478	4.60519	5.38674	6.55481	4.8022	3.70344	5.98276	2.63354	3.06607	3.14704	3.60304	4.88951	3.62151	2.59899	3.4991	3.20341
HELB	3.14047	3.81475	2.20602	2.34752	2.35267	6.11606	2.33859	2.21904	3.19424	2.20602	2.20602	2.79288	2.13824	2.15197	2.35267	2.90055	2.36405	2.36405	2.20602	2.83878	2.20602	2.36311
SEC62	9.23797	10.0681	9.4098	9.37396	9.83227	9.87097	10.3004	9.63627	9.25157	10.0346	10.3737	10.2213	10.4529	8.56181	3.17276	9.68323	4.20211	8.99498	9.04339	9.08838	9.07341	9.11755
TRDN	2.13824	2.13824	2.13824	2.13824	2.13824	2.13824	2.13824	2.13824	2.13824	2.13824	2.13824	2.13824	2.13824	2.13824	2.13824	2.13824	2.13824	2.13824	2.13824	2.13824	2.13824	2.13824
SOCS4	3.16083	3.26356	3.29311	3.93361	3.13221	4.25145	2.37041	2.36895	2.22699	2.13824	2.36895	2.89056	2.58107	2.19924	2.25018	2.36292	2.35066	2.37608	2.58136	3.7117	2.6695	2.78035
C8orf31	2.13835	2.15048	2.13824	2.14307	2.16329	2.14859	2.13824	2.13824	2.14874	2.13824	2.13824	2.14624	2.13824	2.13824	2.13824	2.13824	2.13824	2.13824	2.13824	2.13824	2.13824	2.13824
ZNF547	2.91223	3.49807	4.1555	2.89243	3.60518	2.84765	5.27875	5.94923	6.04153	6.81295	6.83788	5.20896	7.22533	6.29842	6.44543	5.8885	6.94115	7.04978	6.61371	6.02788	6.15862	4.61763
SIM1	2.13824	2.13824	2.13824	2.13824	2.13824	2.13824	2.13824	2.13824	2.13824	2.13824	2.13824	2.13824	2.13824	2.13824	2.13824	2.13824	2.13824	2.13824	2.13824	2.13824	2.13824	2.13824
PROM2	12.8205	13.1471	13.1053	13.138	13.1511	13.1801	13.4679	13.5641	13.5788	13.4171	13.4554	13.4877	13.1496	13.1557	13.4319	13.2592	13.535	13.328	13.3379	12.9639	13.3191	13.0524
TLR4	2.16459	2.24125	2.13824	2.14407	2.66067	2.77657	2.13824	2.13824	2.13824	2.13824	2.13824	2.31034	3.70806	4.67933	2.13824	2.13824	2.13824	2.13824	2.19485	2.18841	2.13824	2.88508
TSNARE1	2.14084	2.14336	2.13824	2.13824	2.13824	2.13824	2.13824	2.13824	2.13824	2.13824	2.13824	2.13824	2.13824	2.14916	2.13824	2.13824	2.13824	2.13824	2.13824	2.13824	2.13824	2.13824
CAPN13	2.13824	2.13824	2.13824	2.13824	2.13824	2.13824	2.13824	2.13824	2.13824	2.13824	2.13824	2.13824	2.13824	2.13824	2.13824	2.13824	2.13824	2.13824	2.13824	2.13824	2.13824	2.13824
STMN1	2.95206	2.1433	2.58476	2.98116	2.40748	2.4097	2.45749	2.44231	2.44899	2.6321	2.74649	2.56203	2.61774	3.08508	4.10165	2.95157	2.61237	2.56203	2.56203	3.27653	2.44231	3.03895
SIGLEC10	2.13824	2.13824	2.13824	2.13824	2.13824	2.13824	2.13824	2.13824	2.13824	2.13824	2.13824	2.13824	2.13824	2.13824	2.13824	2.13824	2.13824	2.13824	2.13824	2.13824	2.13824	2.14983
RFX4	2.13824	2.13824	2.13824	2.13824	2.13824	2.13824	2.13824	2.13824	2.13824	2.13824	2.13824	2.13824	2.13824	2.13824	2.13824	2.13824	2.13824	2.13824	2.13824	2.13824	2.13824	2.13824
WFIKKN1	2.28874	2.27844	2.28874	2.13824	2.27844	2.28874	2.28874	2.28874	2.28874	2.28874	2.28874	2.28874	2.27844	2.28874	2.37057	2.28874	2.28874	2.28874	2.13824	2.28874	2.28874	2.28874
SENP1	2.83046	3.10656	2.58985	2.85267	2.1625	2.34932	2.14933	2.15279	2.13824	2.15288	2.14754	2.15197	2.1597	2.14754	2.68201	2.13824	2.17122	2.14754	2.14754	2.34778	2.14754	2.14754
KLF14	2.13824	2.13824	2.13824	2.13824	2.13824	2.13824	2.13824	2.13824	2.13824	2.13824	2.13824	2.13824	2.13824	2.13824	2.13824	2.13824	2.13824	2.13824	2.13824	2.13824	2.13824	2.13824
NXNL2	2.13824	2.13824	2.13824	2.13824	2.13824	2.13824	2.22521	2.13824	2.13824	2.13824	2.13824	2.13824	2.13824	2.13824	2.13824	2.13824	2.13824	2.13824	2.13824	2.13824	2.13824	2.13824
BRS3	2.13824	2.13824	2.13824	2.13824	2.13824	2.13824	2.13824	2.13824	2.13824	2.13824	2.13824	2.13824	2.13824	2.13824	2.13824	2.13824	2.13824	2.13824	2.13824	2.13824	2.13824	2.13824
TMX3	3.63963	3.7778	4.10255	2.5607	5.30957	2.35954	2.65005	2.13824	2.21432	2.22284	2.19886	2.79834	2.18796	2.18796	2.22284	2.1395	2.18796	2.13824	2.21508	2.23173	2.17062	2.21432
ZNF396	2.13833	2.15859	2.15859	2.13824	2.17384	2.16299	2.17384	2.76971	2.17384	2.23374	2.25778	2.19937	2.53738	2.17384	2.17384	2.16239	2.15859	2.30212	2.1683	2.13824	2.16239	2.1541
SLC26A7	2.13824	2.13825	2.13824	2.13824	2.13824	2.13824	2.13824	2.14543	2.13824	2.13824	2.13824	2.13824	2.13824	2.13824	2.13824	2.13824	2.13824	2.13824	2.13824	2.13824	2.13824	2.13824
SNX18	2.13903	2.13824	2.13824	2.13824	2.13831	2.13824	2.13824	2.13824	2.13824	2.13824	2.13824	2.13824	2.13824	2.13824	2.13824	2.13824	2.13824	2.13824	2.13824	2.13824	2.13824	2.13824
	8.67733	10.5276	10.3316	9.65262	10.6918	11.0637	9.04913	9.17263	10.7038	8.705	8.24855	9.14289	8.00581	7.27666	9.57805	9.08275	10.7378	9.14659	6.79052	8.75634	9.4691	8.29132
FBXO39	2.13824	2.13824	2.13824	2.13824	2.13824	2.13824	2.13824	2.13824	2.13824	2.13824	2.13824	2.13824	2.13824	2.13824	2.13824	2.13824	2.13824	2.13824	2.13824	2.13824	2.13824	2.13824
B3GNT6	2.13824	2.13824	2.13824	2.13824	2.13824	2.13824	2.13824	2.13824	2.13824	2.13824	2.13824	2.13824	2.13824	2.13824	2.13824	2.13824	2.13824	2.13824	2.13824	2.13824	2.13824	2.13824
DENND1B	2.13824	2.13824	2.13824	2.13824	2.13824	2.13824	2.13824	2.13824	2.13824	2.13824	2.13824	2.13824	2.13824	2.13824	2.13824	2.13824	2.13824	2.13824	2.13824	2.51836	2.13824	2.13824
ZNF619	2.13824	2.13824	2.13824	2.13824	2.13824	2.13824	2.13824	2.13824	2.13824	2.13824	2.13824	2.13824	2.14539	2.1438	2.13824	2.13824	2.13824	2.13824	2.13824	2.14513	2.13824	2.13824
ICK	2.13824	2.13824	2.13824	2.13824	2.1385	2.1389	2.13824	2.13824	2.13824	2.13824	2.13824	2.13824	2.13824	2.13824	2.13824	2.13824	2.13824	2.13824	2.13824	2.13824	2.13824	2.13824
FAM71D	2.13824	2.13824	2.13824	2.13824	2.13824	2.13824	2.13824	2.13824	2.13824	2.13824	2.13824	2.13824	2.13824	2.13824	2.13824	2.13824	2.13824	2.13824	2.13824	2.13824	2.13824	2.13824
BCL2L14	2.13824	2.13824	2.13824	2.13824	2.13824	2.13824	2.13824	2.13824	2.13824	2.13824	2.13824	2.13824	2.13824	2.13824	2.13824	2.13824	2.13824	2.13824	2.13824	2.13824	2.13824	2.13824
HS6ST3	2.13953	2.13824	2.13824	2.13832	2.13824	2.13824	2.13824	2.13824	2.13824	2.13824	2.13824	2.13824	2.13824	2.13824	2.13824	2.13824	2.13824	2.13824	2.13824	2.13824	2.13824	2.13824
SLC26A1	2.13824	2.13824	2.13824	2.13824	2.13824	2.13824	2.13824	2.13824	2.13824	2.13824	2.13824	2.13824	2.13824	2.13824	2.13824	2.13824	2.13824	2.13824	2.13824	2.13824	2.13824	2.13824
CLDN15	2.13824	3.16285	2.13963	2.13824	2.13827	2.15917	2.13824	2.13824	2.51935	2.13824	2.13878	2.13824	2.13824	2.13824	2.13824	2.13824	2.13824	2.13824	2.13824	2.13824	2.13824	2.13824
RAB42	2.13824	2.13824	2.13824	2.13824	2.14631	2.18566	2.13824	2.13824	2.13824	2.13824	2.13824	2.13824	2.13824	2.49775	2.13824	2.13824	2.13824	2.13824	2.13824	2.15308	2.13824	2.14604
PTCHD1	2.13824	2.13827	2.14339	2.13824	2.1404	2.13824	2.13824	2.13824	2.13824	2.13824	2.14221	2.13824	2.13824	2.13824	2.13824	2.13824	2.13824	2.13824	2.13824	2.13824	2.13824	2.13824
M1AP	2.13978	2.14511	2.13978	2.13824	2.13978	2.14189	2.13978	2.13978	2.13978	2.16801	2.13978	2.13824	2.16151	2.2442	2.13978	2.13978	2.13978	2.13978	2.13978	2.13978	2.13978	2.15419
ZSCAN4	2.13824	2.13824	2.13824	2.13824	2.13824	2.13824	2.13824	2.14366	2.13824	2.15014	2.13824	2.13824	2.13824	2.13824	2.13824	2.13824	2.13824	2.13824	2.13824	2.13824	2.13824	2.13824
VWA5B1	2.13824	2.13824	2.13824	2.13824	2.13824	2.13824	2.13824	2.13824	2.13824	2.13824	2.13824	2.13824	2.13824	2.13824	2.13824	2.13824	2.13824	2.13824	2.13824	2.13824	2.13824	2.13824
LINC00311	2.13824	2.13824	2.13824	2.13824	2.13824	2.13824	2.13824	2.13824	2.13824	2.13824	2.13824	2.13824	2.13824	2.13824	2.13824	2.13824	2.13824	2.13824	2.13824	2.13824	2.13824	2.13824
HTR6	2.13824	2.13824	2.13824	2.13824	2.13824	2.13824	2.13824	2.13824	2.13824	2.13824	2.13824	2.13824	2.13824	2.13824	2.13824	2.13824	2.13824	2.13824	2.13824	2.13824	2.13824	2.13824
MAGEB6	2.13824	2.13824	2.13824	2.13824	2.13824	2.13824	2.13824	2.13824	2.13824	2.13824	2.13824	2.13824	2.13824	2.13824	2.13824	2.13824	2.13824	2.13824	2.13824	2.13824	2.13824	2.13824
RUSC1-AS1	9.40992	8.91096	9.78053	9.11305	9.75886	9.55033	9.66553	9.13393	9.39035	9.42208	8.7857	9.25303	8.48164	8.78943	6.9063	9.81701	9.81706	9.36923	9.39617	8.62182	9.09169	9.2028
CACNG6	2.13824	2.13824	2.13824	2.13824	2.13824	2.13824	2.13824	2.13824	2.13824	2.13824	2.13824	2.13824	2.13824	2.13824	2.13824	2.13824	2.13824	2.13824	2.13824	2.13824	2.13824	2.13824
LMNTD1	2.13824	2.13824	2.13824	2.13824	2.13824	2.13824	2.13824	2.13824	2.13824	2.13824	2.13824	2.13824	2.13824	2.13824	2.13824	2.13824	2.13824	2.13824	2.13824	2.13824	2.13824	2.13824
CIRBP-AS1	2.13824	2.13824	2.13824	2.13824	2.13824	2.13824	2.13824	2.13824	2.13824	2.13824	2.13824	2.13824	2.13824	2.13824	2.13824	2.13824	2.18892	2.13824	2.13824	2.13824	2.13824	2.13824
AXDND1	2.13824	2.13824	2.13824	2.13824	2.13824	2.13824	2.44467	3.13089	2.13824	3.55807	2.13824	2.13824	2.481	2.13824	2.13824	2.13824	2.42113	2.29606	2.13824	2.13824	2.13824	2.13824
ASMTL-AS1	2.13824	2.13824	2.13824	2.13824	2.13824	2.13824	2.13824	2.13824	2.13824	2.18643	2.13824	2.13824	2.13824	2.13824	2.13824	2.13824	2.4966	2.29629	2.13824	2.13824	2.13824	2.13824
CD200R1	2.14292	2.19401	2.1398	2.13824	2.13824	2.13944	2.13824	2.13824	2.13824	2.13824	2.13824	2.13824	2.13824	2.13824	2.14957	2.13824	2.13824	2.13824	2.13824	2.13824	2.13824	2.14648
LINC00334	2.13824	2.13824	2.13824	2.13824	2.13824	2.13824	2.13824	2.13824	2.13824	2.13824	2.13824	2.13824	2.13824	2.13824	2.13824	2.13824	2.13824	2.13824	2.13824	2.13824	2.13824	2.13824
ATOH7	2.13824	2.13824	2.13824	2.13824	2.13824	2.13824	2.13824	2.13824	2.13824	2.13824	2.13824	2.13824	2.13824	2.13824	2.13824	2.13824	2.13824	2.13824	2.13824	2.13824	2.13824	2.13824
SEC16B	2.15829	2.35612	2.5801	2.33321	2.35123	2.56645	2.66389	2.13824	3.46823	2.67356	3.01083	2.59145	2.5801	2.48582	2.45995	2.61884	3.16997	2.61476	2.5801	2.48199	2.5801	2.59145
AMER1	6.90544	6.60451	6.60451	6.14551	6.05914	6.46319	7.14701	7.91184	6.46252	7.04935	7.43027	7.37848	5.95123	5.89999	4.64489	7.47238	4.72636	7.69185	6.50196	6.86875	7.93633	6.44958
NKX6-3	2.13824	2.13824	2.13824	2.13824	2.13824	2.13824	2.13824	2.13824	2.13824	2.13824	2.13824	2.13824	2.13824	2.13824	2.13824	2.13824	2.13824	2.13824	2.13824	2.13824	2.13824	2.13824
TBATA	2.13824	2.13824	2.13825	2.13886	2.13824	2.13824	2.13824	2.13824	2.13824	2.13824	2.13824	2.13824	3.02151	2.13824	2.13824	2.13824	2.13824	2.13824	2.13824	2.13824	2.13824	2.13824
EXOC3L2	2.52438	2.52438	2.52438	2.3159	2.52443	2.52438	2.52438	2.52438	2.52438	2.52641	2.52438	2.52438	2.52438	3.15261	4.00858	2.52438	4.70577	2.52438	2.48156	2.52438	2.52438	2.57481
CABP4	2.13824	2.13824	2.13824	2.13824	2.13824	2.13824	2.13824	2.13824	2.13824	2.13824	2.13824	2.13824	2.13824	2.13824	2.13824	2.13824	2.13824	2.13824	2.13824	2.15468	2.15729	2.18075
TNFRSF13C	2.13824	2.13824	2.13824	2.13824	2.13824	2.13824	2.13824	2.13824	2.13824	2.13824	2.13824	2.13824	2.13824	2.14063	2.14466	2.13824	2.13824	2.13824	2.13824	2.13824	2.13824	2.13824
CAMK2N2	2.13824	2.13824	2.13824	2.13824	2.13824	2.13824	2.13824	2.13824	2.13824	2.13824	2.13824	2.13824	2.13824	2.13824	2.13824	2.13824	2.13824	2.13824	2.13824	2.13824	2.13824	2.13824
ANKRD30BP2	2.13824	2.13824	2.13824	2.13824	2.13824	2.13824	2.13824	2.13824	2.13824	2.13824	2.13824	2.13824	2.13824	2.13824	2.13824	2.13824	2.13824	2.13824	2.13824	2.13824	2.13824	2.13824
KCNG3	2.15049	2.13824	2.13824	2.15049	2.13824	2.13824	2.15049	2.34813	2.13884	2.1475	2.13824	2.15309	2.14159	2.15049	3.88469	2.49012	2.15049	2.15049	2.49343	3.15848	2.15828	2.35001
LINC01312	2.13824	2.13824	2.13824	2.13824	2.13824	2.13824	2.13824	2.13824	2.13824	2.13824	2.13824	2.13824	2.13824	2.13824	2.13824	2.13824	2.13824	2.13824	2.13824	2.13824	2.13824	2.13824
FOXP2	2.13824	2.13907	2.13825	2.13824	2.13829	2.13824	2.13824	2.13824	2.13824	2.13824	2.13824	2.13824	2.13824	2.13824	2.13824	2.13824	2.13824	2.13824	2.13824	2.13824	2.13824	2.13824
B4GALNT2	2.13824	2.13824	2.13824	2.13824	2.13942	2.13824	2.13824	2.13824	2.13824	2.13824	2.13824	2.13824	2.13824	2.13824	2.16517	2.13824	2.16063	2.13824	2.13824	2.13824	2.13824	2.13824
FMR1NB	2.13824	2.13824	2.13824	2.13824	2.13824	2.13824	2.13824	2.13824	2.13824	2.13824	2.13824	2.13824	2.13824	2.13824	2.16012	2.13824	2.13824	2.13824	2.13824	2.13824	2.13824	2.13824
GCSAML	3.33371	3.41099	4.74584	3.53971	2.83346	3.56661	2.13824	2.13824	2.13824	2.13824	2.13824	2.44439	2.13824	2.13824	2.13824	2.13824	2.13824	2.13824	2.75697	2.13824	2.13824	2.14887
SIGLEC11	2.13824	2.13824	2.13824	2.13824	2.13824	2.13824	2.13824	2.13824	2.13824	2.13824	2.13824	2.13824	2.13824	2.13824	2.13824	2.13824	2.13824	2.13824	2.13824	2.13824	2.13824	2.13824
IL23R	2.13824	2.13824	2.13824	2.13824	2.13824	2.13908	2.13824	2.13824	2.13824	2.13824	2.13824	2.13824	2.13824	2.13824	2.1484	2.13824	2.13824	2.13824	2.13824	2.28042	2.13824	2.13824
MAGEB18	2.13824	2.13824	2.13824	2.13824	2.13824	2.13824	2.13824	2.13824	2.13824	2.13824	2.13824	2.13824	2.13824	2.13824	2.13824	2.13824	2.13824	2.13824	2.13824	2.13824	2.13824	2.13824
CD276	2.13824	2.13824	2.13824	2.13824	2.13824	2.13824	2.13824	2.13824	2.13824	2.13824	2.13824	2.13824	2.13824	2.13824	2.13824	2.13824	2.13824	2.13824	2.13824	2.13824	2.13824	2.13824
IFNL2	2.13824	2.13824	2.13824	2.13824	2.13824	2.13824	2.13824	2.13824	2.13824	2.13824	2.13824	2.13824	2.13824	2.13824	2.13824	2.13824	2.13824	2.13824	2.13824	2.13824	2.13824	2.13824
IFNL1	2.13824	2.13824	2.13824	2.13824	2.13824	2.13848	2.13824	2.13824	2.13824	2.13824	2.13824	2.13824	2.13824	2.13824	2.15773	2.13824	2.13824	2.13824	2.13824	2.16803	2.13824	2.13824
C4orf36	2.13824	2.13824	2.20639	2.13824	2.13824	2.13824	2.13824	2.13824	2.13824	2.13824	2.13824	2.25761	2.13824	2.13824	2.13824	2.1905	2.13824	2.13824	2.13824	2.76942	2.15769	2.13824
FIGNL1	3.15275	2.894	3.23357	3.5501	2.99096	2.84585	3.05122	2.98696	2.4755	3.07825	3.11899	3.02063	2.72391	3.0429	5.32264	3.67474	4.7653	3.22594	5.92534	4.60731	2.98696	4.42254
RIMS1	2.152	2.13824	2.14986	2.13994	2.13824	2.13824	2.13824	2.13824	2.13824	2.13824	2.13824	2.13824	2.13824	2.13824	2.13824	2.13824	2.13824	2.13824	2.13824	2.13824	2.13824	2.13824
PITPNM2	2.13824	2.13824	2.13824	2.13824	2.13824	2.13824	2.13824	2.13824	2.13824	2.13824	2.13824	2.13824	2.13824	2.13824	2.13824	2.13824	2.13824	2.13824	2.13824	2.13824	2.13824	2.13824
PCDH10	2.13824	2.13824	2.13824	2.13824	2.13824	2.13824	2.13824	2.13824	2.13824	2.13824	2.13824	2.13824	2.13824	2.13824	2.13824	2.13824	2.13824	2.13824	2.13824	2.13824	2.13824	2.13824
TAB3	2.13824	2.13824	2.13824	2.13824	2.13824	2.13824	2.44594	2.13824	2.13824	2.13824	2.13824	2.3969	2.13824	2.13824	2.13824	2.13824	2.13824	2.13824	2.16995	2.51242	2.13824	2.13824
GRK7	2.13824	2.13824	2.13824	2.13824	2.13824	2.13915	2.13824	2.13824	2.13824	2.13824	2.13824	2.13824	2.13824	2.13824	2.13824	2.13824	2.13824	2.13824	2.13824	2.13824	2.13824	2.13824
MMEL1	4.70088	3.6336	3.49929	3.63359	3.19988	3.63359	5.02818	4.2891	5.62967	5.24322	5.09322	5.0493	3.55666	5.75287	5.24451	5.64877	5.14892	5.41075	5.47172	5.25318	5.79563	5.49425
PDE8A	5.37526	5.07973	5.80545	5.03251	5.51442	4.03959	5.52146	3.75781	5.48024	3.94829	4.99095	5.08501	5.10783	4.55855	6.77837	6.55297	5.91955	5.11213	6.24624	6.40331	5.37517	7.95528
NLRP6	2.13824	2.13824	2.13824	2.13824	2.13824	2.13824	2.13824	2.13824	2.13824	2.13824	2.13824	2.13824	2.13824	2.13824	2.13824	2.13824	2.13824	2.13824	2.13824	2.13824	2.13824	2.13824
AKNAD1	2.13824	2.13824	2.13824	2.13824	2.13824	2.13824	2.13824	2.13824	2.13824	2.13824	2.13824	2.13824	2.13824	2.13824	2.13824	2.13824	2.13824	2.13824	2.13824	2.13824	2.13824	2.13824
ZCCHC5	2.13824	2.13824	2.14223	2.23391	2.14354	2.13824	2.13824	2.13824	2.13824	2.13824	2.13824	2.13824	2.14235	2.13824	2.13824	2.13824	2.13824	2.13824	2.13824	2.13824	2.13824	2.13824
ZIC5	2.13824	2.13824	2.13824	2.13824	2.13824	2.13824	2.13824	2.13824	2.13824	2.13824	2.13824	2.13824	2.13824	2.13824	2.13824	2.13824	2.13824	2.13824	2.13824	2.13824	2.13824	2.13824
ANGPT1	2.13824	2.13824	2.13824	2.13824	2.13824	2.13824	2.13824	2.13824	2.13824	2.13824	2.13824	2.13824	2.13824	2.13824	2.13824	2.13824	2.13824	2.13824	2.13824	2.13824	2.13824	2.13824
TEDDM1	2.13824	2.13824	2.13824	2.13824	2.13824	2.13824	2.13824	2.13824	2.13824	2.13824	2.13824	2.15028	2.13824	2.13824	2.13824	2.19673	2.13824	2.13824	2.14354	2.18563	2.13824	2.13824
LOC149373	2.13824	2.13824	2.13824	2.13824	2.13824	2.13824	2.13824	2.13824	2.13824	2.13824	2.13824	2.13824	2.13824	2.13824	2.13824	2.13824	2.13824	2.13824	2.13824	2.13824	2.13824	2.13824
GABRG1	2.13824	2.13824	2.13824	2.13824	2.13824	2.13824	2.13824	2.13824	2.13824	2.13824	2.13824	2.13824	2.13824	2.13824	2.13824	2.13824	2.13824	2.13824	2.13824	2.13824	2.13824	2.13824
PANX2	2.13824	2.13824	2.13824	2.13824	2.13824	2.13824	2.13824	2.13824	2.13824	2.13824	2.13824	2.13824	2.13824	2.13824	2.13824	2.13824	2.13824	2.13824	2.13824	2.13824	2.13824	2.13824
ZNF114	2.14267	2.14267	2.14275	2.14267	2.14267	2.14267	2.14267	2.14267	2.14267	2.14267	2.14267	2.24071	3.83376	2.14267	2.15371	2.14267	2.14267	2.15147	2.14267	2.14267	2.14267	2.14267
CCDC27	2.13824	2.13824	2.13824	2.13824	2.13824	2.13824	2.13824	2.13824	2.13824	2.13824	2.13824	2.13824	2.13824	2.13824	2.13824	2.13824	2.13824	2.13824	2.13824	2.13824	2.13824	2.13824
C15orf26	2.13824	2.13824	2.13824	2.13824	2.13824	2.13824	2.13824	2.13824	2.13824	2.13824	2.13824	2.13824	2.13824	2.13824	2.13824	2.13824	2.13824	2.13824	2.13824	2.13824	2.13824	2.13824
NEUROD2	2.13824	2.13824	2.13824	2.13824	2.13824	2.13824	2.13824	2.14098	2.16514	2.13824	2.13824	2.13824	2.13824	2.13824	2.13824	2.13824	2.13824	2.13824	2.13824	2.13824	2.13824	2.13824
C5orf17	2.13824	2.13824	2.13824	2.13824	2.13824	2.13824	2.13824	2.13824	2.13824	2.13824	2.13824	2.13824	2.13824	2.13824	2.13824	2.13824	2.13824	2.13824	2.13824	2.13824	2.13824	2.17673
LINC00208	2.13824	2.13824	2.13824	2.13824	2.13824	2.13824	2.13824	2.13824	2.13824	2.13824	2.13824	2.13824	2.13824	2.13824	2.13824	2.13824	2.13824	2.13824	2.13824	2.13824	2.13824	2.13824
DNAH6	2.13826	2.13824	2.13824	2.13824	2.13824	2.13824	2.13824	2.13824	2.13824	2.13824	2.13824	2.13824	2.13824	2.13824	2.13824	2.13824	2.13824	2.13824	2.13824	2.13824	2.13824	2.13824
LRRC15	2.13824	2.13824	2.13824	2.13824	2.13824	2.13824	2.13824	2.13824	2.13824	2.13824	2.13824	2.13824	2.13824	2.13824	2.13824	2.13824	2.13824	2.13824	2.13824	2.13824	2.13824	2.13824
TTC40	2.13824	2.13824	2.13824	2.13824	2.13824	2.13824	2.13824	2.13824	2.13824	2.13824	2.13824	2.13824	2.13824	2.13824	2.13824	2.13824	2.13824	2.13824	2.13824	2.13824	2.13824	2.13824
B3GNT7	2.13824	2.13824	2.13824	2.13824	2.13824	2.13824	2.13824	2.13824	2.13824	2.13824	2.13824	2.13824	2.13824	2.13824	2.13824	2.13824	2.13824	2.13824	2.13824	2.13824	2.13824	2.13824
ZNF645	2.13824	2.13824	2.13824	2.13824	2.13824	2.13824	2.13824	2.13824	2.13824	2.13824	2.13824	2.13824	2.13824	2.13824	2.13824	2.13824	2.13824	2.13824	2.13824	2.13824	2.13824	2.13824
ZMYM6	3.43488	5.07672	5.41104	2.61151	5.27152	5.18886	2.13824	2.13824	2.13824	2.13824	2.13824	2.13824	2.14035	2.13824	2.13824	2.13824	2.84704	2.13824	2.14213	2.16816	2.13824	2.13824
SGCZ	2.13824	2.13824	2.13824	2.13824	2.13824	2.13824	2.13824	2.13824	2.13824	2.13824	2.13824	2.13824	2.14153	2.13824	2.13824	2.13824	2.13824	2.13824	2.13824	2.13824	2.13824	2.13824
LOC100507431	2.13824	2.13824	2.13824	2.13824	2.13824	2.13824	2.13824	2.13824	2.13824	2.13824	2.13824	2.13824	2.13824	2.13824	2.13824	2.13824	2.13824	2.13824	2.13824	2.13824	2.13824	2.13824
WNT9B	2.13824	2.13824	2.13824	2.13824	2.13824	2.13824	2.13824	2.13824	2.13824	2.13824	2.13824	2.13824	2.13824	2.13824	2.13824	2.13824	2.13824	2.13824	2.13824	2.13824	2.13824	2.13824
CNPY3	6.08772	5.76394	6.30274	6.39104	6.22432	6.62695	6.06742	5.0861	7.31663	7.09915	6.23157	5.82444	3.53145	7.6561	5.86034	6.46166	6.22405	6.65528	6.4301	6.02936	6.58931	7.23263
SCAMP1	3.2205	3.99457	4.6652	3.89114	2.96185	3.25	3.21286	2.76228	2.13824	2.42295	2.31335	2.83837	3.43025	4.09938	2.82743	3.22458	2.3743	2.95508	4.80708	4.92188	3.72767	3.7671
LINC00471	2.19445	2.16798	2.16716	3.98481	2.17313	2.13824	2.16716	2.1451	2.17729	2.72977	3.33354	2.21204	2.19471	2.16716	2.16716	2.16716	2.16716	2.17962	2.57894	2.16768	2.17483	2.15481
HAS3	12.3143	11.9775	12.262	12.4663	12.0747	12.1564	12.1259	11.8973	11.5807	12.1436	12.167	12.3021	11.8219	11.5524	10.011	12.0607	10.925	12.1252	11.8983	12.3434	12.111	12.0185
FGF4	2.13824	2.13824	2.13824	2.13824	2.13824	2.13824	2.13824	2.13824	2.13824	2.13824	2.13824	2.13824	2.13824	2.13824	2.13824	2.13824	2.13824	2.13824	2.13824	2.13824	2.13824	2.13824
SLC30A8	2.13824	2.14692	2.13824	2.13824	2.13824	2.13824	2.13824	2.13824	2.13824	2.13824	2.13824	2.13824	2.13824	2.13824	2.13824	2.13824	2.13824	2.13824	2.13824	2.13824	2.13824	2.13824
LOC142937	2.14123	2.1622	2.27657	2.13824	2.14286	4.78835	2.13824	2.78387	2.13824	2.13824	2.13824	2.13824	2.13824	2.13824	2.65973	2.13824	2.13824	2.13824	2.20878	2.13824	2.13824	2.13824
LOC439933	2.13824	2.13824	2.13824	2.13824	2.13824	2.13824	2.13824	2.13824	2.13824	2.13824	2.13824	2.13824	2.13824	2.13824	2.13824	2.13824	2.13824	2.13824	2.13824	2.13824	2.13824	2.13824
C11orf65	2.13905	2.13824	2.13824	2.13902	2.13824	2.13824	2.13824	2.13824	2.13824	2.13824	2.13824	2.13824	2.13824	2.14665	2.13824	2.13824	2.13824	2.13824	2.13824	2.1456	2.17779	2.13824
FAM71E2	2.13824	2.13824	2.13824	2.13824	2.13824	2.13824	2.13824	2.13824	2.13824	2.13824	2.13824	2.13824	2.13824	2.13824	2.13824	2.13824	2.13824	2.13824	2.13824	2.13824	2.13824	2.13824
OR5P2	2.13824	2.13971	2.1383	2.13831	2.13824	2.2253	2.13824	2.13824	2.13824	2.13824	2.13824	2.13824	2.13824	2.13824	2.13824	2.13824	2.13824	2.13824	2.13824	2.13824	2.13824	2.13824
DYDC1	2.13824	2.13824	2.13824	2.13824	2.13824	2.13824	2.13824	2.13824	2.13824	2.13824	2.13824	2.13824	2.13824	2.13824	2.13824	2.13824	2.13824	2.13824	2.13824	2.13824	2.13824	2.13824
IL27	2.13824	2.13824	2.13824	2.13824	2.13824	2.13824	2.13824	2.13824	2.13824	2.13824	2.13824	2.13824	2.13824	2.13824	2.13824	2.13824	2.13824	2.13824	2.13824	2.13824	2.13824	2.13824
IQCF1	2.13824	2.13824	2.13824	2.13824	2.13824	2.13824	2.13824	2.13824	2.13824	2.13824	2.13824	2.13824	2.13824	2.13824	2.13824	2.13824	2.13824	2.13824	2.13824	2.13824	2.13824	2.13824
DEFB125	2.13824	2.13824	2.13824	2.13824	2.13824	2.13824	2.13824	2.13824	2.13824	2.13824	2.13824	2.13824	2.13824	2.13824	2.13824	2.13824	2.13824	2.13824	2.13824	2.13824	2.13824	2.13824
WFDC10B	2.13832	2.14501	2.14547	2.14501	2.14501	2.14501	2.4442	2.33336	2.14501	2.19669	2.19054	2.34788	2.85917	2.15121	2.14058	2.13824	2.14501	2.14501	2.14501	2.13824	2.13824	2.14501
PKHD1	2.13824	2.13824	2.13866	2.13824	2.13825	2.13824	2.13824	2.13824	2.13824	2.13824	2.13824	2.13824	2.13824	2.13824	2.13824	2.13824	2.13824	2.13824	2.13824	2.13824	2.13824	2.13824
PKD1L1	2.13824	2.13824	2.13824	2.13824	2.13824	2.13824	2.13824	2.13824	2.13824	2.13824	2.13824	2.13824	2.13824	2.13824	2.13824	2.13824	2.13824	2.13824	2.13824	2.13824	2.13824	2.13824
GPR112	2.13824	2.13824	2.13824	2.13824	2.13824	2.13824	2.13824	2.13824	2.13824	2.13824	2.13824	2.13824	2.13824	2.13824	2.13824	2.13824	2.13824	2.13824	2.13824	2.13824	2.13824	2.13824
TENM1	2.32758	2.34467	2.30058	3.45729	3.22172	3.73717	2.17757	2.17757	2.17757	2.17757	2.17757	2.17757	2.15297	2.17757	2.30036	2.17757	2.17757	2.17757	2.13824	2.13824	2.17757	2.17757
REXO1L1P	2.13824	2.13824	2.13824	2.13824	2.13824	2.13824	2.13824	2.13824	2.13824	2.13824	2.13824	2.13824	2.13824	2.13824	2.13824	2.13824	2.13824	2.13824	2.13824	2.13824	2.13824	2.13824
TAF1L	2.13824	2.13824	2.13824	2.13824	2.13824	2.13824	2.13824	2.13824	2.13824	2.13824	2.13824	2.13824	2.13824	2.13824	2.13824	2.13824	2.13824	2.13824	2.13824	2.13824	2.13824	2.13824
CNTNAP5	2.13824	2.13824	2.13824	2.13824	2.13824	2.13824	2.13824	2.13824	2.13824	2.13824	2.13824	2.13824	2.13824	2.13824	2.13824	2.13824	2.13824	2.13824	2.13824	2.13824	2.13824	2.13824
RECQL4	2.72893	2.1426	2.62117	2.13965	2.13998	2.62117	2.75622	3.03248	2.87096	2.75622	2.76124	2.74283	2.54846	3.97313	5.73219	2.85738	7.28972	3.15347	3.50889	3.0886	2.85738	2.93355
GPR113	2.13824	2.13824	2.13824	2.13824	2.13824	2.13824	2.13824	2.13824	2.13824	2.13824	2.13824	2.13824	2.13824	2.13824	2.13824	2.13824	2.13824	2.13824	2.13824	2.13824	2.13824	2.13824
TMC2	2.13824	2.13824	2.13824	2.13824	2.13824	2.13824	2.13824	2.13824	2.13824	2.13824	2.13824	2.13824	2.13824	2.13824	2.13824	2.13824	2.13824	2.13824	2.13824	2.13824	2.13824	2.13824
SMCR5	2.13827	2.15692	2.32236	2.15602	2.19516	2.13968	2.13824	2.13824	2.13824	2.13824	2.13824	2.13824	2.13824	2.13824	2.13824	2.13824	2.13824	2.13824	2.13824	2.13824	2.13824	2.13824
BICD2	2.13824	2.13894	2.13824	2.139	2.13824	2.13824	2.13824	2.13824	2.13824	2.13824	2.13824	2.13824	2.13824	2.13824	2.13824	2.13824	2.13824	2.13824	2.13824	2.13824	2.13824	2.13824
ZIM3	2.13824	2.13824	2.13824	2.13824	2.13824	2.13824	2.13824	2.13824	2.13824	2.13824	2.13824	2.13824	2.13824	2.13824	2.13824	2.13824	2.13824	2.13824	2.13824	2.13824	2.13824	2.13824
NOX5	2.13824	2.13824	2.13824	2.13824	2.13824	2.13824	2.13824	2.14029	2.13824	2.13824	2.13824	2.13824	2.13824	2.13824	2.13824	2.13824	2.13824	2.13824	2.13824	2.13824	2.13824	2.13824
DAOA-AS1	2.13824	2.13824	2.13824	2.13824	2.13824	2.13824	2.13824	2.13824	2.13824	2.13824	2.13824	2.13824	2.13824	2.13824	2.13824	2.13824	2.13824	2.13824	2.13824	2.13824	2.13824	2.13824
GPR126	4.06305	3.50308	4.14381	3.89254	4.23769	4.04256	2.67447	2.68577	2.77992	2.24217	2.13824	2.67447	2.67447	2.55273	2.67447	2.79548	2.72971	2.16772	2.66094	3.41184	2.67447	2.66094
KLHL4	2.13824	2.13824	2.13824	2.13824	2.13824	2.13824	2.13824	2.13824	2.13824	2.13824	2.13824	2.13824	2.13824	2.13824	2.13824	2.13824	2.13824	2.13824	2.13824	2.13824	2.13824	2.13824
GPR156	2.13824	2.13824	2.13824	2.13824	2.13824	2.13824	2.13824	2.13824	2.13824	2.13824	2.13824	2.13824	2.13824	2.13824	2.14745	2.13824	2.13824	2.13824	2.13824	2.13824	2.13824	2.13824
SUOX	4.76211	4.92038	5.53127	5.02557	4.80778	4.00468	4.93816	5.07874	4.47952	6.53476	5.4634	4.31878	5.49006	6.11661	5.46723	5.02894	5.77408	5.85267	5.22445	4.0304	5.86294	5.47289
GPR115	8.10419	7.10452	7.18874	7.35798	7.04776	4.89533	9.62794	7.40706	8.26523	8.33017	8.52818	8.34849	7.58815	6.26546	4.16846	8.25622	3.71326	7.301	6.91608	6.52536	7.64421	6.22402
IL31RA	2.13824	2.13824	2.13824	2.13824	2.13824	2.13824	2.13824	2.13824	2.13824	2.13824	2.13824	2.13824	2.13824	2.13824	2.13824	2.13824	2.13824	2.13824	2.13824	2.13824	2.13824	2.13824
SYTL5	2.13824	2.13824	2.13824	2.13824	2.13824	2.13824	2.13824	2.13824	2.13824	2.13824	2.13824	2.13824	2.13824	2.13824	2.13824	2.13824	2.13824	2.13824	2.13824	2.13824	2.13824	2.13824
SDCCAG8	8.02127	7.47275	7.55131	7.81874	7.43954	4.41836	7.1005	6.80553	7.55814	7.79973	7.39856	7.5163	8.34583	8.3089	6.5132	7.47927	8.11284	8.1242	7.99336	7.21152	8.70673	7.23006
GPR111	2.38644	2.14831	2.14831	2.19123	2.14831	2.45204	3.40163	2.14831	3.91031	2.14831	2.42024	2.54168	2.18919	2.23706	2.14831	2.14831	2.14831	2.1772	2.14831	2.14831	2.14831	2.14831
SYN2	2.15984	2.15984	2.15984	2.15984	2.15984	2.15984	2.17186	2.15984	2.15774	2.17853	2.15984	2.15012	2.15984	2.15984	2.15984	2.15984	2.15984	2.15984	2.15984	2.15984	2.15984	2.13824
ASB10	2.13824	2.13824	2.13824	2.13824	2.13824	2.13824	2.13824	2.13824	2.13824	2.13824	2.13824	2.13824	2.13824	2.13824	2.13824	2.13824	2.13824	2.13824	2.13824	2.13824	2.13824	2.13824
HTR3C	2.13824	2.13824	2.13824	2.13824	2.13824	2.13824	2.13824	2.13824	2.13824	2.13824	2.13824	2.13824	2.13824	2.13824	2.13824	2.13824	2.13824	2.13824	2.13824	2.13824	2.13824	2.13824
NFKBID	2.13825	2.13825	2.13825	2.13825	2.13824	2.13825	2.13825	2.13825	2.13825	2.13825	2.13824	2.13825	2.13825	2.13825	2.96476	2.13825	2.13825	2.13825	2.16871	2.13825	2.37622	2.26049
CD300LF	2.13824	2.13824	2.13824	2.13824	2.13824	2.13824	2.13824	2.13824	2.13824	2.13824	2.13824	2.13824	2.13824	2.4415	2.15341	2.13824	4.40604	2.15758	2.1435	2.41541	2.13824	4.15281
GJA10	2.13824	2.13824	2.13824	2.13824	2.13824	2.13824	2.13824	2.13824	2.13824	2.13824	2.13824	2.13824	2.13824	2.13824	2.13824	2.13824	2.13824	2.13824	2.13824	2.13824	2.13824	2.13824
WNT9A	2.13824	2.13824	2.13824	2.13824	2.13824	2.13824	2.13824	2.13824	2.13824	2.13824	2.13824	2.13824	2.13824	2.13824	2.13824	2.13824	2.13824	2.13824	2.13824	2.13824	2.13824	2.13824
GAL3ST2	2.13824	2.13824	2.13824	2.13824	2.13824	2.13824	2.13824	2.13824	2.13824	2.13824	2.13824	2.13824	2.13824	2.13824	2.13824	2.13824	2.13824	2.13824	2.13824	2.13824	2.13824	2.13824
PIP4K2B	2.14259	2.14095	2.14259	2.14259	2.14259	2.16117	2.14259	2.22845	2.14259	2.14259	2.14259	2.14259	2.14259	2.14259	2.14259	2.13824	2.14259	2.14259	2.14259	2.13824	2.14259	2.14259
ODF3	2.13824	2.13824	2.13824	2.13824	2.13824	2.13824	2.13824	2.13824	2.13824	2.13824	2.13824	2.13824	2.13824	2.13824	2.13824	2.13824	2.13824	2.13824	2.13824	2.13824	2.13824	2.13824
WFDC13	2.13824	2.14029	2.14025	2.13824	2.13824	2.13824	2.13824	2.13824	2.13824	2.13824	2.13824	2.13824	2.13824	2.13824	2.13824	2.13824	2.13824	2.13824	2.13824	2.13824	2.13824	2.13824
LINC00521	2.13824	2.13824	2.13824	2.13824	2.13824	2.13824	2.13824	2.13824	2.13824	2.13824	2.13824	2.13824	2.13824	2.13824	2.13824	2.13824	2.13824	2.13824	2.13824	2.13824	2.13824	2.13824
SLFN5	5.06127	6.08707	5.07687	4.65133	5.56983	4.99947	3.65905	3.06008	3.67899	3.17333	3.42094	4.78915	3.23305	3.90756	3.66684	7.14136	4.90814	3.51118	2.95385	6.77176	5.48721	7.13716
SERPINB12	5.77815	4.40798	3.78842	6.07705	2.891	3.27866	4.32539	3.36422	4.96621	4.17491	2.98546	4.79064	3.75609	4.08516	5.04384	6.6778	2.13824	7.75253	2.13824	4.25781	7.52649	3.3334
GIPC3	2.13824	2.13824	2.13824	2.13824	2.13824	2.13824	2.13824	2.13824	2.13824	2.13824	2.13824	2.13824	2.13824	2.13824	2.1538	2.13824	2.13824	2.13824	2.13824	2.13824	2.17292	2.13824
PGLYRP3	2.19484	2.24695	2.26841	2.65282	2.19474	2.19474	2.21555	2.13824	2.19474	2.19376	2.16763	3.28302	2.19474	2.19474	2.17296	2.94596	2.17934	2.19474	2.5395	5.51237	3.87468	2.23602
PSKH2	2.13824	2.13824	2.13824	2.13824	2.13824	2.13824	2.13824	2.13824	2.13824	2.13824	2.13824	2.13824	2.13824	2.13824	2.13824	2.13824	2.13824	2.13824	2.13824	2.13824	2.13824	2.13824
OR6W1P	2.13824	2.13824	2.13824	2.13824	2.13824	2.13824	2.13824	2.13824	2.13824	2.13824	2.13824	2.13824	2.13824	2.13824	2.13824	2.13824	2.13824	2.13824	2.13824	2.13824	2.13824	2.13824
MOGAT1	2.13886	2.13886	5.89878	2.55687	2.38195	3.62407	2.42674	4.78867	2.14403	3.77766	2.14403	2.13886	2.22349	2.13886	2.14403	2.13886	2.39426	2.14403	2.13886	2.13886	2.13886	2.13886
GPR78	2.13824	2.13824	2.13951	2.13824	2.13824	2.13824	2.13824	2.13824	2.13824	2.13824	2.13824	2.13824	2.13824	2.13824	2.13824	2.13824	2.13824	2.13824	2.13824	2.13824	2.13824	2.13824
H1FOO	2.19844	2.13887	2.19844	2.19844	2.13872	2.19844	2.19844	2.19844	2.61195	2.19844	2.19844	2.26732	2.19062	2.19844	2.19844	2.18462	2.19844	2.19844	2.19844	2.19844	2.19844	2.38213
TAAR9	2.13824	2.13824	2.13824	2.13824	2.13824	2.13824	2.13824	2.13824	2.13824	2.13824	2.13824	2.13824	2.13824	2.13824	2.13824	2.13824	2.13824	2.13824	2.13824	2.13824	2.13824	2.13824
GNRHR2	6.58315	7.64816	6.03996	6.03121	6.87122	6.52665	7.08807	4.84689	5.12304	6.98219	6.53618	6.99876	4.41414	4.41414	2.81418	7.85284	3.72082	6.36444	6.69175	7.04007	7.43046	8.15706
MYOZ3	2.13824	2.13824	2.13824	2.13824	2.13824	2.13824	2.13824	2.13824	2.13824	2.13824	2.13824	2.13824	2.13824	2.13824	2.13824	2.13824	2.13824	2.13824	2.13824	2.13824	2.13824	2.13824
BNIPL	4.61335	4.61551	4.61335	4.6163	4.61335	4.61335	5.849	4.10281	4.85477	4.42131	4.64602	6.1588	3.30996	4.61335	4.61335	4.61335	4.32506	4.61335	4.61335	4.54617	5.26166	4.28205
ASB11	2.13824	2.13824	2.13824	2.13824	2.13824	2.13824	2.13824	2.13824	2.13824	2.13824	2.13824	2.13824	2.13824	2.13824	2.13824	2.13824	2.13824	2.13824	2.13824	2.13824	2.13824	2.13824
OFCC1	2.13824	2.13824	2.13824	2.13824	2.13824	2.13824	2.13824	2.13824	2.13824	2.13824	2.13824	2.13824	2.13824	2.13824	2.13824	2.13824	2.13824	2.13824	2.13824	2.13824	2.13824	2.13824
SDR9C7	8.015	8.18204	7.72181	7.98549	6.58669	6.94497	8.84992	5.94712	6.31975	7.31064	8.30295	8.96453	6.79207	8.30399	4.36142	10.2195	5.15476	8.89133	10.0064	10.1651	9.30739	10.1053
OR5P3	2.22444	2.96763	3.81017	2.32472	2.27735	2.24132	2.13824	2.13824	2.13824	2.13824	2.13824	2.24682	2.13824	2.13824	2.13824	2.13824	2.13824	2.13824	2.13824	2.13824	2.13824	2.13824
TRIM40	2.13824	2.13824	2.13824	2.13824	2.13824	2.13824	2.13824	2.13824	2.13824	2.13824	2.13824	2.13824	2.13824	2.13824	2.13824	2.13824	2.13824	2.13824	2.13824	2.13824	2.13824	2.13824
CSN1S2AP	2.13824	2.13824	2.13824	2.13824	2.13824	2.13824	2.13824	2.13824	2.13824	2.13824	2.13824	2.13824	2.13824	2.13824	2.13824	2.13824	2.13824	2.13824	2.13824	2.13824	2.13824	2.13824
WFDC12	7.87116	10.515	10.4955	11.6181	10.9425	10.9673	13.3226	9.88285	11.6383	11.4141	11.7015	13.1868	12.0044	13.8473	10.729	13.6957	9.37544	13.2737	11.8624	13.0754	13.3282	13.1409
CRYGN	2.13824	2.13824	2.13824	2.13824	2.13824	2.13824	2.13824	2.13824	2.13824	2.13824	2.13824	2.13824	2.13824	2.13824	2.13824	2.13824	2.13824	2.13824	2.13824	2.13824	2.13824	2.13824
STARD6	2.13824	2.13824	2.13824	2.13824	2.13824	2.13824	2.13824	2.13824	2.13824	2.13824	2.13824	2.13824	2.13824	2.13824	2.13824	2.13824	2.13824	2.13824	2.13824	2.13824	2.13824	2.13824
C11orf40	2.13824	2.13824	2.13824	2.13824	2.13824	2.13824	2.13824	2.13824	2.13824	2.13824	2.13824	2.13824	2.13824	2.13824	2.13824	2.13824	2.13824	2.13824	2.13824	2.13824	2.13824	2.13824
C18orf12	2.13824	2.13824	2.13824	2.13824	2.13824	2.13824	2.13824	2.13824	2.13824	2.13824	2.13824	2.13824	2.13824	2.13824	2.13824	2.13824	2.13824	2.13824	2.13824	2.13824	2.13824	2.13824
BCL2L11	2.13824	2.13824	2.13824	2.13824	2.13824	2.13824	2.13824	2.13824	2.13824	2.13824	2.13824	2.13824	2.13824	2.13824	2.13824	2.13824	2.13824	2.13824	2.13824	2.13824	2.13824	2.13824
DEFB119	2.13824	2.13824	2.13824	2.13824	2.13824	2.13824	2.13824	2.13824	2.13824	2.13824	2.13824	2.13824	2.13824	2.13824	2.13824	2.13824	2.13824	2.13824	2.13824	2.13824	2.13824	2.13824
TIGD1	7.12129	5.04205	5.48083	6.64624	4.29557	3.31927	6.47087	7.31102	7.85135	8.22656	7.5676	7.00624	8.55906	8.86493	10.0928	6.78921	9.78646	8.3122	8.22714	6.68257	7.45178	7.53881
ALKBH5	8.53376	9.20951	8.94538	8.56579	8.41814	9.03518	9.19443	8.89181	8.10128	8.8525	9.07737	9.15618	4.74521	8.17591	3.48568	9.43122	5.50474	8.70664	9.02126	8.71207	9.46059	9.34426
CCDC69	9.71337	9.48461	9.75043	9.36008	9.65542	9.9773	9.59659	7.98854	9.3263	9.36901	9.95262	8.99701	9.95887	9.90223	4.03563	9.74777	7.56029	9.51508	9.62721	10.2212	9.64225	10.3055
NFX1	10.9388	9.77504	10.0543	10.5243	10.2339	8.67552	11.1325	10.9795	10.9914	11.1955	11.0299	10.9011	11.4783	11.7383	11.3729	11.1025	11.564	11.2781	11.0611	10.4996	11.2696	10.8393
DSG2	2.81979	4.30721	5.55526	3.06349	3.59791	2.2677	3.76997	2.18796	2.13824	2.18796	2.21161	2.40876	2.18796	2.13824	2.13824	2.17176	2.14886	2.14886	2.15511	2.18309	2.14087	2.18696
C5orf24	6.85459	7.76449	7.69057	7.13301	7.54199	7.45736	8.0186	6.10679	5.2783	4.85158	5.83019	8.28766	4.39474	4.47557	3.05473	7.00074	2.6775	5.00579	5.8542	7.70147	6.06306	6.9517
KBTBD6	6.15843	8.60866	8.01431	7.44275	8.45059	9.59956	8.22737	8.52038	9.27903	8.26802	8.84977	8.19585	7.97794	6.38887	3.76156	7.54287	4.71509	7.80296	7.71922	6.73735	7.80392	7.75992
CDK8	4.44141	4.77141	4.67814	3.59267	3.49093	2.74907	3.53222	2.33493	3.28301	3.45732	3.6299	4.02701	2.65175	2.5951	2.89298	4.13308	3.45732	2.92948	4.31367	5.439	3.63301	4.81763
PTK6	10.6909	10.2905	10.4041	10.7101	10.2294	10.8149	10.8633	10.5811	10.9338	10.7072	10.5169	10.9204	10.0652	11.3962	10.4917	10.9071	10.9297	10.8479	10.41	10.583	10.8735	10.5268
NKD1	2.13824	2.13824	2.13824	2.13824	2.13824	2.13824	2.13824	2.13824	2.13824	2.13824	2.13824	2.13824	2.13824	2.13824	2.13824	2.13824	2.13824	2.13824	2.13824	2.13824	2.13824	2.13824
STK38	4.09601	5.3188	5.30346	5.09318	5.23887	2.9569	5.83203	4.70764	4.63486	6.12917	6.19239	6.13475	5.25704	5.3122	2.93672	6.30452	3.85859	5.97516	5.83203	5.43928	6.73755	5.89345
THEM4	8.69696	8.70578	8.84231	8.70226	9.16626	9.13558	8.16162	6.14886	8.07871	8.86013	7.84332	7.94151	8.11634	7.37342	6.08828	8.34786	6.0113	7.953	7.49221	8.31895	6.36059	8.00198
CLSPN	2.13824	2.13824	2.13824	2.13824	2.13824	2.13824	2.13824	2.13824	2.13824	2.13824	2.13824	2.13824	2.13824	2.13824	2.13824	2.13824	2.13824	2.13824	2.13824	2.13824	2.13824	2.13824
RBAK	6.57998	7.62497	6.57998	6.58023	7.53557	7.23162	6.97487	5.96793	6.74157	5.75501	6.14355	6.93746	5.56541	5.45746	5.459	6.50875	6.67746	5.6345	5.65053	7.74393	6.48342	6.57998
WDR62	2.13824	2.13824	2.13824	2.13824	2.13824	2.13824	2.13824	2.13824	2.13824	2.13824	2.13824	2.13824	2.13824	2.13824	2.13824	2.13824	2.13824	2.13824	2.13824	2.13824	2.13824	2.13824
SLC39A12	2.13824	2.13824	2.13824	2.13824	2.13824	2.13824	2.13824	2.14231	2.13824	2.13824	2.13824	2.13824	2.13824	2.13824	2.13824	2.13824	2.13824	2.13824	2.13824	2.13824	2.13824	2.13824
RNF168	3.54415	3.42802	4.30096	3.84103	3.42728	3.42728	2.72062	3.42728	3.42728	2.43597	2.92281	3.42728	2.95803	4.35074	3.42728	4.06495	5.53943	4.0685	3.42728	4.15514	4.54316	3.42728
SVEP1	5.44526	6.41062	5.00353	5.71906	7.00877	7.09547	5.80017	2.45628	5.08633	3.37057	4.66669	2.15321	3.92105	4.17902	2.41917	3.99298	2.13824	2.4394	2.90473	2.13824	3.21713	3.02353
LOC652276	2.22291	2.19042	2.16209	2.3847	2.20805	3.41381	2.13824	2.13824	2.13824	2.13824	2.13824	2.13824	2.13824	2.13824	2.13824	2.13824	2.13824	2.13824	2.13824	2.13824	2.13824	2.13824
GATA4	2.13824	2.13824	2.13824	2.13824	2.13824	2.13824	2.13824	2.13824	2.13824	2.13824	2.13824	2.13824	2.13824	2.13824	2.13824	2.13824	2.13824	2.13824	2.13824	2.13824	2.13824	2.13824
TC2N	8.71109	8.27472	8.73019	9.43538	8.94809	8.19353	9.93042	9.45003	9.02508	9.17172	9.17945	9.61895	9.91702	10.1364	11.1966	10.906	11.4266	10.7423	10.9116	10.9701	10.651	10.6549
C9orf72	3.0219	2.60289	2.60548	3.04374	2.85052	3.05137	3.0219	2.7898	3.0219	2.86563	2.27677	2.70251	3.74559	3.87442	5.1675	3.33825	3.0219	3.04374	3.33091	6.08328	3.17985	5.52745
KCTD18	4.55386	4.45386	5.24598	5.07856	5.01815	6.54768	4.08117	4.01583	5.01269	3.7237	4.20235	4.01583	4.01583	3.40539	4.00868	4.00453	4.00453	3.3847	3.45137	3.34676	3.58606	3.77111
KLF11	2.30276	2.16725	2.14359	2.13824	2.57024	2.14699	2.13824	2.13824	2.13824	2.13824	2.13824	2.13824	2.13824	2.13824	2.13824	2.13824	2.13824	2.13824	2.13824	2.13824	2.13824	2.13824
ANKLE1	2.13824	2.13824	2.13824	2.13824	2.13824	2.13824	2.13824	2.13824	2.13824	2.13824	2.13824	2.13824	2.13824	2.13824	2.13824	2.13824	2.13824	2.13824	2.13824	2.13824	2.13824	2.13824
PLXNA3	2.13824	2.13903	2.13903	2.13903	2.13925	2.13903	2.13903	2.13993	2.13903	2.13903	2.14738	2.13903	2.13903	2.13903	2.13903	2.13903	2.13903	2.13903	2.13903	2.13903	2.15559	2.13903
PELO	3.44605	4.02814	3.13154	3.5344	3.40912	2.98837	3.01895	3.75991	2.95361	3.12785	3.21871	3.45065	4.15327	3.96587	3.46532	2.84435	3.13154	3.26484	2.65513	3.13154	4.00734	2.98837
LACC1	2.13824	2.22039	2.13932	2.23336	2.17855	2.16192	2.13824	2.13824	2.13824	2.13824	2.13824	2.13824	2.13824	2.13824	2.13824	2.13824	2.13824	2.13824	2.13824	2.13824	2.13824	2.13824
TAPT1-AS1	8.51186	9.61429	8.68769	8.70546	9.80297	10.1522	8.94758	9.6321	10.3129	9.73737	9.77201	8.88592	9.42587	8.38527	6.96497	7.8122	8.28141	8.84091	8.01986	6.32223	8.04505	6.34998
C3orf30	2.13824	2.13824	2.13824	2.13824	2.13824	2.13824	2.13824	2.13824	2.13824	2.13824	2.13824	2.13824	2.13824	2.13824	2.13824	2.13824	2.13824	2.13824	2.13824	2.13824	2.13824	2.13824
RANBP3L	2.14091	2.13824	2.13824	2.13824	2.13824	2.13824	2.13824	2.13824	2.13824	2.13824	2.13824	2.13824	2.13824	2.13824	2.13824	2.13824	2.13824	2.13824	2.13824	2.13824	2.13824	2.13824
SNX13	2.13824	2.15584	2.14161	2.13824	2.13824	2.13824	2.13824	2.13824	2.13824	2.13824	2.13824	2.13824	2.13824	2.13824	2.13824	2.13824	2.13824	2.13824	2.13824	2.13824	2.13824	2.13824
KDM1B	6.40637	6.71561	6.30138	6.69515	6.1791	6.06968	6.06743	5.35599	4.75793	5.15303	6.45081	6.77253	5.0954	3.24388	2.1593	6.32741	3.11564	5.03641	6.37134	6.06743	6.22071	6.1507
ATP6V0D2	2.13824	2.13824	2.13824	2.13824	2.13824	2.13824	2.13824	2.13824	2.13824	2.13824	2.13824	2.13824	2.13824	2.13824	2.13824	2.13824	2.13824	2.13824	2.13824	2.13824	2.13824	2.13824
LHX4	2.13824	2.13824	2.13824	2.13824	2.13824	2.13824	2.13824	2.13824	2.13824	2.13824	2.13824	2.13824	2.13824	2.13824	2.13824	2.13824	2.13824	2.13824	2.13824	2.13824	2.13824	2.13824
CEP19	2.13824	2.13824	2.13824	2.13824	2.13824	2.13824	2.13824	2.13824	2.13824	2.13824	2.13824	2.13824	2.13824	2.13824	2.13824	2.13824	2.13824	2.29619	2.19646	2.13824	2.13824	2.22502
DNAH11	2.13827	2.18342	2.19605	2.1903	2.14574	2.39938	2.13824	2.13824	2.13824	2.13824	2.13824	2.13824	2.13824	2.13824	2.13824	2.13824	2.13824	2.13824	2.13824	2.13824	2.13824	2.13824
PROSER3	2.14657	2.14657	2.14657	2.14657	2.14169	2.14657	2.14657	2.14657	2.14657	2.14657	2.13824	2.16866	2.14022	2.14657	2.21201	2.14657	2.38626	2.14657	2.14657	2.13824	2.14657	2.14657
ADPRHL1	2.13824	2.13828	2.13824	2.13824	2.13824	2.14687	2.13824	2.13824	2.13824	2.13824	2.14334	2.17959	2.13824	2.13824	2.13824	2.14542	2.13824	2.13824	2.13824	2.13824	2.13824	2.13824
SYNRG	5.70094	5.40322	5.64668	5.48813	6.16089	7.05323	2.40822	2.59737	3.35091	2.52644	2.55031	2.58239	2.39065	2.78419	2.5945	2.59592	2.47859	2.3925	2.58239	2.44932	2.97665	2.39167
CDH24	2.13824	2.13824	2.13824	2.13824	2.13824	2.13824	2.13824	2.13824	2.13824	2.13824	2.13824	2.13824	2.13824	2.13824	2.13824	2.13824	2.13824	2.13824	2.13824	2.13824	2.13824	2.13824
SEPSECS	4.34258	3.71108	4.2856	4.34257	3.69584	2.26215	5.51576	4.33855	6.97286	5.12265	5.95438	5.87357	6.00309	7.55081	7.64618	6.69801	7.55449	7.00329	7.85129	6.91472	7.55879	6.75363
GRIK5	2.13824	2.13824	2.13824	2.13824	2.13824	2.13824	2.13824	2.13824	2.13824	2.13824	2.13824	2.13824	2.13824	2.13824	2.13824	2.13824	2.13824	2.13824	2.13824	2.13824	2.13824	2.13824
LRRN4	2.13824	2.13824	2.13824	2.13824	2.13824	2.13824	2.13824	2.13824	2.13824	2.13824	2.13824	2.13824	2.13824	2.13824	2.13824	2.13824	2.13824	2.13824	2.13824	2.13824	2.13824	2.13824
ZNF777	3.10775	2.52677	2.19115	2.60652	2.19123	3.23361	3.62722	3.92704	2.98348	4.2798	3.4964	3.3717	5.88797	4.34488	9.09771	3.45691	7.43933	4.25378	4.38413	3.92082	3.92082	2.25524
JPH2	2.13824	2.13824	2.13824	2.13824	2.13824	2.13824	2.13824	2.13824	2.13824	2.13824	2.13824	2.13824	2.13824	2.13824	2.13824	2.13824	2.13824	2.13824	2.13824	2.13824	2.13824	2.13824
PDE5A	6.85065	5.26014	6.07513	6.45266	6.55491	6.51437	4.00994	4.56456	4.20548	3.58024	3.70649	3.88584	4.27318	3.06202	4.57197	3.74967	3.14373	2.81257	3.58719	3.84603	3.22629	3.83415
SH2D1B	2.13824	2.13824	2.13824	2.13824	2.13824	2.13824	2.13824	2.13824	2.13824	2.13824	2.13824	2.13824	2.13824	2.13824	2.13824	2.13824	2.13824	2.13824	2.13824	2.13824	2.13824	2.13824
SSTR3	2.13824	2.13824	2.13824	2.13824	2.13824	2.13824	2.13824	2.13824	2.13824	2.13824	2.13824	2.13824	2.13824	2.13824	2.13824	2.13824	2.13824	2.13824	2.13824	2.13824	2.13824	2.13824
ADAMTS19	2.13824	2.13824	2.13824	2.13824	2.13824	2.13824	2.13824	2.13824	2.13824	2.13824	2.13824	2.13824	2.13824	2.13824	2.13824	2.13824	2.13824	2.13824	2.13824	2.13824	2.13824	2.13824
DDX31	2.13824	2.13824	2.13824	2.13824	2.13824	2.13824	2.13824	2.13824	2.13824	2.13824	2.13824	2.13824	2.13824	2.13824	2.13824	2.13824	2.13824	2.13824	2.13824	2.13824	2.13824	2.13824
UMODL1	2.13824	2.13824	2.13824	2.13824	2.13824	2.13824	2.13824	2.13824	2.13824	2.13824	2.13824	2.13824	2.13824	2.13824	2.13824	2.13824	2.13824	2.13824	2.13824	2.13824	2.13824	2.13824
RASEF	12.5654	12.7045	12.9687	13.0874	12.9398	12.8402	12.6707	12.3158	12.8367	12.0977	12.1027	12.4339	11.7988	12.2465	12.6418	12.079	12.8134	11.7354	11.6235	11.7759	11.9542	11.8799
PARD3B	2.13832	2.13824	2.24474	2.29201	2.15214	2.13836	2.13824	2.13824	2.13824	2.13824	2.13824	2.13824	2.13824	2.13824	2.13824	2.13824	2.13824	2.13824	2.13824	2.13824	2.13824	2.13824
DST	2.89086	3.42654	5.04199	3.62731	4.61485	2.70974	2.75552	2.16088	2.18021	2.13824	2.15917	2.19425	2.97059	2.15815	2.68275	2.15815	2.15815	2.15067	2.15067	2.15067	2.15803	2.15803
ZNF441	2.33752	2.62795	2.54369	2.33752	2.33752	2.32904	2.51976	2.33752	2.32904	2.33752	2.44915	2.61696	2.38654	2.33752	2.33752	2.33752	2.32904	2.32904	2.33245	2.33752	2.33752	2.33752
NEGR1	7.17708	7.22947	6.28465	6.70704	6.18633	5.0519	3.54648	2.34317	2.38813	2.15342	2.42973	2.42973	4.4305	2.15587	2.14651	2.41695	2.14651	2.15924	2.51682	2.32821	2.14651	2.38909
FCRL3	2.13824	2.13824	2.13824	2.13824	2.13824	2.13824	2.13824	2.13824	2.13824	2.13824	2.13824	2.13824	2.13824	2.13824	2.13824	2.13824	2.13824	2.13824	2.13824	2.13824	2.13824	2.13824
DCAF4L2	2.13824	2.13824	2.13824	2.13824	2.13824	2.13824	2.13824	2.13824	2.13824	2.13824	2.13824	2.13824	2.13824	2.13824	2.13824	2.13824	2.13824	2.13824	2.13824	2.13824	2.13824	2.13824
STOX1	3.78356	2.14789	2.14699	2.16905	2.13824	2.13824	2.14699	2.13824	2.13824	2.13824	2.60761	2.13824	3.02107	2.13824	2.14699	2.42313	2.13824	2.13824	4.25088	4.42743	2.17313	2.13824
C20orf166-AS1	2.13824	2.13824	2.13824	2.13824	2.13824	2.13824	2.13824	2.13824	2.13824	2.13824	2.13824	2.13824	2.13824	2.13824	2.13824	2.13824	2.13824	2.13824	2.13824	2.13824	2.13824	2.13824
ARL10	2.26123	2.39872	2.41192	2.19359	2.30804	2.17265	2.13824	2.13824	2.13824	2.13824	2.13824	2.13824	2.13824	2.13824	2.15939	2.13824	2.2522	2.13824	2.13824	2.13824	2.13824	2.13824
RNFT2	2.13824	2.13824	2.13824	2.13824	2.13824	2.13824	2.13824	2.13824	2.13824	2.13824	2.13824	2.13824	2.13824	2.13824	2.13824	2.13824	2.13824	2.13824	2.13824	2.13824	2.13824	2.13824
ANKFN1	8.08188	5.55965	3.99195	7.33612	5.27641	5.09123	7.25478	5.49753	3.76464	4.13918	8.1045	7.42465	6.17592	2.14153	3.59935	2.17855	2.13824	2.13824	2.13824	2.13824	2.21822	2.14832
KRT78	10.993	9.43607	9.02894	10.4207	9.58574	9.38386	11.0973	9.31403	10.0696	9.27533	10.213	10.9714	9.63658	11.7788	10.5597	10.8309	9.28798	11.0962	10.7295	10.3917	11.3139	10.5443
CCDC7	8.17637	9.19271	6.71521	6.15865	8.29274	7.51119	7.04852	8.86427	7.24779	5.37557	9.01512	7.18985	6.7392	7.50944	7.5701	6.84601	7.57199	5.48083	6.21112	6.21135	6.95812	6.96752
ZNF41	2.14748	2.14748	2.14748	2.14748	2.14292	2.13824	2.14748	2.14748	2.14748	2.14748	2.14748	2.14748	2.14748	2.17693	2.14748	2.14748	2.24677	2.14748	2.14748	2.14748	2.14748	2.14748
ZNF512	6.34044	7.0035	7.11467	6.46531	5.96459	4.20869	7.70125	7.36419	7.40921	8.04696	8.55659	8.20715	7.51314	6.6629	4.60257	7.96387	5.10903	7.98924	7.68513	7.14845	7.58202	7.79979
AMMECR1	2.14021	2.13824	2.13824	2.13836	2.13824	2.13824	2.13824	2.13824	2.13824	2.13824	2.13824	2.13824	2.13824	2.13824	2.13824	2.13824	2.13824	2.13824	2.13824	2.13824	2.13824	2.13824
FAM117B	2.52585	2.17093	2.49714	2.56612	2.58447	2.65144	2.45942	3.45336	3.11476	2.61101	2.58357	2.67205	3.76006	3.38656	3.62008	2.67354	4.27913	3.14615	3.28872	2.13824	3.89423	2.3405
ZNF583	2.13824	2.13828	2.13824	2.13824	2.13824	2.13824	2.13824	2.1514	2.13824	2.13824	2.1437	2.13824	2.38511	2.13824	2.88998	2.13824	2.13824	2.13824	2.13824	2.13824	2.13824	2.13824
OXER1	2.13824	2.13824	2.13824	2.13824	2.13824	2.13824	2.13824	2.14086	2.13824	2.13824	2.13824	2.13824	2.13824	2.13824	2.54581	2.13824	2.13824	2.13824	2.13824	2.13824	2.13824	2.13824
LUZP1	2.13894	2.30886	2.13958	2.65117	3.20431	4.48449	2.13824	2.13824	2.13824	2.1452	2.13824	2.13824	2.13824	2.13824	2.13824	2.15666	2.13824	2.13824	2.13824	2.13824	2.13824	2.13824
ZNF75D	3.79159	3.80834	3.34125	3.24787	3.18699	2.98604	4.32429	3.80545	3.79159	4.28524	4.3767	4.38784	4.52544	4.25988	4.13551	5.01039	4.95089	3.87631	5.07342	4.83059	4.42123	4.25988
LINC00052	2.13824	2.13824	2.13824	2.13824	2.13824	2.13824	2.13824	2.13824	2.13824	2.13824	2.13824	2.13824	2.13824	2.13824	2.13824	2.13824	2.13824	2.13824	2.13824	2.13824	2.13824	2.13824
BRWD1	8.6798	7.7135	8.16052	8.34794	7.29654	5.87855	8.63461	8.22732	8.77823	8.01754	8.43458	9.13609	8.87919	7.65064	5.45467	8.73185	7.54416	8.0812	8.48973	9.14935	8.27523	7.72767
CCDC89	2.13824	2.14141	2.13825	2.14125	2.14421	2.1391	2.15388	2.13824	2.13824	2.3387	2.21563	2.32321	2.13824	2.13824	2.23046	2.15223	2.13824	2.15025	2.13824	2.13824	2.13824	2.13824
ZNF572	2.21093	2.81296	2.23259	2.21093	2.17353	2.21093	2.21093	2.23905	2.1821	2.95478	3.02829	2.72154	2.25567	2.18336	2.21093	2.23259	2.13824	2.75079	2.34411	2.25986	2.13824	2.1448
RMDN2	2.13824	2.13824	2.13824	2.13824	2.13824	2.13824	2.13824	2.13824	2.13824	2.13824	2.13824	2.13824	2.13824	2.13824	2.13824	2.13824	2.13824	2.13824	2.13824	2.13824	2.13824	2.13824
ADAMTS18	2.13824	2.13824	2.13824	2.13824	2.13824	2.13824	2.13824	2.13824	2.13824	2.13824	2.13824	2.13824	2.13824	2.13824	2.13824	2.13824	2.13824	2.13824	2.13824	2.13824	2.13824	2.13824
PCDHAC1	2.13824	2.13824	2.13824	2.13824	2.13824	2.13824	2.13824	2.13824	2.13824	2.13824	2.13824	2.13824	2.13824	2.13824	2.13824	2.13824	2.13824	2.13824	2.13824	2.13824	2.13824	2.13824
HIPK4	2.13824	2.13824	2.13833	2.13828	2.13824	2.13824	2.13824	2.13824	2.13824	2.13824	2.13824	2.13824	2.13824	2.13824	2.13824	2.13824	2.13824	2.13824	2.13824	2.13824	2.13824	2.13824
FAM124A	2.13824	2.13824	2.13824	2.13824	2.13824	2.13824	2.13824	2.14724	2.13824	2.14395	2.13824	2.13824	2.13824	2.13824	2.14068	2.13824	2.13824	2.13824	2.13824	2.13824	2.13824	2.13824
NKAIN3	2.13824	2.13824	2.13824	2.13824	2.13824	2.13824	2.13824	2.13824	2.13824	2.13824	2.13824	2.13824	2.13824	2.13824	2.13824	2.13824	2.13824	2.13824	2.13824	2.13824	2.13824	2.13824
ITIH5	6.87585	6.56097	6.83328	7.19949	8.30258	8.44916	7.97369	5.59738	6.81181	7.5498	7.88588	6.38081	6.78991	8.07965	5.10113	7.79451	2.51378	6.68794	6.69429	5.88308	5.12061	8.07266
FANCB	2.20619	2.13824	2.2284	2.23269	2.14278	2.13824	2.26325	2.23269	2.21424	2.23321	2.23321	2.38083	2.23321	2.23269	2.22544	2.28735	4.05344	2.35311	3.52694	2.98697	2.70114	2.41194
POMK	2.13824	2.13824	2.13824	2.13824	2.13824	2.13824	2.13824	2.13824	2.13824	2.13824	2.13824	2.13824	2.13824	2.13824	2.13824	2.13824	2.13824	2.13824	2.13824	2.13824	2.13824	2.13824
ZNF709	7.40327	8.73378	7.86	7.65926	7.59185	8.64505	7.24421	7.20083	7.83475	8.47071	8.79584	8.14664	8.6486	6.98618	5.75249	7.4102	5.8289	8.01708	7.78991	6.47506	7.70393	7.06379
CCDC57	2.14036	2.13825	2.16863	2.13871	2.13876	2.30996	2.14492	2.13825	2.13825	2.13825	2.13825	2.13825	2.13825	2.13825	2.13825	2.13825	2.13825	2.13825	2.13825	2.13825	2.13825	2.13825
SMC1B	2.1479	2.13824	2.1479	2.1479	2.1479	2.1479	2.1479	2.16036	2.20151	2.1479	2.1479	2.16849	2.13824	2.1479	2.1479	2.1479	2.1479	2.1479	2.1479	2.1479	2.1479	2.1479
BRWD3	10.9639	10.7965	10.8128	10.9106	10.782	10.5719	9.81866	9.73373	9.86504	8.94193	9.24752	9.99163	8.92438	9.70034	9.52387	9.33372	9.05031	8.99174	8.73285	8.83587	9.6687	8.63237
ASB16	2.13948	2.13948	2.13948	2.13948	2.13824	2.13948	2.13948	2.13948	2.13948	2.13948	2.13948	2.13948	2.13948	2.13948	2.13948	2.13948	2.13948	2.13948	2.13948	2.13948	2.13948	2.13948
MAGEE2	2.13824	2.13824	2.13824	2.13905	2.13824	2.13824	2.13824	2.13824	2.13824	2.13824	2.13824	2.13824	2.13824	2.13824	2.13824	2.13824	2.13824	2.13824	2.13824	2.13824	2.13824	2.13824
ERVV-1	2.13824	2.13824	2.13824	2.13824	2.13824	2.13824	2.13824	2.13824	2.13824	2.13824	2.13824	2.13824	2.13824	2.13824	2.13824	2.13824	2.13824	2.13824	2.13824	2.13824	2.13824	2.13824
GAL3ST3	2.13824	2.13824	2.13824	2.13824	2.13824	2.13824	2.13824	2.13824	2.13824	2.13824	2.13824	2.13824	2.13824	2.13824	2.13824	2.13824	2.13824	2.13824	2.13824	2.13824	2.13824	2.13824
FLJ30679	2.13824	2.13824	2.13824	2.13824	2.13824	2.13824	2.13824	2.13824	2.13824	2.13824	2.13824	2.13824	2.13824	2.13824	2.13824	2.13824	2.13824	2.13824	2.13824	2.13824	2.13824	2.13824
ALS2CR11	2.14469	2.19319	2.14469	2.14469	4.09457	3.33773	2.14469	2.14469	2.14469	2.52086	2.28025	3.05898	2.15943	2.14469	2.14469	2.14469	2.14469	2.19149	2.17238	2.14469	2.13824	2.14469
UTS2R	2.13824	2.13824	2.13824	2.13824	2.13824	2.13824	2.13824	2.13824	2.13824	2.13824	2.13824	2.13824	2.13824	2.13824	2.13824	2.13824	2.13824	2.13824	2.13824	2.13824	2.13824	2.13824
USH1G	2.13824	2.13824	2.13824	2.19804	2.13824	2.13824	2.13824	2.14379	2.13824	2.13824	2.13824	2.13824	2.13824	2.13824	2.44115	2.13824	2.15975	2.13824	2.13824	2.13824	2.13824	2.13824
SYN1	2.13824	2.1383	2.13824	2.13824	2.13824	2.13824	2.13824	2.13824	2.13824	2.13824	2.13824	2.13824	2.13824	2.13824	2.13824	2.13824	2.13824	2.13824	2.13824	2.13824	2.13824	2.13824
SLC23A3	2.24314	3.85745	2.72936	3.6166	2.72607	4.68631	2.37235	2.18374	2.75118	2.18374	2.19202	2.20624	2.1656	2.1656	2.13824	2.18374	2.18501	2.18374	2.18374	2.18374	2.18231	2.1656
CNOT6L	2.13824	2.13996	2.13826	2.13824	2.13824	2.16142	2.13824	2.13824	2.13824	2.13824	2.13824	2.13824	2.13824	2.1567	2.13824	2.13824	2.13824	2.13824	2.13824	2.13824	2.13824	2.13824
RHBDL3	2.13824	2.13824	2.13824	2.13824	2.13824	2.13824	2.13824	2.13824	2.13824	2.13824	2.13824	2.13824	2.13824	2.13824	2.13824	2.13824	2.13824	2.13824	2.13824	2.13824	2.13824	2.13824
ZNF718	5.93763	9.14362	6.65713	6.36998	8.21753	7.62885	7.44006	6.00081	7.80688	9.01291	8.50586	7.06102	6.35009	5.92431	7.04645	7.63096	6.33649	8.28075	8.09981	6.55325	6.54332	7.67006
DIP2B	6.86819	7.14995	6.20952	8.20893	8.25797	9.16705	7.62837	7.65071	8.79265	7.24784	6.96612	6.93909	5.26311	4.73638	4.30494	6.85537	4.87972	6.31689	5.27065	4.877	6.86819	5.43493
SLC36A1	2.13824	2.13824	2.13824	2.13824	2.13824	2.13824	2.13824	2.13824	2.13824	2.13824	2.13824	2.13824	2.13824	2.13824	2.13824	2.13824	2.13824	2.13824	2.13824	2.13824	2.13824	2.13824
SNRNP48	8.42822	8.94253	8.8572	8.67892	9.38586	6.58322	9.28798	9.9221	9.89511	10.0566	9.82656	9.47942	9.80031	9.9383	11.895	9.36791	11.1632	9.82171	10.1774	9.64245	9.70854	9.48998
ZNF560	2.13824	2.13824	2.13824	2.13824	2.13824	2.13824	2.13824	2.13824	2.13824	2.13824	2.13824	2.13824	2.13824	2.13824	2.13824	2.13824	2.13824	2.13824	2.13824	2.13824	2.13824	2.13824
RTTN	2.13824	2.13824	2.13824	2.13824	2.13824	2.13824	2.13824	2.13824	2.13824	2.13824	2.13824	2.13824	2.13824	2.13824	2.13824	2.13824	2.13824	2.13824	2.13824	2.13824	2.13824	2.13824
BTNL9	2.15109	2.15954	2.45483	2.15109	2.15109	2.33437	2.163	2.15109	2.14423	2.15109	2.16768	2.15109	2.36796	2.15109	2.15141	2.15109	2.13824	2.13824	2.14143	2.13824	2.15109	2.15109
PUS10	2.28353	2.93831	3.09071	3.07855	2.22479	3.81244	3.0642	2.90414	3.0642	3.09071	2.84788	3.02922	3.16373	3.09071	3.06846	3.89205	3.162	3.88915	5.29008	3.98551	4.37045	3.33567
PLCXD2	2.13824	2.13824	2.13824	2.13824	2.13824	2.13824	2.13824	2.13824	2.13824	2.13824	2.13824	2.13824	2.13824	2.13824	2.13824	2.13824	2.13824	2.13824	2.13824	2.13824	2.13824	2.13824
C21orf128	2.13824	2.13824	2.13824	2.13824	2.13824	2.13824	2.13824	2.13824	2.13824	2.13824	2.13824	2.13824	2.13824	2.13824	2.13824	2.13824	2.13824	2.13824	2.13824	2.13824	2.13824	2.13824
LMLN	2.13824	2.13824	2.22839	2.13974	2.13824	2.14302	2.13824	2.13824	2.13824	2.13824	2.13824	2.13824	2.13824	2.13824	2.13824	2.13824	2.13824	2.13824	2.13824	2.13824	2.13824	2.13824
RAD9B	2.16866	2.4465	2.78873	2.28791	2.63103	4.4236	2.16866	2.16866	2.16866	2.16866	2.14573	2.1772	2.16866	2.16866	2.15998	2.16866	2.15998	2.16866	2.16866	2.18217	2.16866	2.17934
ZNF555	3.73696	5.85722	5.14704	4.25687	5.41644	3.79296	5.5961	6.12797	5.4638	6.84548	6.78859	6.31251	7.36591	7.10991	7.0841	6.46246	6.84038	6.93	6.80708	6.60459	6.5741	6.72789
NYAP1	3.55098	4.6844	2.98108	2.93616	3.90567	2.29449	2.35147	2.28944	2.30995	3.38627	2.28944	2.28201	2.28944	2.14322	2.25739	2.18239	2.161	2.25791	2.25158	2.13824	2.13824	2.14926
SGK494	8.61194	7.74511	7.58886	7.76064	7.74807	3.58797	9.3526	9.66112	10.3289	9.55527	9.61353	9.943	9.03678	8.46192	10.1249	9.21399	10.2157	9.21071	9.09731	9.43201	9.2697	8.75548
MRGPRX3	2.13824	2.13824	2.13824	2.13824	2.13824	2.13824	2.13824	2.13824	2.13824	2.13824	2.13824	2.13824	2.13824	2.13824	2.13824	2.13824	2.13824	2.13824	2.13824	2.13824	2.13824	2.13824
ABCA13	2.13824	2.13824	2.13824	2.13824	2.13824	2.13824	2.13824	2.13824	2.13824	2.13824	2.13824	2.13824	2.13824	2.13824	2.13824	2.13824	2.13824	2.13824	2.13824	2.15132	2.13824	2.13824
GPR128	2.13824	2.13824	2.13824	2.13824	2.13824	2.13824	2.13824	2.13824	2.13824	2.13824	2.13824	2.13824	2.13824	2.13824	2.13824	2.13824	2.13824	2.13824	2.13824	2.13824	2.13824	2.13824
CSF3R	2.13824	2.13824	2.13824	2.13824	2.13824	2.13824	2.13824	2.13824	2.13824	2.13824	2.13824	2.13824	2.13824	2.53479	2.13824	2.13824	2.13824	2.35627	2.17776	2.13824	2.13824	3.64426
C17orf77	2.13824	2.13824	2.13824	2.13824	2.13824	2.13824	2.13824	2.13824	2.13824	2.13824	2.13824	2.13824	2.13824	2.13824	2.13824	2.13824	2.13824	2.13824	2.13824	2.13824	2.13824	2.13824
DUSP5P1	2.17385	2.15229	2.61385	2.15229	2.13844	2.13879	2.68199	2.15229	2.22234	2.13824	2.22081	2.26458	2.15229	2.13824	2.15229	2.15229	2.15229	2.13824	2.15229	2.13824	2.15229	2.15229
DGKH	2.13824	2.13824	2.13824	2.13824	2.13824	2.13824	2.13824	2.13824	2.13824	2.13824	2.13824	2.13824	2.13824	2.13824	2.13824	2.13824	2.17293	2.17106	2.19484	2.2064	2.26936	2.21484
TMEM182	2.21148	2.13824	2.14751	2.33635	2.13824	2.13869	2.13824	2.13824	2.13824	2.13824	2.14399	2.20088	2.14061	2.13824	2.13824	2.13824	2.13824	2.13824	2.55264	4.37536	2.13824	2.13824
C16orf46	2.13824	2.13824	2.13824	2.13824	2.13824	2.13824	2.13824	2.13824	2.13824	2.13824	2.13824	2.13824	2.13824	2.13824	2.13824	2.13824	2.13824	2.13824	2.13824	2.13824	2.13824	2.13824
LSM14B	5.31991	4.74301	5.42648	4.80214	5.10149	5.08041	2.50492	2.50492	2.50492	2.50492	2.50492	2.50492	2.31625	2.13824	2.56147	2.50492	2.50492	2.50492	2.16911	2.50492	2.47511	2.50492
CASP8	2.6584	2.14333	3.81063	2.50457	3.59832	3.9307	2.48429	3.36951	3.74859	2.17529	2.17231	2.17231	2.14333	2.17231	6.38048	2.38403	2.70079	2.17231	2.17231	2.13824	2.17943	2.28425
PLB1	2.13824	2.13824	2.13824	2.13824	2.13824	2.13824	2.13824	2.13824	2.13824	2.13824	2.13824	2.13824	2.23041	2.13824	2.13824	2.13824	2.13824	2.16042	2.13824	2.13824	2.13824	2.13824
C20orf197	3.27613	4.23673	3.37126	2.69445	3.54119	4.96803	4.72179	6.48052	3.94279	5.59288	5.60643	6.33027	4.07573	3.39408	6.41376	3.94034	4.34951	3.7906	3.42681	4.87284	2.39254	3.84489
SLC5A3	10.4633	10.5124	10.495	10.4144	10.3513	10.4976	9.16221	10.1037	9.46429	9.01351	9.58782	9.18716	8.5778	10.5072	11.4872	8.79781	10.8721	9.21863	8.50721	8.98249	9.69619	9.36273
KIF19	2.13824	2.13824	2.13824	2.13824	2.13824	2.13824	2.13824	2.13824	2.13824	2.13824	2.13824	2.13824	2.13824	2.13824	2.13824	2.13824	2.13824	2.13824	2.13824	2.13824	2.13824	2.13824
SLFNL1	6.98133	6.96884	7.1929	6.15772	7.37297	8.56247	5.01721	4.63884	6.10052	5.59878	5.19544	5.134	4.26797	5.41024	4.40364	5.83004	8.14342	5.39453	5.33707	3.98669	5.32024	5.34851
GPR82	2.13824	2.13833	2.13854	2.13956	2.22342	2.15621	2.13824	2.13824	2.13824	2.13824	2.13824	2.13824	2.13824	2.13824	2.13824	2.13824	2.13824	2.13824	2.13824	2.13824	2.13824	2.13824
RIBC1	2.13824	2.13824	2.13825	2.13824	2.13824	2.13824	2.13824	2.13824	2.13824	2.13824	2.13824	2.13824	2.13824	2.13824	2.13824	2.13824	2.13824	2.13824	2.13824	2.13824	2.13824	2.13824
OXGR1	3.32089	2.19068	5.54437	2.75042	2.32573	2.13824	2.24217	2.13824	2.13824	2.13824	2.14785	2.14728	2.29178	2.13824	2.13824	2.13824	2.13824	2.13824	2.13824	2.13824	2.13824	2.13824
CDC14C	2.13824	2.13824	2.13824	2.13824	2.13824	2.13824	2.13824	2.13824	2.13824	2.13824	2.13824	2.13824	2.13824	2.13824	2.13824	2.13824	2.13824	2.13824	2.13824	2.13824	2.13824	2.13824
SULT1C4	2.13824	2.13824	2.13824	2.13824	2.13824	2.13824	2.13824	2.13824	2.13824	2.13824	2.13824	2.13824	2.13824	2.13824	2.13824	2.13824	2.13824	2.13824	2.13824	2.13824	2.13824	2.13824
TEAD1	3.86131	4.92381	3.88364	2.94958	3.75607	4.94372	2.37364	2.15495	2.15495	2.15495	2.14867	2.75173	2.15495	2.15495	2.15913	2.15495	2.14867	2.15495	2.15495	2.36168	2.14564	2.15495
POU5F2	2.13824	2.13824	2.13824	2.13824	2.13824	2.13824	2.13824	2.13824	2.13824	2.13824	2.13824	2.13824	2.13824	2.13824	2.13824	2.13824	2.13824	2.13824	2.13824	2.13824	2.13824	2.13824
RXFP2	2.13824	2.13824	2.13824	2.13824	2.13824	2.13824	2.13824	2.13824	2.13824	2.13824	2.13824	2.13824	2.13824	2.13824	2.13824	2.13824	2.13824	2.13824	2.13824	2.13824	2.13824	2.13824
BEND7	2.13824	2.13824	2.13824	2.13824	2.13824	2.13824	2.13824	2.13824	2.13824	2.13824	2.13824	2.13824	2.13824	2.13824	2.13824	2.13824	2.13824	2.13824	2.13824	2.13824	2.13824	2.13824
SLC18A2	5.07528	5.72069	4.12164	2.93855	3.32773	5.57905	2.14482	2.14482	2.17971	2.16064	2.14482	2.14482	2.14482	2.14482	2.3389	2.14482	2.14482	2.14482	2.14482	2.14482	2.14482	2.14482
SSMEM1	2.13824	2.13824	2.13824	2.13824	2.13824	2.13824	2.13824	2.13824	2.13824	2.13824	2.13824	2.13824	2.13824	2.13824	2.13824	2.13824	2.13824	2.13824	2.13824	2.13824	2.13824	2.13824
MAB21L3	7.16963	9.09948	8.01242	8.53262	9.11695	6.91265	7.77448	7.78967	6.99247	7.13962	7.25545	7.81354	7.23097	6.62364	6.09884	6.92962	6.70715	6.68974	7.82092	7.13962	7.49787	5.09636
LOC285696	2.13824	2.13824	2.13824	2.13824	2.13824	2.1386	2.13824	2.13824	2.14807	2.13824	2.13824	2.13824	2.13824	2.13824	2.64021	2.13824	2.17109	2.13824	2.13824	2.13824	2.13824	2.13824
MIER3	2.13824	2.13824	2.13824	2.13824	2.13824	2.13824	2.13824	2.13824	2.13824	2.13824	2.13824	2.13824	2.13824	2.13824	2.13824	2.13824	2.13824	2.13824	2.13824	2.13824	2.13824	2.13824
SDE2	2.52164	2.52164	2.44347	2.52164	2.41454	2.4336	2.52164	2.41376	2.52164	2.45402	2.52164	2.52164	2.52877	3.96847	2.52164	2.8273	3.08542	2.95536	4.12045	2.78659	3.73277	2.60047
UROC1	2.13824	2.13824	2.13824	2.13824	2.13824	2.13824	2.13824	2.13824	2.13824	2.13824	2.13824	2.13824	2.13824	2.13824	2.13824	2.13824	2.13824	2.13824	2.13824	2.13824	2.13824	2.13824
PCDH15	2.13824	2.13824	2.13824	2.13824	2.13824	2.13824	2.13824	2.13824	2.13824	2.13824	2.13824	2.13824	2.13824	2.13824	2.13824	2.13824	2.13824	2.13824	2.13824	2.13824	2.13824	2.13824
TNRC6A	2.13824	2.13824	2.13824	2.13824	2.13824	2.13824	2.13824	2.13824	2.13824	2.13824	2.13824	2.13824	2.13824	2.13824	2.13824	2.13824	2.13824	2.13824	2.13824	2.13824	2.13824	2.13824
KCNA6	2.13824	2.13824	2.13824	2.13824	2.13824	2.13824	2.13824	2.13824	2.13824	2.13824	2.13824	2.13824	2.13824	2.13824	2.13824	2.13824	2.13824	2.13824	2.13824	2.13824	2.13824	2.13824
ARID2	7.74098	7.65041	7.67186	8.08188	7.87907	8.89185	5.72582	6.96255	7.53224	6.21498	5.71253	5.43231	5.02871	4.16843	5.77258	5.51536	6.65153	5.24051	5.08859	4.40659	4.7614	4.74136
AMER3	2.13824	2.13824	2.13824	2.13824	2.13824	2.13824	2.13824	2.13824	2.13824	2.13824	2.13824	2.13824	2.13824	2.13824	2.13824	2.13824	2.13824	2.13824	2.13824	2.13824	2.13824	2.13824
OTUD7A	2.13824	2.13824	2.13824	2.13824	2.13824	2.13824	2.13824	2.13824	2.13824	2.13824	2.13824	2.13824	2.13824	2.13824	2.13824	2.13824	2.13824	2.13824	2.13824	2.13824	2.13824	2.13824
ERVW-1	2.255	2.40655	2.40655	2.45697	2.56784	2.32028	2.80971	2.93256	2.75699	2.75699	2.75699	2.75699	2.75699	3.47512	3.09505	2.75699	2.75699	2.86588	2.56046	2.56327	2.75699	2.72367
LINC00889	2.13824	2.13824	2.13824	2.13824	2.13824	2.13824	2.13824	2.13824	2.13824	2.13824	2.13824	2.13824	2.16113	2.13824	2.13824	2.13824	2.13824	2.13824	2.13824	2.13824	2.13824	2.13824
FBXL18	2.2276	2.2276	2.2276	2.82849	2.22799	2.47016	2.2276	2.2276	2.2276	2.2276	2.2276	2.2276	2.2276	2.14436	2.2276	2.2276	2.2276	2.22437	2.2276	2.2276	2.2276	2.2276
C6orf195	2.13824	2.13824	2.13824	2.13824	2.13824	2.13824	2.13824	2.13824	2.13824	2.14581	2.13824	2.13824	2.13824	2.13824	2.13824	2.13824	2.13824	2.13824	2.13824	2.13824	2.13824	2.13824
PNPLA1	6.14392	7.05651	6.51344	7.99627	6.02928	4.50074	7.09396	8.24913	7.87638	8.71915	8.01975	8.00364	9.48122	7.24589	7.24341	7.0015	7.00776	8.87401	7.61911	7.34333	8.66128	5.47361
DEPDC4	2.13824	2.13824	2.13824	2.13824	2.13824	2.13824	2.13824	2.13824	2.13824	2.13824	2.13824	2.13824	2.13824	2.13824	2.13824	2.13824	2.13824	2.13824	2.13824	2.13824	2.13824	2.13824
COX6B2	2.15764	2.15764	2.15764	2.15764	2.13824	2.15764	2.15764	2.15764	2.15764	2.15764	2.15764	2.15878	2.15764	2.15764	2.15764	2.15764	2.59145	2.15764	2.13824	2.15764	2.13824	2.15764
FAM129C	2.13824	2.13824	2.13824	2.13824	2.13824	2.13824	2.13824	2.13824	2.13824	2.13824	2.13824	2.13824	2.13824	2.13824	2.13824	2.13824	2.13824	2.13824	2.13824	2.13824	2.13824	2.13824
EPHA10	2.13824	2.13824	2.13824	2.13824	2.13824	2.13824	2.13824	2.13824	2.13824	2.13824	2.13824	2.13824	2.13824	2.13824	2.13824	2.13824	2.13824	2.13824	2.13824	2.13824	2.13824	2.13824
WDR64	2.13824	2.13824	2.13824	2.13824	2.13824	2.13824	2.13824	2.13824	2.13824	2.13824	2.13824	2.13824	2.13824	2.13824	2.13824	2.13824	2.13824	2.13824	2.13824	2.13824	2.13824	2.13824
PRO2949	2.13824	2.13824	2.13824	2.13824	2.13824	2.13824	2.13824	2.13824	2.13824	2.13824	2.13824	2.13824	2.13824	2.13824	2.13824	2.13824	2.13824	2.13824	2.13824	2.13824	2.13824	2.13824
BTBD9	2.13824	2.13824	2.13824	2.13824	2.13824	2.13824	2.13824	2.13824	2.13824	2.13824	2.13824	2.13824	2.13824	2.13824	2.13824	2.13824	2.13824	2.13824	2.13824	2.13824	2.13824	2.13824
HEATR9	2.13824	2.13824	2.13824	2.13824	2.13824	2.13824	2.13824	2.13824	2.13824	2.13824	2.13824	2.13824	2.13824	2.13824	2.14417	2.13824	2.13824	2.13824	2.13824	2.13824	2.13824	2.13824
PARP15	2.13824	2.13824	2.13824	2.13824	2.13824	2.13824	2.13824	2.13824	2.13824	2.13824	2.13824	2.13824	2.13824	2.13824	2.14156	2.13824	2.13824	2.13824	2.13824	2.1858	2.13824	2.15773
ARHGAP42	2.17885	2.13824	2.13839	2.22877	2.13825	2.31505	2.13824	2.13824	2.13824	2.13824	2.13824	2.13824	2.13824	2.13824	2.13824	2.13824	2.13824	2.13824	2.13824	2.13824	2.13824	2.13824
LINC01101	2.13824	2.13824	2.13824	2.13824	2.13824	2.13925	2.13824	2.13824	2.13824	2.13824	2.13824	2.13824	2.13824	2.13824	2.13824	2.13824	2.13824	2.13824	2.13824	2.13824	2.13824	2.13824
MFSD2A	6.56521	6.10587	5.39639	7.64338	5.09953	10.2194	5.16254	7.36789	8.90174	5.20207	5.98351	6.44866	4.79473	4.42993	4.39764	4.81544	5.17878	4.79112	5.17878	5.17878	4.96572	4.96572
ATM	2.1479	2.1479	2.15831	2.15073	2.1479	3.28192	2.1479	2.27742	2.59388	2.1479	2.17736	2.1479	2.1479	2.14847	2.1479	2.1479	2.1479	2.1479	2.1479	2.1479	2.1479	2.14316
FAM26D	2.13824	2.13824	2.13824	2.13824	2.13824	2.13824	2.13824	2.13824	2.13824	2.13824	2.13824	2.13824	2.13824	2.13824	2.13824	2.13824	2.13824	2.13824	2.13824	2.13824	2.13824	2.13824
NPHP3	2.13824	2.13862	2.13824	2.13824	2.13824	2.14358	2.13824	2.13824	2.13824	2.13824	2.13824	2.13824	2.13824	2.13824	2.13824	2.13824	2.13824	2.13824	2.13824	2.13824	2.13824	2.13824
ATG9B	2.13824	2.13824	2.13824	2.13824	2.13824	2.13824	2.13824	2.13824	2.13824	2.13824	2.13824	2.13824	2.13824	2.13824	2.13824	2.13824	2.13824	2.13824	2.13824	2.13824	2.13824	2.13824
CXorf58	2.13842	2.13824	2.13935	2.14258	2.13824	2.13824	2.13824	2.13824	2.13824	2.13824	2.13824	2.13824	2.13824	2.13824	2.13824	2.13824	2.15859	2.13824	2.13824	2.14733	2.13824	2.13824
TFAP2B	7.20641	7.62675	8.2918	8.38403	7.37185	7.90271	5.77335	6.44664	6.76552	6.53262	6.49108	5.47021	6.06465	3.35883	6.82624	5.87459	5.70398	5.91305	5.50506	3.06732	5.86076	3.70653
CCDC13	2.13824	2.13824	2.13824	2.13824	2.13824	2.13824	2.13824	2.13824	2.13824	2.13824	2.13824	2.13824	2.13824	2.13824	2.13824	2.13824	2.13824	2.13824	2.13824	2.13824	2.13824	2.13824
MRGPRX1	2.13824	2.13824	2.13824	2.13824	2.13824	2.13824	2.13824	2.13824	2.13824	2.13824	2.13824	2.13824	2.13824	2.13824	2.13824	2.13824	2.13824	2.13824	2.13824	2.13824	2.13824	2.13824
HFE	2.14678	2.14775	2.14678	2.14678	2.14678	2.15171	2.14678	2.14678	2.14678	2.14678	2.14678	2.14678	2.14678	2.21173	2.14678	2.16262	2.14678	2.14678	2.14678	2.15338	2.14678	2.25138
RLN3	2.13824	2.13824	2.13824	2.13824	2.13824	2.13824	2.13824	2.13824	2.13824	2.13824	2.13824	2.13824	2.13824	2.13824	2.13824	2.13824	2.13824	2.13824	2.13824	2.13824	2.13824	2.13824
CSMD1	2.13908	2.14055	2.4793	2.13824	2.17152	4.1202	2.13824	2.13824	2.13824	2.13824	2.13824	2.13824	2.14686	2.13824	2.13824	2.13824	2.13824	2.13824	2.13824	2.13824	2.13824	2.13824
MACF1	9.85332	8.22289	8.71996	8.481	8.74065	10.6082	7.86286	8.42503	8.53092	7.56307	7.37976	7.56033	6.22726	7.13686	7.88095	7.75033	7.79931	6.29046	6.71349	6.77712	7.1272	6.95235
ADAMTS20	2.13824	2.13824	2.13824	2.13824	2.13824	2.13824	2.13824	2.13824	2.13824	2.13824	2.13824	2.13824	2.13824	2.13824	2.13824	2.13824	2.13824	2.13824	2.13824	2.13824	2.13824	2.13824
SALL3	2.13824	2.13824	2.13824	2.14879	2.13824	2.13824	2.13824	2.13824	2.13824	2.13824	2.13824	2.13824	2.13824	2.13824	2.13824	2.13824	2.13824	2.13824	2.13824	2.13824	2.13824	2.13824
AGBL4	2.33731	2.14019	2.31887	2.47502	2.13838	2.42788	2.13824	2.13824	2.15094	2.13824	2.13824	2.13824	2.13824	2.13824	2.13824	2.13824	2.13824	2.13824	2.13824	2.13824	2.13824	2.13824
FLJ13744	2.13824	2.13824	2.13824	2.13824	2.13824	2.13824	2.13824	2.13824	2.13824	2.15625	2.13824	2.13824	2.13824	2.13824	2.13824	2.13824	2.13824	2.13824	2.13824	2.13824	2.13824	2.13824
SLC17A8	2.13824	2.13824	2.13824	2.13824	2.13824	2.13824	2.13824	2.13824	2.13824	2.13824	2.13824	2.13824	2.13824	2.13824	2.13824	2.13824	2.13824	2.13824	2.13824	2.13824	2.13824	2.13824
C11orf44	2.13824	2.13824	2.13824	2.13824	2.13824	2.13824	2.13824	2.13824	2.13824	2.13824	2.13824	2.13824	2.13824	2.13824	2.13824	2.13824	2.13824	2.13824	2.13824	2.13824	2.13824	2.13824
SATB2-AS1	2.13824	2.13824	2.13824	2.13824	2.13824	2.13824	2.13824	2.13824	2.13824	2.13824	2.13824	2.13824	2.13824	2.13824	2.13824	2.13824	2.13824	2.13824	2.13824	2.13824	2.13824	2.13824
RBFOX1	2.13824	2.13824	2.13824	2.13824	2.13824	2.13824	2.13824	2.13824	2.13824	2.13824	2.13824	2.13824	2.13824	2.13824	2.13824	2.13824	2.13824	2.13824	2.13824	2.13824	2.13824	2.13824
SLFN13	3.33331	3.18722	4.99642	3.96152	4.23361	3.72505	5.21633	4.19141	4.6878	4.52716	4.59647	6.70465	3.91796	4.03756	3.21178	5.05432	5.30174	4.80475	5.52245	5.30316	6.1567	4.53924
C12orf40	2.13824	2.13824	2.13824	2.13824	2.13824	2.13824	2.13824	2.13824	2.13824	2.13824	2.13824	2.13824	2.13824	2.13824	2.13824	2.13824	2.13824	2.13824	2.13824	2.13824	2.13824	2.13824
WDR65	2.13824	2.13824	2.13824	2.13824	2.13824	2.13824	2.13824	2.13824	2.13824	2.13824	2.13824	2.13824	2.13824	2.13824	2.13824	2.13824	2.13824	2.13824	2.13824	2.13824	2.13824	2.13824
C5orf64	2.13884	2.13824	2.13824	2.13824	2.14087	2.13866	2.25593	2.13824	2.13824	2.13824	2.13824	2.13824	2.16492	2.13824	2.13824	2.13824	2.13824	2.13824	2.13824	2.13824	2.13824	2.13824
ADAMTS15	2.13824	2.13824	2.13824	2.13824	2.13824	2.13824	2.13824	2.13824	2.13824	2.13824	2.13824	2.13824	2.13824	2.13824	2.13824	2.13824	2.13824	2.13824	2.13824	2.13824	2.13824	2.13824
LY86-AS1	2.13824	2.13824	2.13824	2.13824	2.13824	2.13824	2.13824	2.13824	2.13824	2.13824	2.13824	2.13824	2.13824	2.13824	2.13824	2.13824	2.13824	2.13824	2.13824	2.13824	2.13824	2.13824
FLJ31713	2.13824	2.13824	2.14067	2.13824	2.13824	2.13824	2.13824	2.13824	2.16168	2.13824	2.13824	2.13824	2.13824	2.13824	2.13824	2.13824	2.13824	2.13824	2.13824	2.13824	2.13824	2.13824
EDARADD	2.13824	2.13824	2.13824	2.13824	2.13824	2.13824	2.13824	2.13824	2.13824	2.13824	2.13824	2.13824	2.13824	2.13824	2.13824	2.13824	2.13824	2.13824	2.13824	2.13824	2.13824	2.13824
CCDC171	5.87533	5.31741	4.68672	5.7708	5.21609	4.03628	4.15138	5.93117	5.29814	4.62082	4.62398	3.62851	3.97383	3.83863	3.86545	3.5395	5.5046	3.79313	2.45027	2.20773	3.57068	2.56326
CYP4Z2P	2.19	3.09088	3.09088	2.52493	3.09088	3.30517	2.14626	2.14607	2.52493	2.52493	2.8684	6.98342	2.52493	7.80348	3.56876	4.59183	10.6471	8.35386	10.7091	9.28149	6.75277	9.23371
C18orf15	2.15745	2.14164	4.37445	2.32823	2.17437	3.23589	2.13824	2.13824	2.13824	2.13824	2.13824	2.13824	2.13824	2.13824	2.13824	2.13824	2.13824	2.13824	2.13824	2.13824	2.13824	2.13824
MUC19	2.13824	2.13824	2.13824	2.13824	2.13824	2.13824	2.13824	2.13824	2.13824	2.13824	2.13824	2.13824	2.13824	2.13824	2.13824	2.13824	2.13824	2.13824	2.13824	2.13824	2.13824	2.13824
KLHDC7A	2.13824	2.13824	2.13824	2.13824	2.13824	2.13824	2.13824	2.13824	2.13824	2.13824	2.13824	2.13824	2.13824	2.13824	2.13824	2.13824	2.13824	2.13824	2.13824	2.13824	2.13824	2.13824
C11orf72	2.13824	2.13824	2.13824	2.13824	2.13824	2.13824	2.13824	2.13824	2.13824	2.13824	2.13824	2.13824	2.13824	2.13824	2.13824	2.13824	2.13824	2.13824	2.13824	2.13824	2.13824	2.13824
AQP4-AS1	2.13824	2.13824	2.13824	2.13824	2.13824	2.13824	2.13824	2.17851	2.13824	2.13824	2.13824	2.13824	2.13824	2.13824	2.13824	2.13824	2.13824	2.13824	2.13824	2.13824	2.13824	2.13824
CNTNAP4	2.13824	2.13824	2.13824	2.13824	2.13824	2.13824	2.13824	2.13824	2.13824	2.13824	2.13824	2.13824	2.13824	2.13824	2.13824	2.13824	2.13824	2.13824	2.13824	2.13824	2.13824	2.13824
FER1L6-AS1	2.13824	2.13824	2.13824	2.13824	2.13824	2.13824	2.13824	2.13824	2.13824	2.13824	2.13824	2.13824	2.13824	2.13824	2.13824	2.13824	2.13824	2.13824	2.13824	2.13824	2.13824	2.13824
C1orf127	2.13824	2.13824	2.13824	2.13824	2.13824	2.13824	2.13824	2.13824	2.13824	2.13824	2.13824	2.13824	2.13824	2.13824	2.13824	2.13824	2.13824	2.13824	2.13824	2.13824	2.13824	2.13824
LOC100996634	2.13824	2.13824	2.13824	2.13824	2.13824	2.13824	2.13824	2.13824	2.13824	2.13824	2.13824	2.13824	2.13824	2.13824	2.13824	2.13824	2.13824	2.13824	2.13824	2.13824	2.13824	2.13824
AGBL1	2.13824	2.13824	2.13824	2.13824	2.13824	2.13824	2.13824	2.15006	2.13824	2.13824	2.13824	2.13824	2.13824	2.13824	2.13824	2.13824	2.13824	2.13824	2.13824	2.13824	2.13824	2.13824
FLJ34503	2.13824	2.13824	2.13824	2.13824	2.13824	2.13824	2.13824	2.13824	2.13824	2.13824	2.13824	2.13824	2.13824	2.13824	2.13824	2.13824	2.13824	2.13824	2.13824	2.13824	2.13824	2.13824
LINC00304	2.13824	2.13824	2.13824	2.13824	2.13824	2.13824	2.13824	2.13824	2.13824	2.13824	2.13824	2.13824	2.13824	2.13824	2.13824	2.13824	2.13824	2.13824	2.13824	2.13824	2.13824	2.13824
CCDC79	2.13824	2.13824	2.13824	2.13824	2.13824	2.13824	2.13824	2.13824	2.13824	2.13824	2.13824	2.13824	2.13824	2.13824	2.13824	2.13824	2.13824	2.13824	2.13824	2.13824	2.13824	2.13824
MYO1H	2.14841	2.13824	2.14841	2.14841	2.14841	2.14917	2.14841	2.14841	2.14841	2.14841	2.13824	2.14841	2.14841	5.87995	5.15772	2.14841	2.35495	2.29638	3.39796	2.14841	2.27004	2.88338
ASB14	5.96782	5.39867	6.05695	6.76513	5.57051	5.09535	5.2026	5.67669	5.38101	4.2252	4.62846	4.60639	4.94306	5.17288	6.69453	4.42776	6.08472	4.53809	4.47954	4.5764	4.61492	4.13962
RPTN	6.45119	7.37032	7.16827	7.61518	3.12071	2.13824	7.61649	9.10135	6.57318	7.55677	9.07362	6.85705	7.81849	10.4096	7.79663	8.2244	4.93771	7.35479	8.71783	6.38732	9.46489	8.03259
LINC00269	2.13824	2.13824	2.13824	2.13824	2.13824	2.13824	2.13824	2.13824	2.13824	2.13824	2.13824	2.13824	2.13824	2.13824	2.13824	2.13824	2.13824	2.13824	2.13824	2.13824	2.13824	2.13824
VSTM4	2.13824	2.13968	2.13824	2.13871	2.13959	2.18077	2.13824	2.13824	2.13824	2.13824	2.13824	2.13824	2.13824	2.13824	2.96247	2.13824	2.13824	2.13824	2.13824	2.13824	2.13824	2.13824
CCDC150	2.13824	2.13824	2.13824	2.13824	2.13877	2.13824	2.13824	2.13824	2.26833	2.13824	2.13824	2.13824	2.13824	2.13824	2.13824	2.13824	2.13824	2.13824	2.13824	2.13824	2.13824	2.13824
C2orf61	2.13824	2.13824	2.13824	2.13824	2.13824	2.13824	2.13824	2.13824	2.13824	2.13824	2.13824	2.13824	2.13824	2.13824	2.13824	2.13824	2.13824	2.13824	2.13824	2.13824	2.13824	2.13824
FAM9B	2.13824	2.13824	2.13824	2.13824	2.13824	2.13824	2.13824	2.13824	2.13824	2.13824	2.13824	2.13824	2.13824	2.13824	2.13824	2.13824	2.13824	2.13824	2.13824	2.13824	2.13824	2.13824
FLJ40288	2.13824	2.13824	2.13824	2.13824	2.13824	2.13903	2.13824	2.13824	2.13824	2.13824	2.13824	2.13824	2.13824	2.13824	2.13824	2.13824	2.13824	2.13824	2.13824	2.13824	2.13824	2.13824
CES5A	3.12567	2.18986	2.19623	2.20198	2.15433	2.18986	2.18986	2.18986	6.32565	5.62174	2.18986	2.18986	2.20393	2.18986	2.18986	2.13824	2.34223	4.91945	2.20513	2.15433	2.18986	2.9232
CHDC2	2.13824	2.13824	2.13824	2.13824	2.13824	2.13824	2.13824	2.13824	2.13824	2.13824	2.13824	2.13824	2.13824	2.13824	2.13824	2.13824	2.13824	2.13824	2.13824	2.16864	2.13824	2.13824
HYDIN2	2.13824	2.13824	2.13824	2.13824	2.13824	2.13824	2.13824	2.13824	2.13824	2.13824	2.13824	2.13824	2.13824	2.13824	2.13824	2.13824	2.13824	2.13824	2.13824	2.13824	2.13824	2.13824
DNAH17	2.13824	2.13824	2.13824	2.13824	2.13824	2.13824	2.13824	2.13824	2.13824	2.13824	2.13824	2.13824	2.13824	2.13824	2.13824	2.13824	2.13824	2.13824	2.13824	2.13824	2.13824	2.13824
SLC35G3	2.13824	2.13824	2.13824	2.13824	2.13824	2.13824	2.13824	2.13824	2.13824	2.13824	2.13824	2.13824	2.13824	2.13824	2.13824	2.13824	2.13824	2.13824	2.13824	2.13824	2.13824	2.13824
FLJ32955	2.13824	2.13824	2.13824	2.13824	2.13824	2.13824	2.13824	2.13824	2.13824	2.13824	2.13824	2.13824	2.13824	2.13824	2.14644	2.13824	2.13824	2.13824	2.13824	2.13824	2.13824	2.13824
LOC100288966	2.13824	2.13824	2.13824	2.13824	2.13824	2.13824	2.13824	2.13824	2.13824	2.13824	2.13824	2.13824	2.13824	2.13824	2.13824	2.13824	2.13824	2.13824	2.13824	2.13824	2.13824	2.13824
KIRREL3-AS3	2.13824	2.13824	2.13824	2.13824	2.13824	2.13824	2.13824	2.13824	2.13824	2.13824	2.13824	2.13824	2.13824	2.13824	2.13824	2.13824	2.13824	2.13824	2.13824	2.13824	2.13824	2.13824
TMEM145	2.13824	2.13824	2.13824	2.13824	2.13824	2.13824	2.13824	2.13824	2.13824	2.13824	2.13824	2.13824	2.13824	2.13824	2.13824	2.13824	2.13824	2.13824	2.13824	2.13824	2.13824	2.13824
C15orf32	2.13824	2.13824	2.13824	2.13824	2.13824	2.13824	2.13824	2.13824	2.13824	2.13824	2.13824	2.13824	2.13824	2.13824	2.13824	2.13824	2.13824	2.13824	2.13824	2.13824	2.13824	2.13824
TSGA10IP	2.13824	2.13824	2.13824	2.30624	2.13826	2.13896	2.13824	2.13824	2.13824	2.13824	2.13824	2.13824	2.13824	2.13824	2.18078	2.13824	2.13824	2.13824	2.13824	2.13824	2.13824	2.13824
LINC00477	2.13824	2.13824	2.13824	2.13824	2.13824	2.13824	2.13824	2.13824	2.13824	2.13824	2.13824	2.13824	2.13824	2.13824	2.13824	2.13824	2.13824	2.13824	2.13824	2.13824	2.13824	2.13824
CCDC140	2.13824	2.13824	2.13824	2.13824	2.13824	2.13824	2.13824	2.13824	2.13824	2.13824	2.13824	2.13824	2.13824	2.13824	2.13824	2.13824	2.13824	2.13824	2.13824	2.13824	2.13824	2.13824
C17orf78	2.13824	2.13824	2.13824	2.13824	2.13824	2.13824	2.13824	2.13824	2.13824	2.13824	2.13824	2.13824	2.13824	2.13824	2.13824	2.13824	2.13824	2.13824	2.13824	2.13824	2.13824	2.13824
TEKT5	2.13824	2.13824	2.13824	2.13824	2.13824	2.13824	2.13824	2.13824	2.13824	2.13824	2.13824	2.13824	2.13824	2.13824	2.13824	2.13824	2.13824	2.13824	2.13824	2.13824	2.13824	2.13824
KSR2	2.13824	2.13824	2.13824	2.13824	2.13824	2.13824	2.13824	2.13824	2.13824	2.13824	2.13824	2.13824	2.13824	2.13824	2.13824	2.13824	2.13824	2.13824	2.13824	2.13824	2.13824	2.13824
PAX1	2.13824	2.13824	2.13824	2.13824	2.13824	2.13824	2.13824	2.13824	2.13824	2.13824	2.13824	2.13824	2.13824	2.13824	2.13824	2.13824	2.13824	2.13824	2.13824	2.13824	2.13824	2.13824
TDH	2.13824	2.13824	2.13824	2.13824	2.13824	2.13824	2.13824	2.13824	2.13824	2.13824	2.13824	2.13824	2.13824	2.13824	2.13824	2.13824	2.13824	2.13824	2.13824	2.13824	2.13824	2.13824
LINC00615	2.13824	2.13824	2.13824	2.13824	2.13824	2.13824	2.13824	2.13824	2.13824	2.13824	2.13824	2.13824	2.13824	2.13824	2.13824	2.13824	2.13824	2.13824	2.13824	2.13824	2.13824	2.13824
SERPINA9	2.13824	2.13824	2.13849	2.13824	2.13824	2.16545	2.13824	2.13824	2.13824	2.15377	2.13824	2.13824	2.13824	2.15789	2.13824	2.75466	2.13824	2.21523	5.02933	2.16341	2.13824	4.3506
FBXL21	2.13824	2.13824	2.13824	2.13824	2.13824	2.13824	2.13824	2.13824	2.13824	2.13824	2.13824	2.13824	2.13824	2.13824	2.13824	2.13824	2.13824	2.13824	2.13824	2.13824	2.13824	2.13824
MRGPRX4	2.13824	2.13824	2.13824	2.13824	2.13824	2.13824	2.13824	2.13824	2.13824	2.13824	2.13824	2.13824	2.13824	2.13824	2.13824	2.13824	2.13824	2.13824	2.13824	2.13824	2.13824	2.13824
A2ML1	7.55847	7.46235	7.81417	7.90474	6.46193	8.25818	7.71003	7.96096	8.90096	7.79946	8.78862	9.45818	9.42505	9.94645	9.96731	9.34155	10.9958	10.183	10.772	10.107	10.5889	8.83319
CPO	2.1429	2.1429	2.14594	2.14311	2.13824	2.14001	2.1429	2.14317	2.1429	2.14484	2.17984	2.1429	2.39051	2.1429	2.1429	2.1429	2.1429	2.1429	2.13824	2.1429	2.1429	2.1429
GPR6	2.13824	2.13824	2.13824	2.13824	2.13824	2.13824	2.13824	2.13824	2.13824	2.13824	2.13824	2.13824	2.13824	2.13824	2.13824	2.13824	2.13824	2.13824	2.13824	2.13824	2.13824	2.13824
MDS2	2.13824	2.13824	2.13824	2.13824	2.13824	2.13824	2.13824	2.13824	2.13824	2.13824	2.13824	2.13824	2.13824	2.14248	2.13824	2.13824	2.17586	2.13824	2.13824	2.13824	2.13824	2.13824
RQCD1	6.15018	6.87641	5.92017	6.65686	6.50206	6.04931	5.94875	5.67353	4.87706	6.15143	6.79256	6.97706	6.97615	5.73389	2.67045	7.29163	4.43268	7.36703	8.48541	9.03895	7.30498	8.19231
GJD3	2.16529	2.16529	2.16529	2.16529	2.16529	2.16529	2.16529	2.16529	2.16529	2.16529	2.16529	2.16529	2.16529	2.16529	2.16529	2.16529	2.21697	2.16529	2.16529	2.16529	2.16529	2.16529
HOXC12	2.13824	2.13824	2.13824	2.13824	2.13824	2.13824	2.13824	2.13824	2.13824	2.13824	2.23151	2.13824	2.1409	2.13824	2.13824	2.13824	2.13824	2.13824	2.13824	2.13824	2.13824	2.13824
VNN3	2.13824	2.13824	2.13824	2.13824	2.13824	2.13824	2.13824	2.13824	2.13824	2.13824	2.13824	2.13824	2.13824	2.13824	2.13824	2.13824	2.17881	2.13824	2.20864	2.51969	2.15689	2.16971
MYEOV2	2.13824	2.13824	2.13824	2.13824	2.13824	2.14189	2.13824	2.13824	2.13824	2.13824	2.13824	2.13824	2.13824	2.13824	2.13824	2.13824	2.13824	2.13824	2.13824	2.13824	2.13824	2.13824
FERD3L	2.13824	2.13824	2.13824	2.13824	2.13824	2.13824	2.13824	2.13824	2.13824	2.13824	2.13824	2.13824	2.13824	2.13824	2.13824	2.13824	2.13824	2.13824	2.13824	2.13824	2.13824	2.13824
LINC00314	2.13824	2.13824	2.13824	2.13824	2.13824	2.13824	2.13824	2.13824	2.13824	2.13824	2.13824	2.13824	2.13824	2.13824	2.13824	2.13824	2.13824	2.13824	2.13824	2.13824	2.13824	2.13824
NLRP14	2.13958	2.13824	2.13824	2.13843	2.13824	2.13824	2.13824	2.13824	2.13824	2.13824	2.13824	2.13824	2.13824	2.13824	2.13824	2.13824	2.13824	2.13824	2.13824	2.13824	2.13824	2.13824
DGKB	2.13824	2.13824	2.13824	2.13824	2.13824	2.13824	2.13824	2.13824	2.13824	2.13824	2.13824	2.13824	2.13824	2.13824	2.13824	2.13824	2.13824	2.13824	2.13824	2.13824	2.13824	2.13824
NLRP13	2.13824	2.13824	2.13824	2.13824	2.13824	2.13824	2.13824	2.13824	2.13824	2.13824	2.13824	2.13824	2.13824	2.13824	2.13824	2.13824	2.13824	2.13824	2.13824	2.13824	2.13824	2.13824
NLRP8	2.13824	2.13824	2.13824	2.13824	2.13824	2.13824	2.13824	2.13824	2.13824	2.13824	2.13824	2.13824	2.13824	2.13824	2.13824	2.13824	2.13824	2.13824	2.13824	2.13824	2.13824	2.13824
NLRP9	2.14767	2.14767	2.14767	2.14767	2.14767	2.14767	2.14767	2.14767	2.14767	2.14767	2.14767	2.14767	2.14767	2.14767	2.14767	2.14767	2.14767	2.14767	2.14423	2.14767	2.14767	2.14767
TAF5	9.00375	9.22048	8.10114	9.17732	9.07209	8.1032	9.37248	9.58008	9.47919	9.89154	9.92067	9.52569	10.0735	10.0965	10.4131	9.63863	9.86759	9.95356	10.0126	9.91874	10.0544	9.52982
TAS1R2	2.13824	2.13824	2.13824	2.13824	2.13824	2.13824	2.13824	2.13824	2.13824	2.13824	2.13824	2.13824	2.13824	2.13824	2.13824	2.13824	2.13824	2.13824	2.13824	2.13824	2.13824	2.13824
ITGB1	10.6493	10.9894	11.0287	10.9251	11.1409	10.9833	9.29268	8.23429	6.92578	7.44093	8.74351	8.95587	8.35519	7.06827	6.71838	8.88129	5.38911	7.5275	8.58388	8.28684	7.09102	9.49155
PCSK6	2.13824	2.13824	2.13824	2.13824	2.13824	2.13824	2.13824	2.13824	2.13824	2.13824	2.13824	2.13824	2.13824	2.13824	2.13824	2.13824	2.13824	2.13824	2.13824	2.13824	2.13824	2.13824
ZNF341	2.13824	2.13824	2.13824	2.13824	2.13824	2.13824	2.13824	2.13824	2.13824	2.13824	2.13824	2.13824	2.13824	2.13824	2.13824	2.13824	2.13824	2.13824	2.13824	2.13824	2.13824	2.13824
JPH1	2.13824	2.13824	2.13824	2.13824	2.13824	2.13824	2.13824	2.13824	2.13824	2.13824	2.13824	2.13824	2.13824	2.13824	2.13824	2.13824	2.13824	2.13824	2.13824	2.13824	2.13824	2.13824
NLRP10	6.97776	5.36596	4.77894	6.94091	5.48263	4.96958	7.27244	4.40281	4.24543	4.2687	3.87158	5.74574	3.67102	7.7876	3.99309	6.0675	2.53804	6.74529	5.65702	5.36754	6.31657	4.87565
RANGAP1	2.40352	2.22633	2.18228	2.47399	2.40352	2.40352	2.53264	2.20211	2.35529	2.53545	2.20259	2.35529	2.26107	3.64851	2.18557	2.91539	3.04075	2.41646	3.38767	2.40354	4.16383	2.79881
MBNL2	6.69461	6.20304	7.53704	6.46217	5.78128	6.73236	4.22665	3.39335	3.85314	2.97273	2.87892	3.79516	2.28752	2.89356	2.54065	3.12565	2.79381	2.79381	3.1176	3.73599	3.67684	3.17021
KRT73	2.33792	2.13827	2.24074	2.24805	2.20915	2.13876	2.51273	2.24805	2.24805	2.16845	4.05693	2.73417	2.24805	2.73374	2.24805	2.19351	2.24805	2.23527	2.13824	2.24805	3.88832	2.24805
COX1	14.0319	14.0213	14.0753	14.112	14.3128	14.2397	14.2696	14.4542	14.406	14.3348	14.3037	14.259	14.2649	13.817	14.5026	13.9941	14.3778	14.2195	13.9072	13.8733	14.1075	13.9299
KRT74	2.13824	2.13824	2.13824	2.13824	2.13824	2.13824	2.13824	2.13824	2.13824	2.13824	2.13824	2.13824	2.13824	2.13824	2.13824	2.13824	2.13824	2.13824	2.13824	2.13824	2.13824	2.13824
SLC29A2	2.13824	2.13824	2.13824	2.13824	2.13824	2.13824	2.13824	2.13824	2.13824	2.13824	2.13824	2.13824	2.13824	2.13824	2.13824	2.13824	2.13824	2.13824	2.13824	2.13824	2.13824	2.13824
LMX1A	2.13824	2.13824	2.13824	2.13824	2.13824	2.13824	2.13824	2.13824	2.13824	2.13824	2.13824	2.13824	2.13824	2.13824	2.13824	2.13824	2.13824	2.13824	2.13824	2.13824	2.13824	2.13824
CCDC125	3.06467	2.75373	2.9877	2.79865	2.75664	2.75373	2.69531	2.74588	3.11869	2.73283	2.7025	2.64468	3.15366	3.76315	2.96004	2.89519	6.09248	3.17729	3.59098	2.78227	3.31502	2.8874
GPR101	2.13824	2.13824	2.13824	2.13824	2.13824	2.13824	2.13824	2.13824	2.13824	2.13824	2.13824	2.13824	2.13824	2.13824	2.13824	2.13824	2.13824	2.13824	2.13824	2.13824	2.13824	2.13824
ILDR1	2.13824	2.13824	2.13824	2.13824	2.13824	2.13824	2.13824	2.13824	2.13824	2.13824	2.13824	2.13824	2.13824	2.13824	2.13824	2.13824	2.13824	2.13824	2.13824	2.13824	2.13824	2.13824
VN1R2	2.13824	2.13824	2.13824	2.13824	2.13824	2.13824	2.13824	2.13824	2.13824	2.13824	2.13824	2.13824	2.13824	2.13824	2.13824	2.13824	2.13824	2.13824	2.13824	2.13824	2.13824	2.13824
VN1R5	2.13824	2.13824	2.13824	2.13824	2.13824	2.13824	2.13824	2.13824	2.13824	2.13824	2.13824	2.13824	2.13824	2.13824	2.13824	2.13824	2.13824	2.13824	2.13824	2.13824	2.13824	2.13824
ND2	13.8801	13.7941	13.836	14.0035	14.1488	14.2494	14.4306	14.3846	14.3454	14.3651	14.3067	14.2461	14.2594	13.8879	14.5459	14.2162	14.3628	14.1849	14.0867	14.0105	14.1158	14.0373
TAAR8	2.13824	2.13824	2.13824	2.13824	2.13824	2.13824	2.13824	2.13824	2.13824	2.13824	2.13824	2.13824	2.13824	2.13824	2.13824	2.13824	2.13824	2.13824	2.13824	2.13824	2.13824	2.13824
TAS2R39	2.13824	2.13824	2.13824	2.13824	2.13824	2.13824	2.13824	2.13824	2.13824	2.13824	2.13824	2.13824	2.13824	2.13824	2.13824	2.13824	2.13824	2.13824	2.13824	2.13824	2.13824	2.13824
TAS2R38	2.13824	2.13824	2.13824	2.13824	2.13824	2.13824	2.13824	2.13824	2.13824	2.13824	2.13824	2.13824	2.13824	2.13824	2.14347	2.13824	2.13824	2.13824	2.13824	2.13824	2.13824	2.13824
TAS2R40	2.13824	2.13824	2.13824	2.13824	2.13824	2.13824	2.13824	2.13824	2.13824	2.13824	2.13824	2.13824	2.13824	2.13824	2.13824	2.13824	2.13824	2.13824	2.13824	2.13824	2.13824	2.13824
TAS2R41	2.13824	2.13824	2.13824	2.13824	2.13824	2.13824	2.13824	2.13824	2.13824	2.13824	2.13824	2.13824	2.13824	2.13824	2.13824	2.13824	2.13824	2.13824	2.13824	2.13824	2.13824	2.13824
TMEM171	2.13824	2.13824	2.13824	2.13824	2.13824	2.13824	2.13824	2.13824	2.13824	2.13824	2.13824	2.13824	2.13824	2.13824	2.13824	2.13824	2.16601	2.13824	2.85189	5.43938	2.13824	5.16585
VN1R4	2.13824	2.13824	2.13824	2.13824	2.13824	2.13824	2.13824	2.13824	2.13824	2.13824	2.13824	2.13824	2.13824	2.13824	2.13824	2.13824	2.13824	2.13824	2.13824	2.13824	2.13824	2.13824
TAS2R50	2.13824	2.13824	2.13824	2.13824	2.13824	2.13824	2.13824	2.13824	2.13824	2.13824	2.13824	2.13824	2.13824	2.13824	2.13824	2.13824	2.13824	2.13824	2.13824	2.13824	2.13824	2.13824
MACROD2	2.2137	2.1397	2.13824	2.18097	2.13824	2.13824	2.20313	2.2896	2.18906	2.2896	3.10941	2.29239	2.77529	2.2896	2.2896	2.59521	2.16707	2.24103	2.46285	3.0952	3.85991	2.2896
DDAH1	2.13824	2.13824	2.14587	2.13824	2.13846	2.13824	2.13824	2.13824	2.13824	2.13824	2.13824	2.13824	2.13824	2.13824	2.13824	2.13824	2.13824	2.13824	2.13824	2.13824	2.13824	2.13824
PIANP	2.13824	2.13824	2.13824	2.13824	2.13824	2.13824	2.13824	2.13824	2.13824	2.13824	2.13824	2.13824	2.13824	2.13824	2.13824	2.13824	2.13824	2.13824	2.13824	2.13824	2.13824	2.13824
ATP6	12.6901	12.8166	12.9079	13.081	13.5181	13.4833	13.9499	13.9192	13.7984	13.7815	13.5445	13.5633	13.6556	13.4461	14.2854	13.5618	13.9833	13.3642	12.8269	13.363	13.3538	13.0413
HIST1H1T	2.13824	2.13824	2.13824	2.13824	2.13824	2.13824	2.13824	2.13824	2.13824	2.13824	2.13824	2.13824	2.13824	2.13824	2.13824	2.13824	2.13824	2.13824	2.13824	2.13824	2.13824	2.13824
COX2	14.662	14.6795	14.7269	14.6764	14.7072	14.6795	14.7537	14.7929	14.7335	14.7625	14.7165	14.6731	14.6669	14.5671	14.9073	14.6575	14.8194	14.6309	14.569	14.5637	14.5979	14.505
CYGB	2.13824	2.13824	2.13824	2.13824	2.13824	2.13824	2.13824	2.13824	2.13824	2.13824	2.13824	2.13824	2.13824	2.13824	2.13824	2.13824	2.13824	2.13824	2.13824	2.13824	2.13824	2.13824
EFNA2	2.13824	2.13824	2.13824	2.13824	2.13824	2.13824	2.13824	2.13824	2.13824	2.13824	2.13824	2.13824	2.13824	2.13824	2.13824	2.13824	2.13824	2.13824	2.13824	2.13824	2.13824	2.13824
IFNE	2.13824	2.13824	2.13824	2.13824	2.13824	2.13824	2.13824	2.13824	2.1483	2.13824	2.13824	2.13824	2.13824	2.13824	2.15038	2.13824	5.963	2.13824	2.18297	2.13824	2.13824	2.13824
ND6	14.0328	14.1785	14.0242	14.1576	14.1936	14.2843	14.3072	14.3101	14.2042	14.2288	14.1878	14.2616	13.9922	13.6708	14.0432	14.1201	14.398	14.0666	14.2265	13.5105	14.0372	14.1467
SREK1IP1	12.2737	11.9337	11.9943	12.3139	11.972	11.6594	12.183	12.2834	12.21	11.9537	12.0097	12.285	12.6745	12.8676	12.6822	12.3199	12.9578	12.5006	12.0706	12.7129	12.5838	12.3785
THRSP	3.66415	3.68533	8.06038	4.9772	4.79553	5.05465	5.75512	5.98847	2.83692	8.17776	3.56203	3.06523	4.68648	2.13824	2.39454	3.06523	2.39454	5.76695	2.20887	2.39454	2.59438	2.49578
CXorf36	2.13824	2.13824	2.13824	2.13824	2.13824	2.13824	2.13824	2.13824	2.13824	2.13824	2.13824	2.13824	2.13824	2.14703	2.13824	2.13824	2.13824	2.13824	2.13824	2.13824	2.13824	2.13824
FBXL19-AS1	2.13824	2.13824	2.13824	2.13824	2.13824	2.13824	2.13824	2.13824	2.13824	2.13824	2.13824	2.13824	2.13824	2.13824	2.13824	2.13824	2.13824	2.13824	2.13824	2.13824	2.13824	2.13824
POLE4	7.18813	6.40846	6.81563	7.2319	7.1951	7.26835	7.38162	6.97867	6.74596	7.56533	7.19235	7.26452	8.90446	8.52525	6.20485	8.0604	6.43858	7.94012	7.91543	9.43628	7.54621	8.34574
PDZK1IP1	12.1898	12.1034	12.1898	12.4328	11.8093	12.2558	12.1706	11.8375	12.3788	12.0945	12.2455	12.9705	11.8881	13.6668	11.1281	13.6474	12.9578	13.4388	13.6175	13.7601	13.7518	13.6384
BCRP3	2.13824	2.13824	2.13824	2.13824	2.13824	2.13824	2.13824	2.13824	2.13824	2.13824	2.13824	2.13824	2.13824	2.13824	2.13824	2.13824	2.13824	2.13824	2.13824	2.13824	2.13824	2.13824
TAL2	2.13824	2.13824	2.13824	2.14989	2.13826	2.13824	2.13824	2.13824	2.13824	2.14422	2.13824	2.13824	2.13824	2.13824	2.13824	2.13824	2.13824	2.13824	2.13824	2.13824	2.13824	2.13824
INSL3	2.13824	2.13824	2.13824	2.13824	2.13824	2.13824	2.1552	2.13824	2.13824	2.13824	2.13824	2.13824	2.13824	2.13824	2.13824	2.13824	2.13824	2.13824	2.13824	2.13824	2.13824	2.13824
SYCP3	8.21973	8.84343	8.63941	8.33319	9.01047	8.75938	8.77001	9.19726	8.47354	8.74163	8.97466	8.93903	9.23315	7.79791	8.3241	8.26358	7.16443	8.44662	7.80457	6.79229	8.40233	8.72835
TMIE	2.13824	2.13824	2.13826	2.13824	2.13824	2.13824	2.13824	2.13824	2.13824	2.13824	2.13824	2.13824	2.13824	2.13824	2.13824	2.13824	2.13824	2.13824	2.13824	2.13824	2.13824	2.13824
MUCL1	13.9919	13.4941	13.9712	13.8199	12.9509	11.243	13.4552	13.8828	9.69336	13.5048	13.1356	13.0995	13.4745	13.3554	11.5535	13.4869	11.9594	13.3754	12.7917	13.4469	13.0983	12.5723
ATL2	8.41805	8.48478	8.73364	8.03313	8.5238	6.98767	8.62825	8.48084	8.15132	8.10599	8.29974	8.52906	8.06977	7.81257	8.7566	8.35881	8.6429	8.15173	8.65401	8.62418	8.60972	7.7185
LINC00189	2.13824	2.13824	2.13863	2.13883	2.13824	2.13824	2.13824	2.13824	2.13824	2.13824	2.16477	2.67428	2.13824	2.27338	2.13824	3.32408	2.13824	3.06659	2.13824	2.94763	2.5943	2.20568
KLHL35	2.14068	2.14068	2.14068	2.1451	2.14068	2.14068	2.14068	2.14068	2.14068	2.14068	2.16394	2.14068	2.14068	2.14068	2.37037	2.14068	2.16547	2.14068	2.14068	2.14068	2.13824	2.14068
ZNF354B	3.64599	6.47154	5.13592	5.27041	5.92937	5.96209	5.99108	6.2574	7.03611	6.04399	5.95459	6.75059	7.45271	6.11012	7.91368	6.71689	8.42789	5.76281	7.14531	6.87886	7.05672	7.09071
FOXC1	6.6114	7.02693	8.55851	8.08263	7.40198	7.02283	6.52224	8.70992	6.2328	7.58609	6.44138	5.32814	6.34032	6.60605	7.82689	4.76168	8.08746	6.03313	4.85433	4.38504	4.50775	5.13219
TRIM42	2.13824	2.13824	2.13824	2.13824	2.13824	2.13824	2.13824	2.13824	2.13824	2.13824	2.13824	2.13824	2.13824	2.13824	2.13824	2.13824	2.13824	2.13824	2.13824	2.13824	2.13824	2.13824
FSIP1	2.13824	2.13824	2.13824	2.13824	2.13824	2.13824	2.13824	2.13824	2.13824	2.13824	2.13824	2.13824	2.13824	2.13824	2.13824	2.13824	2.13824	2.13824	2.13824	2.13824	2.13824	2.13824
MGC15705	2.13857	2.14145	2.13824	2.13824	2.13824	2.14155	2.13824	2.13824	2.13824	2.13824	2.13824	2.13824	2.13824	2.13824	2.13824	2.13824	2.13824	2.13824	2.13824	2.13824	2.13824	2.13824
FAM98B	3.63396	3.64497	3.79869	4.03663	4.94285	6.45788	3.76295	3.94485	5.17558	3.69452	4.24857	3.64497	2.75417	2.15497	2.22662	3.46791	2.22319	2.60495	2.83837	2.52704	2.7746	2.64821
EFCAB13	3.33071	3.05184	4.07175	3.38974	2.9915	2.88965	2.13824	2.13824	2.13824	2.13824	2.13824	2.13824	2.13824	2.13824	2.13824	2.13824	2.13824	2.13824	2.13824	2.13824	2.13824	2.13824
FAM71B	2.13824	2.13824	2.13824	2.13824	2.13824	2.13824	2.13824	2.13824	2.13824	2.13824	2.13824	2.13824	2.13824	2.13824	2.13824	2.13824	2.13824	2.13824	2.13824	2.13824	2.13824	2.13824
C10orf107	2.13824	2.13824	2.13824	2.13824	2.13824	2.13824	2.13824	2.13824	2.13824	2.13824	2.13824	2.13824	2.13824	2.13824	2.13824	2.13824	2.13824	2.13824	2.13824	2.13824	2.13824	2.13824
WEE2-AS1	2.58299	2.41891	2.13824	2.13824	2.29935	2.4184	2.76842	2.40995	2.4184	2.4184	2.54681	2.4184	3.44491	2.46854	2.42741	2.86042	2.40995	2.59483	2.4184	2.4184	2.4184	2.4184
TCTEX1D1	2.37982	2.37982	2.38207	2.23718	2.14579	2.13824	2.53384	3.23212	3.88973	3.72609	2.39506	2.54385	2.5721	2.37982	2.53384	2.71807	3.30827	3.74818	2.15919	2.72417	2.70655	2.69821
TMCO5A	2.13824	2.13824	2.13824	2.13824	2.13824	2.13824	2.13824	2.13824	2.13824	2.13824	2.13824	2.13824	2.13824	2.13824	2.13824	2.13824	2.13824	2.13824	2.13824	2.13824	2.13824	2.13824
PPARGC1B	2.34396	2.34396	2.34622	2.34622	2.38754	2.34622	2.17194	2.17755	2.34622	2.16694	2.31148	2.331	2.31148	2.34622	4.29188	3.0617	5.85742	2.47428	3.12453	3.53683	2.38467	2.79097
XKR6	2.13824	2.13825	2.17923	2.15814	2.13824	2.14117	2.13824	2.13824	2.13824	2.13824	2.13824	2.13824	2.13824	2.13824	2.13824	2.13824	2.13824	2.13824	2.13824	2.13824	2.13824	2.13824
TSGA13	2.13824	2.13828	2.13824	2.13824	2.13824	2.13824	2.13824	2.13824	2.13824	2.13824	2.13824	2.13824	2.13824	2.13824	2.13824	2.13824	2.13824	2.13824	2.13824	2.13824	2.13824	2.13824
C9orf163	2.13824	2.13824	2.13824	2.13824	2.13824	2.13824	2.13824	2.13824	2.13824	2.13824	2.13824	2.13824	2.13824	2.13824	2.13824	2.13824	2.13824	2.13824	2.13824	2.13824	2.13824	2.13824
SYNE3	2.14944	2.13938	2.13825	2.13824	2.13857	2.13824	2.13824	2.13824	2.13824	2.13824	2.13824	2.13824	2.13824	2.13824	2.13824	2.13824	2.13824	2.13824	2.13824	2.13824	2.13824	2.13824
CCDC141	2.16043	2.16043	2.16043	2.16043	2.16043	2.16043	2.16043	2.16043	2.16043	2.16043	2.13824	2.16043	2.16518	2.16043	2.16043	2.16043	2.13824	2.16043	2.16043	2.34824	2.16043	2.16043
HDX	2.13824	2.13824	2.13833	2.13824	2.13824	2.13824	2.13824	2.13824	2.13824	2.13824	2.13824	2.14534	2.1707	2.13824	2.14087	2.13824	2.13824	2.13824	2.13824	2.15155	2.13824	2.15147
CDYL2	2.13824	2.13824	2.13825	2.13824	2.13824	2.13824	2.13824	2.13824	2.13824	2.13824	2.13824	2.13824	2.13824	2.13824	2.13824	2.13824	2.13824	2.13824	2.13824	2.13824	2.13824	2.13824
C18orf54	2.13824	2.13824	2.13824	2.13824	2.13824	2.13824	2.13824	2.13824	2.13824	2.13824	2.13824	2.13824	2.13824	2.13824	2.13824	2.13824	2.13824	2.13824	2.13824	2.13824	2.13824	2.13824
SYT14	2.13838	2.13824	2.13824	2.13824	2.13824	2.13824	2.13824	2.13824	2.13824	2.13824	2.13824	2.13824	2.13824	2.13824	2.13824	2.13824	2.13824	2.13824	2.13824	2.13824	2.13824	2.13824
CDC20B	2.13824	2.13824	2.13824	2.13824	2.13824	2.13824	2.13824	2.13824	2.13824	2.13824	2.13824	2.13824	2.13824	2.13824	2.13824	2.13824	2.13824	2.13824	2.13824	2.13824	2.13824	2.13824
TECTB	2.13824	2.13824	2.13824	2.13824	2.13824	2.13824	2.13824	2.13824	2.13824	2.13824	2.13824	2.13824	2.13824	2.13824	2.13824	2.13824	2.13824	2.13824	2.13824	2.13824	2.13824	2.13824
VWA3A	2.13824	2.13824	2.13824	2.13824	2.13824	2.13824	2.13824	2.13824	2.13824	2.13824	2.13824	2.13824	2.13824	2.13824	2.13824	2.13824	2.13824	2.13824	2.13824	2.13824	2.13824	2.13824
LINC00896	2.13824	2.13824	2.13956	2.13824	2.13824	2.13824	2.13824	2.13824	2.13824	2.13824	2.13824	2.13824	2.13824	2.13824	2.1404	2.13824	2.13824	2.13824	2.13824	2.13824	2.13824	2.13824
HUS1B	2.13824	2.13824	2.13824	2.13824	2.13824	2.13824	2.13824	2.13824	2.13824	2.13824	2.13824	2.13824	2.13824	2.13824	2.13824	2.13824	2.13824	2.13824	2.13824	2.13824	2.13824	2.13824
NPB	2.14627	2.14627	2.14627	2.14627	2.14627	2.14627	2.14627	2.14627	2.14627	2.14627	2.14627	2.14627	2.14627	2.14627	2.28583	2.14627	2.14627	2.14627	2.14627	2.27357	2.14627	2.14627
CCDC34	2.13919	2.23735	2.15347	2.16037	2.26702	2.18083	2.13824	2.13824	2.13824	2.13824	2.13824	2.14906	2.13824	2.13824	2.13824	2.13824	2.13824	2.13824	2.13824	2.13824	2.13824	2.13824
LRCH3	5.52166	5.96438	6.33702	5.80198	6.68343	7.66808	4.57606	3.64159	5.45699	4.55708	3.90956	4.48633	3.08513	3.64762	2.61064	4.89112	3.76829	4.05766	4.1278	2.61064	4.66406	4.57606
INTS4	2.13824	2.13824	2.13824	2.13824	2.13824	2.13824	2.13824	2.13824	2.13824	2.13824	2.13824	2.13824	2.14236	2.13824	2.13824	2.13824	2.13824	2.13824	2.13824	2.13824	2.13824	2.13824
ENAH	3.47353	3.22191	3.31241	3.31241	3.31241	3.31241	3.33397	3.22191	3.47353	2.92739	3.12577	3.45469	3.24083	7.18208	5.37995	4.13234	6.44332	3.91424	4.49411	6.05577	4.51609	4.60919
STK35	2.13824	2.13824	2.13824	2.13824	2.13824	2.13824	2.13824	2.13824	2.13824	2.13824	2.13824	2.13824	2.13824	2.13824	2.13824	2.13824	2.13824	2.13824	2.13824	2.13824	2.13824	2.13824
LRRIQ3	2.20474	2.20474	2.15778	2.20474	2.20474	2.20474	2.20474	2.23928	2.20474	2.40785	2.20474	2.20474	2.20474	2.20474	2.20474	2.22782	2.40838	3.08918	2.20237	2.20474	2.22785	2.20474
KLC4	2.13874	2.13824	2.13836	2.13824	2.13826	2.1423	2.13824	2.13824	2.13824	2.13824	2.13824	2.13824	2.13824	2.13824	2.13824	2.13824	2.13824	2.13824	2.13824	2.13824	2.13824	2.13824
TIPRL	8.4917	8.12439	8.6314	8.43329	8.99941	9.61201	7.40355	7.31995	6.23961	5.76639	5.91366	6.80244	6.61476	5.99202	7.01977	6.78173	6.90804	5.80025	7.25714	7.21707	6.89666	6.4309
VKORC1L1	2.53172	2.62735	3.3372	2.5756	2.29849	2.22874	2.52824	2.22434	2.14328	2.22434	2.21908	2.13824	2.37706	2.40583	2.22434	2.22434	2.22434	2.20877	2.14113	2.22434	2.22434	2.22434
PRF1	2.13824	2.1422	2.13824	2.13824	2.13824	2.13824	2.13824	2.13824	2.13824	2.13824	2.13824	2.13824	2.13824	2.13824	2.15683	2.13824	2.13824	2.13824	2.13824	2.1562	2.13824	2.13824
FBXL14	2.94797	4.52524	4.05442	3.30038	3.65185	4.85943	3.57648	4.23204	4.31571	3.649	3.69456	3.31318	3.33481	2.68749	3.38063	3.85638	2.29545	3.6429	2.52604	2.29147	2.59336	3.35734
PPIL6	2.3662	2.35522	2.35522	2.36619	2.35551	2.35522	2.44504	2.81051	2.36619	2.36619	2.73134	2.52891	4.16643	2.36619	2.36619	2.35522	2.35522	2.35522	2.36619	2.36619	2.36619	2.35522
SP1	3.71656	4.78769	4.61469	3.16604	3.91039	3.87669	2.42855	2.31849	2.31849	2.31849	2.26647	3.52607	2.43152	2.13824	2.23646	2.82767	2.34119	2.49235	3.03072	2.86254	2.57954	2.45057
C18orf25	4.06953	4.01273	3.98271	4.25884	3.98271	4.88786	3.98271	3.98271	3.98271	3.86694	3.98271	4.11037	3.17519	4.98607	3.33153	4.50895	4.13999	4.4187	4.73603	5.54121	4.0378	5.47275
METTL6	2.16079	2.18144	2.32317	2.16549	2.14487	2.72975	2.13824	2.13824	2.13824	2.13824	2.13824	2.13824	2.13824	2.13824	2.13824	2.13824	2.13824	2.13824	2.13824	2.1593	2.13824	2.13824
SGOL1	2.16057	2.64666	2.18265	2.20471	2.40155	2.20471	2.20471	2.20471	2.20471	2.13824	2.1932	2.90093	2.15853	2.30817	5.41679	2.27304	3.68439	2.14796	4.10414	4.92229	2.4836	2.2859
B3GALNT2	2.29051	2.9531	3.14803	3.45485	2.52796	2.37727	2.8172	2.1669	2.22469	2.2395	2.25541	2.31476	2.21914	2.19725	2.1639	2.61938	2.29051	2.25541	2.5353	3.86169	2.48094	2.72576
CBR4	9.94481	10.2436	10.1243	10.385	11.1351	11.5027	10.8525	11.39	11.8055	11.145	10.9266	10.5634	9.93953	10.5038	10.7616	10.5774	11.4895	10.5462	10.1015	8.72575	10.1989	9.81056
PIK3C2A	8.15182	7.98246	8.166	8.14795	8.02465	8.1443	6.59622	5.08303	4.90622	3.70152	4.92755	6.99285	6.93326	5.02305	5.45284	5.34532	5.13761	4.56894	4.36507	6.70623	5.50238	5.63857
NLRX1	4.88744	4.55593	3.83802	4.6541	4.7372	5.07617	5.70458	4.82052	5.73409	5.13384	4.87025	5.67148	4.90044	9.4409	5.78592	8.54529	8.00551	8.43245	8.3323	8.04531	9.05995	8.85037
ZNF569	5.46825	7.72218	5.60162	6.15094	6.43183	5.07554	6.9531	7.95198	7.70155	8.12757	8.01614	7.44831	8.88775	6.05929	6.27424	6.39144	5.63097	7.27759	6.63933	7.28165	6.78658	6.88562
CCSAP	5.27833	5.23743	5.17717	4.54419	4.86669	4.38964	5.99577	6.45555	6.11348	6.26549	6.65144	5.88207	6.67558	5.77657	8.03572	5.97124	6.12907	6.04955	5.52677	5.70203	6.27218	5.19734
DUSP18	2.22353	2.22278	2.24028	2.22323	2.22278	2.22676	2.21405	2.13824	2.21405	2.22278	2.21405	2.21405	2.21405	2.2251	2.22278	2.41575	2.33428	2.23134	2.76434	3.24003	2.32787	2.5448
ZNF697	2.13824	2.13824	2.13824	2.13824	2.13824	2.13824	2.13824	2.13824	2.13824	2.13824	2.13824	2.13824	2.13824	2.13824	2.13824	2.13824	2.13824	2.13824	2.13824	2.13824	2.13824	2.13824
ZNF791	7.81703	7.57509	7.63528	8.00566	7.63788	8.19298	8.12013	8.19273	8.68253	8.00208	8.02833	7.37327	6.91659	8.23328	7.88715	7.5089	8.1258	7.50098	6.99456	5.70236	7.42929	7.42471
CHRM3	4.35158	2.14443	6.12276	5.52401	4.22054	2.13824	2.9137	2.18245	2.13824	2.13824	3.00135	2.13824	2.2038	2.13824	2.13824	2.13824	2.13824	2.13824	2.13824	2.13824	2.13824	2.13824
HTRA4	2.14131	2.17072	2.17072	2.15806	2.17072	2.1605	2.17072	2.17072	2.17072	2.15806	2.20794	2.19498	2.17072	2.38622	2.69762	2.24901	2.17072	2.29031	2.87212	2.52372	2.15806	2.46654
LINC00525	2.13824	2.13824	2.13824	2.13824	2.13824	2.13824	2.13824	2.13824	2.13824	2.13824	2.13824	2.13824	2.13824	2.13824	2.13824	2.13824	2.13824	2.13824	2.13824	2.13824	2.13824	2.13824
PRPF38A	10.2775	10.5929	10.6447	10.7458	10.0176	10.1079	10.1572	10.0082	9.79296	10.2253	10.1538	10.3314	10.0163	9.98473	8.09711	10.4844	9.09958	10.3962	10.8242	10.8719	10.4253	10.5051
FAM218A	2.41017	2.31929	2.92625	2.32158	2.13824	2.25439	2.96713	2.32404	2.1647	3.51864	3.32298	2.52987	4.08788	2.2442	2.23634	2.29235	2.16062	2.37351	2.31363	2.28816	2.26707	2.30528
RHEBL1	2.95372	2.95507	2.39431	2.95567	2.95152	2.50694	3.01434	2.95372	3.8971	3.44653	4.62914	2.95372	4.52323	2.71579	4.0923	2.9259	2.1809	2.95152	2.78178	2.83192	2.95152	2.95152
FAM195A	2.13824	2.13824	2.13824	2.13824	2.13824	2.13824	2.13824	2.13824	2.13824	2.13824	2.13824	2.13824	2.13824	2.13824	2.13824	2.13824	2.13824	2.13824	2.13824	2.13824	2.13824	2.13824
ZNF548	10.1703	10.4664	10.4157	9.71742	10.1059	10.1326	9.97498	10.1869	10.1961	10.3491	10.2317	10.2774	9.97326	8.93552	9.23054	10.2182	9.76545	10.1683	10.1665	9.67932	9.99038	9.84762
AMER2	2.13824	2.13824	2.13824	2.13824	2.13824	2.17042	2.13824	2.13824	2.13824	2.13824	2.13824	2.13824	2.13824	2.13824	2.13824	2.13824	2.13824	2.13824	2.13824	2.13824	2.13824	2.13824
RNF152	2.13824	2.13824	2.13824	2.13824	2.14582	2.13824	2.13824	2.13824	2.13824	2.13824	2.13824	2.13824	2.13824	2.13824	2.13824	2.13824	2.13824	2.13824	2.13824	2.13824	2.13824	2.13824
GPR97	2.13824	2.13824	2.13824	2.13824	2.13824	2.13824	2.13824	2.13824	2.13824	2.13824	2.13824	2.13824	2.13824	2.13824	2.13824	2.13824	2.13824	2.13824	2.13824	2.13824	2.13824	2.13824
ZNF644	6.28845	5.62126	5.29562	5.86215	6.32523	4.88087	3.94859	3.32434	3.30824	2.40876	3.2391	4.52257	2.52474	2.26304	3.98693	3.34147	3.32434	2.56384	3.33147	5.41585	3.63625	3.81119
TBC1D32	6.09866	6.15033	7.0092	6.53116	6.64795	6.63922	6.05737	5.70968	6.42115	6.24028	5.1368	6.13102	3.88262	5.02823	3.90272	5.84588	2.21461	4.68591	4.02337	4.77631	5.05579	4.69769
B4GALNT3	2.13824	2.13824	2.13824	2.13824	2.13825	2.13824	2.13824	2.13824	2.13824	2.13824	2.13824	2.13824	2.13824	2.13824	2.13824	2.13824	2.13824	2.14847	2.13824	2.13824	2.13824	2.13824
LRRC43	2.13824	2.13824	2.13824	2.13824	2.13824	2.13824	2.13824	2.13824	2.13824	2.13824	2.13824	2.13824	2.13824	2.13824	2.13824	2.13824	2.13824	2.13824	2.13824	2.13824	2.13824	2.13824
CEP89	2.14407	2.13824	2.14407	2.13824	2.14407	2.14407	2.14407	2.14407	2.43375	2.13824	2.14407	2.14407	2.27572	3.05494	5.18558	2.14407	5.86017	2.14407	2.79143	2.14407	2.51006	2.14407
AK7	3.91677	3.33095	2.95803	3.36171	3.22296	2.85654	3.58906	3.75604	4.46461	3.22296	4.61522	4.13008	5.18358	2.64075	2.85388	2.85388	2.13824	2.97008	2.13824	2.62955	3.22685	2.17291
ZFC3H1	2.13974	2.1386	2.14273	2.17032	2.14006	2.14013	2.27994	2.42996	2.47493	2.42996	2.42996	2.42996	2.42996	2.19815	4.56935	3.09076	4.86731	2.42996	2.42996	2.44654	2.42996	2.52341
IRAK2	2.13824	2.13824	2.13824	2.13824	2.13824	2.13824	2.13824	2.13824	2.13824	2.13824	2.13824	2.13824	2.13824	2.13824	2.18371	2.13824	2.13824	2.13824	2.13824	2.13824	2.13824	2.13824
LINC00337	2.13824	2.13824	2.13824	2.13824	2.13824	2.13824	2.13824	2.13824	2.13824	2.13824	2.13824	2.13824	2.13824	2.13824	2.13824	2.13824	2.13824	2.13824	2.13824	2.13824	2.13824	2.13824
METTL21A	6.80196	7.02509	6.12797	7.67853	6.57606	6.94354	7.19015	7.10836	6.90483	7.7471	7.83475	7.5724	8.39922	6.22004	6.11654	6.28702	4.71211	7.04891	7.18007	7.98529	6.8667	6.40436
OTOGL	2.13824	2.13824	2.13834	2.13824	2.13824	2.13824	2.13824	2.13824	2.13824	2.13824	2.13824	2.13824	2.14801	2.13824	2.13824	2.13824	2.13824	2.13824	2.13824	2.13824	2.13824	2.13824
MGC16025	2.13824	2.13824	2.13824	2.13824	2.13824	2.17702	2.13824	2.13824	2.13824	2.13824	2.13824	2.13824	2.13824	2.13824	2.13824	2.13824	2.13824	2.13824	2.13824	2.13824	2.13824	2.13824
FAM76B	8.23867	9.09371	7.55358	6.85849	8.41038	8.58482	10.25	9.68404	10.1515	9.52571	9.74718	10.5137	8.91113	9.27393	9.62644	10.4592	10.3818	10.106	10.0037	10.3353	10.4269	11.1207
SPATA25	2.13824	2.13824	2.13824	2.13824	2.13824	2.13824	2.13824	2.13824	2.13824	2.13824	2.13824	2.13824	2.13824	2.13824	2.14536	2.13824	2.13824	2.13824	2.13824	2.13824	2.13824	2.13824
NXNL1	2.13824	2.13824	2.13824	2.13824	2.13824	2.13824	2.13824	2.13824	2.13824	2.13824	2.13824	2.13824	2.13824	2.13824	2.14452	2.13824	2.13824	2.13824	2.13824	2.13824	2.13824	2.13824
GLIS3-AS1	2.13824	2.13824	2.13824	2.13824	2.13824	2.13824	2.13824	2.13824	2.13824	2.13824	2.13824	2.13824	2.13824	2.13824	2.13824	2.13824	2.13824	2.13824	2.13824	2.13824	2.13824	2.13824
IQCG	7.22714	8.01691	7.30161	8.34557	8.45858	9.5273	6.73162	7.45179	8.19563	6.743	6.67898	6.60722	6.59894	5.79448	7.74814	5.71814	7.08518	6.00775	5.83892	5.65594	5.05743	5.7169
MCM9	4.22032	4.15967	3.36759	3.42588	5.04938	2.33904	6.41182	6.59086	6.84841	6.96787	6.29895	6.69701	7.0353	5.63081	4.89996	5.83309	5.88339	6.53641	5.71558	5.3751	6.39362	5.43853
PRR14L	2.13824	2.13824	2.13824	2.13824	2.13824	2.13824	2.13824	2.13824	2.13824	2.13824	2.13824	2.13824	2.13824	2.13824	2.13824	2.13824	2.13824	2.13824	2.13824	2.13824	2.13824	2.13824
AJUBA	10.8866	11.4774	11.0861	10.9444	11.3798	11.2666	11.1993	10.8257	10.0871	11.3727	10.86	10.9894	10.4455	9.18065	9.27729	11.0397	9.33249	10.8278	11.2162	11.2159	10.6848	10.2113
KLHL32	2.13824	2.13824	2.13824	2.13824	2.13824	2.13824	2.13824	2.13824	2.13824	2.13824	2.13824	2.13824	2.13824	2.13824	2.13824	2.13824	2.13824	2.13824	2.13824	2.13824	2.13824	2.13824
DCBLD1	4.43998	3.55826	4.7284	2.90033	3.68667	2.82913	2.65157	2.81214	2.49132	2.81214	2.70712	2.62207	2.56506	4.03894	3.09237	2.76735	6.00073	2.52562	4.15045	3.3872	2.57185	2.88163
SLAMF9	2.13824	2.13824	2.13824	2.13824	2.13824	2.13824	2.13824	2.13824	2.13824	2.13824	2.13824	2.13824	2.13824	2.13824	2.13824	2.13824	2.13824	2.13824	2.13824	2.13824	2.13824	2.13824
GK5	2.81923	2.77146	2.79169	2.79372	2.79987	3.25579	3.28551	3.26585	2.77146	2.88667	2.37794	2.77146	2.80804	2.77146	3.82478	2.65662	3.31754	2.77146	2.17211	2.79169	2.66483	2.77146
FLJ31715	2.9401	2.77858	2.72894	2.64057	2.77579	2.43389	3.21999	3.25061	2.22006	3.19939	2.86051	3.90328	3.04121	4.19999	2.58546	3.95304	2.13824	3.21399	3.24373	4.88909	2.91396	2.82531
UBE2U	2.13824	2.13824	2.13824	2.13824	2.13824	2.13824	2.13824	2.13824	2.13824	2.13824	2.13824	2.13824	2.13824	2.13824	2.13824	2.13824	2.13824	2.13824	2.13824	2.13824	2.13824	2.13824
WBSCR27	2.13824	2.13824	2.13824	2.13824	2.13824	2.13824	2.13824	2.13824	2.13824	2.13824	2.13824	2.13824	2.13824	2.13824	2.13824	2.13824	2.13824	2.13824	2.13824	2.13824	2.13824	2.13824
LINC00638	2.13824	2.13886	2.13824	2.13824	2.13824	2.13824	2.13824	2.13824	2.13824	2.13824	2.13824	2.13824	2.13824	2.13824	2.13824	2.13824	2.13824	2.13824	2.13824	2.13824	2.13824	2.13824
ZC3HAV1L	2.13824	2.13824	2.13824	2.13824	2.13824	2.13824	2.13824	2.13824	2.13824	2.13824	2.13824	2.13824	2.13824	2.13824	2.22179	2.13824	2.56705	2.13824	2.19551	2.13824	2.13824	2.13824
RASGEF1B	7.13573	8.15406	7.01346	6.88691	6.76261	6.23088	5.85972	4.17824	3.84556	4.55936	3.93823	5.55118	4.23689	6.99269	4.29856	7.11076	5.06864	6.04435	7.60066	8.56261	6.40473	5.46856
C11orf45	8.25689	8.58595	7.62007	8.52675	8.03819	8.48978	8.63585	8.95697	8.03848	9.18343	8.52686	8.53302	8.43384	8.28799	6.0719	8.3512	4.47674	9.13214	8.79278	8.37339	8.98783	5.6646
C21orf58	4.0525	3.1436	2.6529	3.23867	2.51599	3.13683	4.07179	4.07179	5.4654	3.83437	4.05317	5.98232	4.38797	5.63049	5.10969	4.07179	6.81401	4.07179	5.07461	3.92675	4.64192	3.64656
KIAA1109	2.15083	2.21887	2.24335	2.15083	2.18359	2.92254	2.20702	2.15083	2.15083	2.15083	2.13824	2.15083	2.14256	2.14992	2.15083	2.14384	2.15083	2.15038	2.15083	2.14829	2.15083	2.15934
STOML3	2.13824	2.13824	2.13824	2.13824	2.13824	2.13824	2.13824	2.13824	2.13824	2.13824	2.13824	2.13824	2.13824	2.13824	2.13824	2.13824	2.13824	2.13824	2.13824	2.13824	2.13824	2.13824
LINC01105	2.13824	2.13824	2.13824	2.13824	2.13824	2.13824	2.13824	2.13824	2.13824	2.13824	2.13824	2.13824	2.13824	2.13824	2.13824	2.13824	2.13824	2.13824	2.13824	2.13824	2.13824	2.13824
FBXL13	3.2665	3.06529	2.58463	2.47868	2.16206	2.2383	2.17662	2.19395	2.62918	2.15975	2.46928	2.14803	2.16908	2.15975	2.13824	2.15975	2.13824	2.22039	2.1561	2.15975	2.14803	2.15713
FAM227B	2.85382	2.8072	2.86633	2.89955	2.8072	2.7984	2.32127	2.90002	3.44377	2.48921	2.90886	2.56627	3.85331	2.15085	4.38531	2.33286	2.8072	2.8072	2.8072	2.8072	2.8072	2.8072
DTD2	5.25846	4.4548	4.57277	5.25515	5.25515	4.56866	6.2982	6.25306	4.59613	5.71761	5.91695	6.51733	5.75178	4.79887	5.98948	6.62386	5.96818	6.41574	6.38494	7.07198	6.19331	6.40247
SOX3	2.13824	2.13824	2.13824	2.13824	2.13824	2.13824	2.13824	2.13824	2.13824	2.13824	2.13824	2.13824	2.13824	2.13824	2.13824	2.13824	2.13824	2.13824	2.13824	2.13824	2.13824	2.13824
SPATA32	2.13824	2.13824	2.13824	2.13824	2.13824	2.13824	2.13824	2.13824	2.13824	2.13824	2.13824	2.13824	2.13824	2.13824	2.13824	2.13824	2.13824	2.13824	2.13824	2.13824	2.13824	2.13824
C3orf49	2.13824	2.13824	2.13824	2.13824	2.13824	2.13824	2.13824	2.13824	2.13824	2.13824	2.13824	2.13824	2.13824	2.13824	2.13824	2.13824	2.13824	2.13824	2.13824	2.13824	2.13824	2.13824
NKX2-3	2.13824	2.13824	2.13824	2.13824	2.13824	2.13824	2.13824	2.13824	2.13824	2.13824	2.13824	2.13824	2.13824	2.13824	2.13824	2.13824	2.13824	2.13824	2.13824	2.13824	2.13824	2.13824
TMEM252	2.13882	2.13828	2.14088	2.15067	2.13824	2.13824	2.13824	2.13824	2.13824	2.13824	2.13824	2.13824	2.13824	2.13824	2.13824	2.13824	2.13824	2.13824	2.13824	2.13824	2.13824	2.13824
KIAA1524	2.15487	2.30815	2.13824	2.14226	2.13824	2.15519	2.13824	2.13824	2.14757	2.15519	2.31258	2.50326	2.29581	2.31258	2.31258	2.47383	2.31258	2.31258	5.83671	5.67927	3.36548	2.76027
FAM222A-AS1	2.13824	2.13824	2.13824	2.13824	2.13824	2.13824	2.13824	2.13824	2.13824	2.13824	2.13824	2.13824	2.13824	2.13824	2.13824	2.13824	2.13824	2.13824	2.13824	2.13824	2.13824	2.13824
TLE6	2.13824	2.13824	2.13824	2.13824	2.13824	2.13824	2.13824	2.13824	2.13824	2.13824	2.13824	2.13824	2.13824	2.13824	2.13824	2.13824	2.13824	2.13824	2.13824	2.13824	2.13824	2.13824
TCEANC	4.65881	5.30898	4.98431	3.98061	5.43777	4.06133	4.55768	4.92462	4.2257	5.95012	6.43882	5.29345	6.09887	4.05203	2.5383	4.54798	2.59699	4.66992	4.54798	4.75009	4.98784	3.96919
HECTD4	2.13824	2.13824	2.13824	2.13824	2.13824	2.13824	2.13824	2.13824	2.13824	2.13824	2.13824	2.13824	2.13824	2.13824	2.13824	2.13824	2.13824	2.13824	2.13824	2.13824	2.13824	2.13824
RTP1	2.13824	2.13824	2.13824	2.13824	2.13824	2.13824	2.13824	2.13824	2.13824	2.13824	2.13824	2.13824	2.13824	2.13824	2.13824	2.13824	2.13824	2.13824	2.13824	2.13824	2.13824	2.13824
PRR35	2.13824	2.13824	2.13824	2.13824	2.13824	2.13824	2.13824	2.13824	2.13824	2.13824	2.13824	2.13824	2.13824	2.13824	2.13824	2.13824	2.13824	2.13824	2.13824	2.13824	2.13824	2.13824
NXPE1	2.13824	2.13824	2.13829	2.13824	2.13824	2.13824	2.13824	2.13824	2.13824	2.13824	2.13824	2.13824	2.13824	2.13824	2.13824	2.13824	2.13824	2.13824	2.13824	2.13824	2.13824	2.13824
CYP1B1-AS1	2.13824	2.13824	2.13824	2.13824	2.13824	2.13824	2.19101	2.13824	2.17077	2.13824	2.13824	2.20293	2.75606	2.16917	2.15781	2.16001	2.13824	2.13824	2.13824	2.13824	2.13824	2.13824
APOBEC3D	2.13824	2.13824	2.13824	2.13824	2.13824	2.13824	2.13824	2.13824	2.13824	2.13824	2.13824	2.13824	2.13824	2.13824	2.16077	2.13824	2.13824	2.13824	2.13824	2.13824	2.13824	2.13824
LINC00315	2.13824	2.13824	2.13824	2.13824	2.13824	2.13824	2.13824	2.13824	2.13824	2.13824	2.13824	2.13824	2.13824	2.13824	2.13824	2.13824	2.13824	2.13824	2.13824	2.13824	2.13824	2.13824
COL6A5	5.4716	8.92209	6.93817	2.36722	7.11923	4.5546	2.63343	6.96166	8.13607	8.39138	6.10408	2.92165	7.46695	6.97214	5.23004	6.59111	3.04059	8.99512	7.88906	6.44025	7.10978	8.67214
PGAM5	2.13824	2.13824	2.13824	2.13824	2.13824	2.13824	2.13824	2.13824	2.13824	2.13824	2.13824	2.13824	2.13824	2.13824	2.13824	2.13824	2.13824	2.13824	2.13824	2.13824	2.13824	2.13824
C4orf45	2.13824	2.13824	2.13824	2.13824	2.13824	2.13824	2.13824	2.13824	2.13824	2.13824	2.13824	2.13824	2.13824	2.13824	2.13824	2.13824	2.13824	2.13824	2.13824	2.13824	2.13824	2.13824
CCDC149	4.87633	6.52414	6.32046	5.91357	7.51051	7.97299	4.97309	4.10553	6.18485	4.36551	4.0807	3.96496	2.62491	2.50112	2.95291	3.31053	2.6938	3.06706	2.58911	2.27522	2.25152	3.35257
BEND2	2.13824	2.13824	2.13824	2.13824	2.13824	2.13824	2.13824	2.13824	2.13824	2.13824	2.13824	2.13824	2.44273	2.13824	2.13824	2.13824	2.13824	2.13824	2.13824	2.13824	2.13824	2.13824
C10orf67	2.13824	2.13824	2.13824	2.13824	2.13824	2.13824	2.13824	2.13824	2.13824	2.13824	2.14239	2.13824	2.187	2.13824	2.13824	2.13824	2.13824	2.13824	2.13824	2.13824	2.13824	2.13824
SPERT	2.13824	2.13824	2.13824	2.13824	2.13824	2.13824	2.13824	2.13824	2.13824	2.13824	2.13824	2.13824	2.13824	2.13824	2.13824	2.13824	2.13824	2.13824	2.13824	2.13824	2.13824	2.13824
CCDC26	2.13824	2.13824	2.13824	2.13824	2.13824	2.13824	2.13824	2.13824	2.21623	2.13824	2.13824	2.13824	2.13824	2.13824	2.13824	2.13824	2.13824	2.13824	2.13824	2.13824	2.13824	2.13824
C21orf88	2.13824	2.13824	2.13824	2.13824	2.13824	2.13824	2.13824	2.13824	2.13824	2.13824	2.13824	2.13824	2.13824	2.13824	2.13824	2.13824	2.13824	2.13824	2.13824	2.13824	2.13824	2.13824
SPIC	2.13824	2.13824	2.13824	2.13824	2.13824	2.13824	2.13824	2.13824	2.13824	2.13824	2.13824	2.13824	2.13824	2.13824	2.13824	2.13824	2.13824	2.13824	2.13824	2.13824	2.13824	2.13824
VPS13B	2.1531	2.2019	2.50828	2.32816	2.14731	2.46947	2.40199	2.15188	2.13824	2.13824	2.13824	2.13824	2.13824	2.13824	2.13824	2.13824	2.13824	2.13824	2.14635	2.15905	2.13824	2.13824
P2RY10	2.13824	2.14394	2.13824	2.13824	2.13844	2.14433	2.13824	2.13824	2.13824	2.13824	2.13824	2.13824	2.13824	2.13824	2.13824	2.13824	2.13824	2.13824	2.13824	2.13824	2.13824	2.13824
IGSF22	7.80798	7.80798	7.80798	8.33558	7.73594	6.83267	8.62712	7.25928	7.49381	7.80798	8.11305	8.49195	7.80798	8.57023	6.46212	9.60108	5.72679	8.99477	8.92759	8.79079	9.1923	8.44919
ZBTB3	9.53674	10.7222	10.6941	10.2336	10.4049	10.8498	9.81375	9.22793	9.83193	10.001	10.2373	10.0211	11.8917	9.00317	9.11418	9.61684	8.12764	9.57562	9.12313	7.68446	9.80359	8.93053
TPH1	2.13824	2.13824	2.13824	2.13824	2.13824	2.13824	2.13824	2.13824	2.13824	2.13824	2.13824	2.13824	2.13824	2.13824	2.13824	2.13824	2.13824	2.13824	2.13824	2.13824	2.13824	2.13824
DCST1	2.13824	2.13824	2.13824	2.13824	2.13824	2.13824	2.13824	2.13824	2.13824	2.13824	2.13824	2.13824	2.13824	2.13824	2.13824	2.13824	2.13824	2.13824	2.13824	2.13824	2.13824	2.13824
TCP11L2	9.40148	8.73635	8.65085	9.48139	9.33246	10.2403	7.06658	5.15547	7.03939	5.10028	5.52797	7.25602	6.16898	6.64699	6.97169	7.26899	3.90131	7.72364	7.90297	8.03829	7.98996	6.82662
WDFY4	2.13824	2.13824	2.13824	2.13824	2.13824	2.13824	2.13824	2.13824	2.13824	2.13824	2.13824	2.13824	2.13824	2.13824	2.13824	2.13824	2.13824	2.13824	2.13824	2.13824	2.13824	2.13824
GPR26	2.13824	2.13824	2.13824	2.13824	2.13824	2.13824	2.13824	2.13824	2.13824	2.13824	2.13824	2.13824	2.13824	2.13824	2.13824	2.13824	2.13824	2.13824	2.13824	2.13824	2.13824	2.13824
KIAA0825	2.13824	2.13824	2.13824	2.13824	2.13824	2.13824	2.13824	2.13824	2.13824	2.13824	2.13824	2.13824	2.13824	2.13824	2.13824	2.13824	2.13824	2.13824	2.14619	2.15837	2.13824	2.13824
SESN3	2.13824	2.13824	2.13824	2.13976	2.13896	2.13853	2.13824	2.13824	2.13824	2.13824	2.13824	2.13824	2.13824	2.13824	2.13824	2.13824	2.13824	2.13824	2.13824	2.13824	2.13824	2.13824
CSNK1G2-AS1	2.13824	2.13824	2.13824	2.13824	2.13824	2.13824	2.13824	2.13824	2.13824	2.13824	2.13824	2.13824	2.13824	2.13824	2.15244	2.13824	2.13824	2.13824	2.13824	2.13824	2.13824	2.13824
NATD1	2.17667	2.17667	2.17668	2.17667	2.17667	2.17667	2.17667	2.2236	2.17667	2.17667	2.17667	2.17667	2.17667	2.17667	2.17667	2.17667	2.17667	2.17667	2.17667	2.17667	2.18562	2.17667
KLHL34	2.13824	2.13824	2.13824	2.13824	2.13824	2.13824	2.13824	2.13824	2.13824	2.13824	2.13824	2.13824	2.13824	2.13824	2.13824	2.13824	2.13824	2.13824	2.13824	2.13824	2.13824	2.13824
ZSCAN10	2.13824	2.13824	2.13824	2.13824	2.13824	2.13824	2.13824	2.13824	2.13824	2.13824	2.13824	2.13824	2.13824	2.13824	2.13824	2.13824	2.13824	2.13824	2.13824	2.13824	2.13824	2.13824
SAMD3	2.13824	2.13824	2.13824	2.13824	2.13824	2.13824	2.13824	2.13824	2.13824	2.13824	2.13824	2.13824	2.13824	2.13824	2.13824	2.13824	2.13824	2.13824	2.13824	2.13824	2.13824	2.13824
GOT1L1	2.13824	2.13824	2.13824	2.13824	2.13824	2.13824	2.13824	2.13824	2.13824	2.13824	2.13824	2.13824	2.16048	2.13824	2.13824	2.13824	2.13824	2.13824	2.13824	2.13824	2.13824	2.13824
C10orf91	2.13974	2.13824	2.13824	2.1386	2.13824	2.13824	2.13824	2.13824	2.13824	2.15374	2.13824	2.13824	2.13824	2.13824	2.13824	2.13824	2.18679	2.13824	2.13824	2.13824	2.13824	2.13824
MGC16142	2.13824	2.1418	2.13824	2.13824	2.14863	2.20359	2.13824	2.13824	2.13824	2.13824	2.14297	2.13824	2.13824	2.13824	2.13824	2.13824	2.13824	2.13824	2.15765	2.13824	2.13824	2.13824
ZNF99	2.13824	2.13824	2.13824	2.13824	2.13824	2.13824	2.13824	2.13824	2.13824	2.13824	2.13824	2.13824	2.13824	2.13824	2.13824	2.13824	2.13824	2.13824	2.13824	2.13824	2.13824	2.13824
CCDC108	2.13824	2.13824	2.13824	2.13824	2.13824	2.13824	2.13824	2.13824	2.13824	2.13824	2.13824	2.13824	2.13824	2.13824	2.13824	2.13824	2.13824	2.13824	2.13824	2.13824	2.13824	2.13824
SIGLECL1	2.13824	2.13824	2.13824	2.13824	2.13824	2.13824	2.13824	2.13824	2.13824	2.13824	2.13824	2.13824	2.13824	2.13824	2.13824	2.13824	2.13824	2.13824	2.13824	2.13824	2.13824	2.13824
LDHAL6A	2.13824	2.13824	2.13824	2.13824	2.13859	2.13824	2.13824	2.13824	2.13824	2.13824	2.13824	2.13824	2.13824	2.13824	2.13824	2.13824	2.13824	2.13824	2.13824	2.13824	2.13824	2.13824
MRGPRX2	2.13824	2.13824	2.13824	2.13824	2.13824	2.13824	2.13824	2.13824	2.13824	2.13824	2.13824	2.13824	2.13824	2.13824	2.13824	2.13824	2.13824	2.13824	2.13824	2.13824	2.13824	2.13824
NTN5	2.13824	2.13827	2.13824	2.13835	2.13852	2.13824	2.13824	2.44462	2.13824	2.77384	2.13824	2.28411	2.3213	2.18749	2.13824	2.13824	2.13824	2.14979	2.13824	2.13824	2.13824	2.13824
KLF17	2.13824	2.13824	2.13824	2.13824	2.13824	2.13824	2.13824	2.13824	2.13824	2.13824	2.13824	2.13824	2.13824	2.13824	2.13824	2.13824	2.13824	2.13824	2.13824	2.13824	2.13824	2.13824
CCDC105	2.13824	2.13824	2.13824	2.13824	2.13824	2.13824	2.13824	2.13824	2.13824	2.13824	2.13824	2.13824	2.13824	2.13824	2.13824	2.13824	2.13824	2.13824	2.13824	2.13824	2.13824	2.13824
CCDC122	5.30696	3.83641	3.79416	3.73123	4.01645	5.30406	5.34538	5.40201	6.48151	5.92046	5.38188	5.72289	7.1243	3.78138	5.74622	5.30406	5.30406	5.34413	4.11166	4.36436	5.3234	2.52986
C11orf42	2.13824	2.13824	2.13824	2.13824	2.13824	2.13824	2.13824	2.13824	2.13824	2.13824	2.13824	2.13824	2.13824	2.13824	2.13824	2.13824	2.13824	2.13824	2.13824	2.13824	2.13824	2.13824
DKFZp434L192	2.13824	2.13824	2.13824	2.13824	2.13824	2.13824	2.13824	2.13824	2.13824	2.13824	2.13824	2.13824	2.13824	2.13824	2.13824	2.13824	2.13824	2.13824	2.13824	2.13824	2.13824	2.13824
ZNF486	2.95418	3.22772	2.9603	2.95971	3.31103	3.66433	4.09661	4.06607	3.98573	3.70933	3.72091	3.66433	3.2987	3.289	3.9389	3.66433	3.66433	3.66433	3.30655	3.23317	3.66433	3.66433
CXorf22	2.13824	2.13824	2.13824	2.13824	2.13824	2.13824	2.13824	2.13824	2.13824	2.13824	2.13824	2.13824	2.13824	2.13824	2.13824	2.13824	2.13824	2.13824	2.13824	2.13824	2.13824	2.13824
FGD2	12.9196	12.9652	12.9097	12.8894	12.8114	12.4775	12.6343	12.3048	12.8575	12.4385	12.5305	13.0579	12.9135	13.3677	12.5606	13.1964	12.5614	13.0237	12.9876	12.7347	12.614	13.324
EXD1	2.13824	2.13824	2.13824	2.13824	2.13824	2.13824	2.13824	2.13824	2.13824	2.13824	2.13824	2.13824	2.13824	2.13824	2.13824	2.13824	2.13824	2.13824	2.13824	2.13824	2.13824	2.13824
FAM178A	3.41141	4.18212	4.30754	3.16796	3.78314	5.50385	3.43648	3.71962	3.7839	3.36581	3.34267	3.35171	3.35171	3.35171	3.35171	3.34267	3.35171	3.11464	3.30333	3.22297	3.19393	3.15808
NBPF4	2.13824	2.13824	2.13824	2.13824	2.13824	2.13824	2.13824	2.13824	2.35953	2.13824	2.88878	2.13824	2.13824	2.13824	2.13824	2.13824	2.21496	2.17307	3.51473	2.13824	2.13824	2.57843
ZNF663P	2.13824	2.13824	2.13824	2.13824	2.13824	2.13824	2.13824	2.13824	2.13824	2.13824	2.13824	2.13824	2.13824	2.13824	2.15292	2.13824	2.13824	2.13824	2.13824	2.13824	2.13824	2.13824
LINC00955	2.13824	2.13824	2.13824	2.13824	2.13824	2.13824	2.13824	2.13824	2.13824	2.13824	2.13824	2.13824	2.13824	2.13824	2.13824	2.13824	2.13824	2.13824	2.13824	2.13824	2.13824	2.13824
MGC34800	2.13824	2.13824	2.13824	2.13824	2.13824	2.13824	2.13824	2.13824	2.13824	2.13824	2.13824	2.13824	2.13824	2.13824	2.13824	2.13824	2.13824	2.13824	2.13824	2.13824	2.13824	2.13824
C10orf126	2.13824	2.13824	2.13824	2.13824	2.13824	2.13824	2.13824	2.13824	2.13824	2.13824	2.13824	2.13824	2.13824	2.13824	2.13824	2.13824	2.13824	2.13824	2.13824	2.13824	2.13824	2.13824
PIKFYVE	2.33146	2.1857	2.19749	2.35449	2.63265	3.84603	2.1857	2.1857	2.1857	2.17169	2.1857	2.18432	2.1857	2.13824	2.28808	2.1857	2.1857	2.1857	2.17169	2.1857	2.1857	2.1857
LINC00479	2.13824	2.13824	2.13824	2.13824	2.13824	2.13824	2.13824	2.13824	2.26998	2.13824	2.13824	2.20612	2.13824	2.13824	2.13824	2.1771	2.32712	2.13824	2.13824	2.1469	2.13824	2.13824
C9orf62	2.13824	2.13824	2.13824	2.13824	2.13824	2.13824	2.13824	2.13824	2.13824	2.13824	2.13824	2.13824	2.13824	2.13824	2.13824	2.13824	2.13824	2.13824	2.13824	2.13824	2.13824	2.13824
C9orf84	2.1876	4.32321	2.2949	2.90537	4.97372	2.50032	2.1876	2.1876	2.24757	2.17077	2.21647	2.1876	2.2076	2.1876	2.1876	2.1876	2.18638	2.35583	2.48983	3.16065	2.1876	2.29517
SLC22A24	2.13824	2.13824	2.13824	2.13824	2.13824	2.13824	2.13824	2.13824	2.13824	2.13824	2.13824	2.13824	2.13824	2.13824	2.13824	2.13824	2.13824	2.13824	2.13824	2.13824	2.13824	2.13824
FMO9P	2.13824	2.13824	2.13824	2.13824	2.13824	2.13824	2.13824	2.13824	2.13824	2.13824	2.13824	2.13824	2.13824	2.13824	2.13824	2.14896	2.13824	2.13824	2.13824	2.13824	2.13824	2.13824
C7orf33	2.13824	2.13824	2.13824	2.13824	2.13824	2.13824	2.13824	2.13824	2.13824	2.13824	2.13824	2.13824	2.13824	2.13824	2.13824	2.13824	2.13824	2.13824	2.13824	2.13824	2.13824	2.13824
ELMOD2	5.25294	5.77787	4.84471	5.77787	5.09416	4.89738	6.4034	6.51034	5.76427	7.01512	6.68565	6.99483	7.52831	6.46707	7.10125	6.74777	7.46152	7.70769	8.17015	7.98063	7.49865	7.33471
ACER1	10.2883	9.56118	9.68194	10.4966	9.26586	9.61354	10.3555	8.87494	9.33893	9.954	10.1102	10.2659	9.4192	9.83783	3.49394	9.51359	2.13824	9.83437	8.59806	9.09363	10.2254	8.52279
TAAR1	2.13824	2.13824	2.13824	2.13824	2.13824	2.13824	2.13824	2.13824	2.13824	2.13824	2.13824	2.13824	2.13824	2.13824	2.13824	2.13824	2.13824	2.13824	2.13824	2.13824	2.13824	2.13824
OSTCP1	2.13824	2.13824	2.13824	2.13824	2.13824	2.13824	2.13824	2.13824	2.13824	2.13824	2.13824	2.13824	2.13824	2.13824	2.13824	2.13824	2.13824	2.13824	2.13824	2.13824	2.13824	2.13824
LINC00305	2.13824	2.13824	2.13824	2.13824	2.13824	2.13824	2.13824	2.13824	2.13824	2.13824	2.13824	2.13824	2.13824	2.13824	2.13824	2.13824	2.13824	2.13824	2.13824	2.13824	2.13824	2.13824
BFSP2-AS1	2.13824	2.13824	2.13824	2.13824	2.13824	2.13824	2.13824	2.13824	2.13824	2.13824	2.13824	2.13824	2.13824	2.13824	2.13824	2.13824	2.13824	2.13824	2.13824	2.13824	2.13824	2.13824
STK32A	4.08318	2.33358	4.47767	2.88372	3.7021	2.1761	2.55211	2.54438	2.13824	2.72528	3.06817	2.1761	2.55441	2.18178	2.1734	2.1761	2.1734	2.18178	2.1734	2.15046	2.13824	2.1761
LRRC28	5.28396	4.86899	6.14409	5.30573	4.51223	5.56244	5.07994	4.41765	3.72467	4.69951	5.93888	6.47899	5.1516	4.34139	2.13824	6.75113	2.13824	5.71518	5.81371	7.74629	5.57957	6.09142
NS3BP	2.13824	2.13824	2.13824	2.13824	2.13824	2.13824	2.13824	2.13824	2.13824	2.13824	2.13824	2.13824	2.13824	2.13824	2.13824	2.13824	2.13824	2.13824	2.13824	2.13824	2.13824	2.13824
GPHB5	2.13824	2.13824	2.13824	2.13824	2.13824	2.13824	2.13824	2.13824	2.13824	2.13824	2.13824	2.13824	2.13824	2.13824	2.13824	2.13824	2.13824	2.13824	2.13824	2.13824	2.13824	2.13824
DCD	13.9922	13.8978	13.978	14.0059	13.7965	2.79239	14.278	14.2395	2.31626	13.9968	14.0161	12.6079	14.2515	13.4296	10.9573	13.3673	11.9417	13.5585	13.5851	11.8659	12.3808	13.0622
EXOSC6	2.16662	2.14856	2.17654	2.14856	2.14856	2.14856	2.51086	2.42347	2.14856	2.15274	2.15203	2.14856	2.14856	2.14856	2.14856	2.18934	2.14856	2.14856	2.14856	2.14856	2.14856	2.14856
IQSEC3	2.13824	2.13824	2.13824	2.13824	2.13824	2.13824	2.13824	2.13824	2.13824	2.13824	2.13824	2.13824	2.13824	2.13824	2.13824	2.13824	2.13824	2.13824	2.13824	2.13824	2.13824	2.13824
ZDHHC19	2.13824	2.13824	2.13824	2.13824	2.13824	2.13824	2.13824	2.13824	2.13824	2.13824	2.13824	2.13824	2.13824	2.13824	2.13824	2.13824	2.13824	2.13824	2.13824	2.13824	2.13824	2.13824
ALG14	9.28885	8.9161	9.21459	9.48248	9.60749	9.47316	9.88001	9.63878	8.52832	9.71558	9.47162	9.95873	9.98759	9.88674	8.6257	10.1607	9.18761	10.2457	10.1881	11.4224	9.94742	10.4414
PPP1R21	9.91056	9.59658	9.65811	9.83628	10.0287	8.05425	10.6204	10.8282	10.9989	11.0513	10.7495	10.7867	10.7559	10.5708	11.5701	10.4692	11.1923	11.0703	10.772	10.4162	10.5609	9.9613
TMEM237	11.3026	11.1885	10.9549	11.1449	11.0316	10.8082	11.1143	10.9367	10.9956	11.0472	11.0046	11.0674	10.8648	9.96236	10.8163	10.9126	10.5029	10.9243	11.0402	11.0519	10.7922	10.4292
ZNF564	9.30156	9.53184	9.49681	9.24137	9.44846	9.10299	9.21283	9.64755	9.02342	9.22781	9.09543	9.0605	10.1575	9.2801	8.88523	9.0284	9.39726	9.15158	8.80579	8.43173	9.05882	8.68856
B3GALT6	4.49325	3.45675	3.65159	3.81067	3.78128	3.56154	3.32065	4.38343	4.25554	3.85013	3.55319	3.74476	5.46921	3.75855	6.43846	3.28276	6.24228	3.88592	4.47963	5.24084	3.72274	3.92377
SNX21	10.3091	10.5181	10.1662	10.3969	10.9685	10.9491	11.3437	11.074	11.4202	11.0934	11.6292	11.4277	11.6187	10.9044	11.5106	10.8066	9.6024	11.1217	10.9713	10.5714	11.4569	10.383
RHOB	2.13824	2.13824	2.13824	2.13824	2.13824	2.13824	2.13824	2.13824	2.13824	2.13824	2.13824	2.13824	2.13824	2.13824	2.13824	2.13824	2.13824	2.13824	2.13824	2.13824	2.13824	2.13824
ADAT3	2.13824	2.13824	2.13824	2.13824	2.13824	2.13824	2.13824	2.13824	2.13824	2.13824	2.13824	2.13824	2.13824	2.13824	2.13824	2.13824	2.13824	2.13824	2.13824	2.13824	2.13824	2.13824
CEL	2.13824	2.13824	2.13898	2.13824	2.13824	2.13824	2.13824	2.13824	2.13824	2.14325	2.13824	2.13824	2.84248	2.14209	3.54729	2.13824	2.13824	2.13824	2.16467	2.13824	2.13824	2.13824
GATS	5.84362	5.17935	4.72748	5.20025	5.6602	5.54836	6.54441	7.3164	7.04026	7.06732	7.26597	6.96808	7.52598	7.14697	5.88205	6.08248	5.18066	6.89902	5.8351	5.43983	7.12811	5.44023
CBS	3.86789	4.10408	4.10887	4.12269	4.07041	4.56716	4.07024	4.07024	4.44617	3.97384	4.11298	4.32065	4.65119	4.08859	5.29766	3.81213	4.07041	3.53978	3.31309	3.89944	3.8706	3.62285
SPINK6	2.13851	2.13824	2.13824	2.13824	2.13826	2.13824	2.13824	2.13824	2.13824	2.13824	2.13824	2.15239	2.14063	2.31513	2.29011	2.13824	2.13824	2.13824	2.60565	2.60309	2.13824	2.13824
C22orf39	10.1872	9.96753	9.87488	10.2568	10.15	9.9836	10.6621	10.862	10.3156	10.7604	10.7728	10.3058	10.5471	10.6926	8.29463	9.97944	9.23658	10.5458	9.83438	9.92289	10.1692	9.76216
DPCD	8.63972	7.98432	8.40519	8.86033	8.46115	8.03254	8.65681	8.34765	7.97038	8.9297	9.01002	9.36747	8.89235	10.3691	7.78803	9.34175	9.13354	9.67152	9.83953	10.4093	9.71874	9.94657
CYP39A1	10.473	10.0948	9.94119	10.3296	9.68905	9.38221	9.13021	9.71216	8.5692	9.67338	9.7938	9.10244	10.0247	6.05673	3.33851	7.96224	2.87388	7.95077	8.8202	7.47996	8.89795	6.18932
MEF2BNB	10.4996	9.38136	9.80846	10.143	9.76138	8.82933	10.6431	10.2744	10.5268	10.6072	10.49	10.7717	9.68473	11.1599	10.2841	10.6625	10.997	10.9971	10.4047	10.5972	11.084	10.7199
ZNF121	11.8092	11.8258	11.7607	11.498	11.6834	11.1054	11.7022	12.073	12.2414	12.1071	12.2534	12.1669	12.3767	12.0461	12.4415	12.2946	12.8804	12.3668	12.4404	12.2444	12.313	12.3785
RAB7B	4.7941	5.18931	5.07344	5.90593	5.57518	4.87289	5.62642	6.20116	5.5664	6.14042	5.5096	6.45369	5.22799	7.63292	7.98384	7.5862	8.65885	7.85491	8.42572	8.50775	7.59794	6.73932
DTYMK	5.55741	5.228	5.55026	5.54922	6.65761	4.7335	6.26218	6.38887	6.91791	6.42171	6.05189	6.74154	6.47336	7.04251	6.99518	6.37875	8.98997	6.73693	6.55443	6.80667	6.98692	6.86115
MAPKAPK5-AS1	7.16998	6.05131	5.8238	6.73999	6.1743	5.53698	6.2793	6.5095	6.15998	7.29924	7.03677	6.57496	8.5707	6.18766	4.74957	5.91658	4.94095	6.5447	6.26522	6.33871	6.30094	5.91438
BRICD5	2.98968	3.14047	3.48445	3.52452	3.11292	3.27519	3.58457	3.84001	3.50749	3.66338	3.45879	3.58457	4.07853	4.47635	6.31885	3.58457	4.4144	3.7957	3.58891	3.5883	3.56461	3.47434
NBR2	8.10341	9.88076	9.98831	9.20121	7.12764	8.8507	9.85405	7.62907	9.47901	9.96539	10.0819	10.0697	9.50367	8.42787	8.48187	9.59756	8.96722	9.40224	9.61027	8.7814	9.20878	8.84015
NT5E	3.91367	4.00244	3.29878	4.34223	5.73167	4.27714	4.42538	2.31744	4.87236	4.14232	4.6457	4.86052	6.61321	4.99501	4.38031	4.1631	3.19562	3.54569	5.73019	5.90402	3.28531	6.72851
ASPHD1	2.13824	2.13824	2.13824	2.13828	2.13824	2.13824	2.13824	2.13824	2.13824	2.13824	2.13824	2.13824	2.13824	2.13824	2.15182	2.13824	2.13824	2.13824	2.13824	2.13824	2.13824	2.13824
TRIM37	7.08276	5.04071	4.82058	7.09673	6.79434	5.85137	5.65229	6.68097	6.4074	5.4996	4.34717	6.08166	6.49013	8.09479	8.2745	6.55181	6.98131	6.85153	5.59163	6.15823	6.3277	5.39798
ARHGEF28	10.1094	9.9696	9.91773	10.1431	10.1111	10.7456	9.78381	9.84793	10.523	10.0188	9.48303	9.00614	10.3795	9.85215	10.5267	8.35383	9.15512	9.36951	8.70456	7.50908	9.13121	5.94148
LLGL2	5.12159	5.112	5.68562	5.66975	5.57679	5.78426	5.08369	5.18722	4.79342	5.07643	4.77718	4.99567	4.28176	5.89338	5.11703	5.112	5.63942	5.35967	5.112	5.52505	5.62574	5.1052
OSMR	7.01709	5.00228	5.90411	5.92005	5.23366	5.40495	5.67578	6.03288	6.58215	4.47723	5.76009	6.23829	7.17342	6.47364	6.045	6.40261	6.09322	6.01183	6.87816	7.24957	6.20533	6.7171
NDST1	8.51909	8.50307	7.88802	8.50692	8.31856	8.36935	8.77214	8.39002	8.28548	7.78948	8.51364	8.57702	8.50679	8.69471	8.51364	8.76154	8.3238	8.50679	9.00501	8.90097	8.38442	8.998
RSPO2	2.13824	2.13824	2.13824	2.13824	2.13824	2.13824	2.13824	2.13824	2.13824	2.13824	2.13824	2.13824	2.13824	2.13824	2.13824	2.13824	2.13824	2.13824	2.13824	2.13824	2.13824	2.13824
CHD2	5.72121	5.31603	5.4154	5.56833	5.02256	4.20351	6.2936	5.71519	5.8653	6.35277	5.95936	6.06198	6.94284	7.01971	6.48171	6.89055	6.27688	7.34896	8.04195	7.37769	7.37151	6.34622
USB1	8.77479	8.48831	8.4612	8.79908	8.60158	8.96399	8.60488	8.68086	8.66669	8.4174	8.66577	8.94188	7.80051	8.60158	8.15877	9.28883	9.39043	8.67729	8.92523	9.43811	8.81466	9.44375
GPNMB	9.05291	9.99782	9.17507	9.27844	9.78504	9.64853	10.1558	10.1642	10.1869	10.7759	10.2897	10.8431	10.6756	9.06612	9.84035	9.59817	9.35258	9.68351	9.95743	9.58525	9.87388	9.10022
CEP57L1	7.80266	7.73739	7.79582	7.73745	7.7377	5.19885	8.08397	8.02246	8.21914	8.03598	8.18625	8.44364	8.42209	7.91779	8.02246	7.85739	8.02246	8.09898	8.60665	8.43959	7.95381	8.21574
BICD1	2.92768	2.77805	3.01217	4.03309	2.92774	2.73473	2.92768	2.92768	2.69855	3.80256	2.92768	2.55357	2.92768	2.71443	4.54461	2.80152	2.92768	4.21132	2.97642	3.19879	2.92006	3.70611
ZNF12	11.0377	11.133	11.1604	11.1008	11.3507	11.3277	9.79116	9.89117	9.81873	9.84913	9.12137	9.68182	9.30852	9.23943	10.08	9.42935	9.68166	9.15238	9.20637	9.74994	9.26167	9.42269
MYO10	7.90223	7.97412	8.7895	8.44477	7.95042	9.2297	7.7983	8.09446	8.8908	6.95487	6.03807	7.72277	5.72768	7.38813	8.23609	7.59079	10.0675	6.77785	8.22363	8.54798	7.66377	7.29415
SLC4A4	2.13824	2.13824	2.13824	2.13824	2.13824	2.13824	2.13824	2.13824	2.13824	2.13824	2.13824	2.13824	2.13824	2.13824	2.13824	2.13824	2.13824	2.13824	2.13824	2.13824	2.13824	2.13824
TTC37	7.9474	8.77479	8.62207	8.45215	8.56681	9.07316	6.56519	5.2164	5.53293	4.72788	4.83198	5.997	3.46697	3.59135	4.27407	4.70049	4.349	4.12365	3.05924	4.7043	4.65439	4.59692
ARSB	2.13824	2.13824	2.13824	2.13824	2.13824	2.14345	2.13824	2.13824	2.27904	2.13824	2.13824	2.13824	2.13824	2.13824	2.13824	2.13824	2.26865	2.13824	2.14165	2.13824	2.13824	2.14912
FRMD4A	2.13824	2.13824	2.13824	2.13824	2.13824	2.13824	2.13824	2.13824	2.13824	2.13824	2.15283	2.13824	2.13824	2.13824	2.13824	2.13824	2.13824	2.13824	2.13824	2.13824	2.13824	2.13824
ZBTB24	6.32569	2.40929	3.8999	7.43708	2.40837	2.40751	4.38822	2.52236	4.00505	2.93512	2.18461	3.86367	3.43965	5.1188	5.08005	5.80973	6.36364	3.33663	4.2278	5.98676	3.8999	6.11912
LARP1B	2.97824	2.97954	2.65125	2.65176	2.63859	2.6385	2.6385	2.66991	4.94495	2.8399	3.87048	3.48464	3.61009	4.13606	8.74729	3.63292	8.13117	5.25832	5.17238	6.06702	5.26956	5.27651
C14orf159	8.08152	6.56223	7.30072	7.8393	8.22095	9.1052	6.34447	7.08786	7.83165	6.66487	6.29884	6.3811	5.41538	7.8072	8.27102	7.25059	8.21213	6.93341	6.65166	5.95279	6.62062	6.01336
TMEM239	2.13824	2.13824	2.13824	2.13824	2.13824	2.13824	2.18845	2.13824	2.13824	2.13824	2.13824	2.13824	2.13824	2.13824	2.13824	2.13824	2.13824	2.13824	2.13824	2.13824	2.13824	2.13824
MRAP	2.47771	2.2686	4.6373	2.2686	2.38209	2.38163	6.60345	2.74106	2.20954	5.46084	5.50788	2.38163	7.71971	4.84698	2.2686	4.84959	2.2686	5.43359	2.49885	2.2686	4.15333	6.48633
ZNF24	3.60359	2.87843	3.16281	2.87849	2.84567	2.87824	2.44306	2.90454	2.56781	2.69564	3.06562	2.88778	3.9488	2.88778	2.87824	2.88778	2.98302	3.17768	3.64589	4.31834	3.28699	3.42298
TXNDC9	3.50441	4.3149	3.20232	4.87	4.80584	3.40894	3.62672	4.93437	4.41627	4.98771	4.97556	5.64858	6.21904	5.20757	5.02808	5.09507	6.95043	5.93101	7.348	7.79897	6.94172	6.16187
DCAF8	5.46621	2.13824	2.36852	5.57972	3.24547	2.14188	6.34508	6.5877	6.5877	5.30106	6.24807	6.72871	6.85195	7.80888	8.33757	7.08348	7.43391	7.06146	7.23017	7.57877	7.17598	7.07217
SMPDL3B	2.13824	2.13824	2.13824	2.13824	2.13824	2.13824	2.13824	2.13824	2.13824	2.13824	2.13824	2.13824	2.13824	2.13824	2.13824	2.13824	2.13824	2.13824	2.13824	2.13824	2.13824	2.13824
CNOT1	7.13788	6.7193	7.20249	7.77521	6.79982	5.88216	5.35916	5.97254	4.80411	5.00427	5.28524	6.32988	6.14688	5.55172	5.00427	6.27357	6.03933	5.90965	8.20204	8.18229	7.01198	6.45471
SPTLC1	8.56222	8.11292	8.04489	9.23585	8.06093	8.56223	8.55773	7.30579	7.2478	7.85623	8.13835	9.05593	8.49115	8.25535	4.16011	9.01183	3.68003	8.0803	8.55092	9.69582	8.15453	8.59855
ASH1L-AS1	7.89876	6.58941	7.07397	6.51336	5.50956	7.91601	5.69431	5.22325	6.13384	4.91277	5.64819	5.56382	7.03156	7.43876	6.28444	6.83563	7.0306	6.0274	6.78004	7.51195	6.35785	6.72574
SETMAR	2.15263	2.18282	2.13848	2.14012	2.26	2.15533	2.15631	2.13824	2.13824	2.13824	2.13824	2.13824	2.13824	2.13824	2.13824	2.13824	2.13824	2.13824	2.13824	2.13824	2.13824	2.13824
XG	11.5005	11.6992	11.7906	11.9909	12.1673	11.6549	11.7586	11.5739	11.323	11.1832	11.9238	12.1684	12.4436	10.5786	9.45072	11.3057	7.98936	10.537	11.34	11.0589	11.7343	11.1116
ZHX1-C8orf76	4.15674	3.84959	3.5507	3.89613	3.82685	3.70501	3.80793	3.78516	4.61363	3.90889	4.16484	4.07139	4.77652	5.63961	6.17843	4.04538	6.911	4.29498	5.05765	4.10331	4.24896	3.91883
MVB12B	2.13824	2.13824	2.13824	2.13824	2.13824	2.13824	2.13824	2.13824	2.13824	2.13824	2.13824	2.13824	2.13824	2.13824	2.13824	2.13824	2.13824	2.13824	2.13824	2.13824	2.13824	2.13824
C12orf66	8.73998	8.27387	6.28571	8.23121	8.93139	8.44505	9.4902	10.2416	9.65129	9.54797	9.49503	9.04315	9.48441	9.32189	10.478	9.00823	9.78442	9.32189	8.74743	8.85801	9.18785	8.72644
EPHA8	2.13824	2.13824	2.13824	2.13824	2.13824	2.13824	2.13824	2.13824	2.13824	2.13824	2.13824	2.13824	2.13824	2.13824	2.13824	2.13824	2.13824	2.13824	2.13824	2.13824	2.13824	2.13824
CCDC67	2.13824	2.13824	2.13824	2.13824	2.13824	2.13824	2.13824	2.13824	2.13824	2.13824	2.13824	2.13824	2.13824	2.13824	4.07899	2.13824	2.13824	2.13824	2.13824	2.13824	2.13824	2.13824
TMEM136	2.13824	2.13824	2.13824	2.13824	2.13824	2.13824	2.13824	2.13824	2.13824	2.16763	2.14328	2.13824	2.13824	2.13824	2.13824	2.13824	2.13824	2.13824	2.13824	2.13824	2.13824	2.14471
TMEM53	2.74249	2.14137	2.74499	2.74249	2.28119	2.74249	2.76309	2.76309	2.42675	2.81817	2.76309	2.76309	3.42978	4.93099	2.76309	2.76616	2.76309	2.88384	2.76309	3.26355	2.80634	2.76309
DNAJA3	10.9489	11.1109	10.8101	11.0571	11.032	10.527	11.184	11.3864	11.3065	11.4041	11.1686	11.2618	11.1813	11.2847	11.5022	11.1937	11.611	11.3404	11.4458	11.5049	11.3115	11.1629
GALNT18	8.10543	7.23811	7.12998	7.6441	7.82567	6.64475	8.66127	7.37964	8.13405	7.95201	8.55471	7.93314	8.7323	9.60372	7.14467	8.79101	8.13395	8.05958	9.19419	9.24195	8.78665	8.81665
NOL9	9.17657	7.61769	7.31421	8.0727	7.99291	7.98102	7.10759	6.82388	7.0155	6.99003	6.96879	7.65805	7.49593	8.39046	8.53091	7.63665	8.35543	7.66944	8.03813	8.19855	7.84694	7.81821
DDX51	7.13417	6.11828	6.06888	6.54469	5.67931	6.11952	6.42198	6.04059	6.28479	6.22062	6.44015	6.40392	7.21602	7.18744	8.34932	6.72601	8.30969	6.52452	7.11355	6.38106	6.40392	6.14535
TUBGCP3	6.00976	5.52833	5.96281	6.13663	5.50498	7.24629	5.42117	3.87006	5.23094	5.66318	4.40546	5.32851	4.7158	4.40862	2.42816	4.98467	2.21214	5.42117	5.94453	3.52259	5.24131	4.45584
SNAPC5	10.029	9.73792	9.88148	10.2157	9.01655	7.6603	9.85733	9.39615	8.57753	10.1774	9.97338	10.2266	10.0098	10.2314	8.72764	10.1844	9.62298	10.4732	10.3774	10.7481	10.2221	10.3187
ENTPD5	2.42672	2.52093	2.46706	2.35393	2.2908	2.13976	2.92983	2.15416	2.87595	2.7124	2.77744	3.05158	3.317	2.76194	2.19844	2.76194	2.76194	2.76194	2.76194	2.65926	2.76194	2.85487
RBM33	6.88399	6.39317	5.69888	6.42896	7.03761	6.43833	6.6369	6.46822	6.54702	6.55845	6.30915	6.72202	7.64808	6.41354	6.97374	6.26126	8.15164	7.38865	7.59876	7.82814	7.24289	6.21101
MIR31HG	2.13824	2.13824	2.13824	2.13824	2.13824	2.13824	2.13824	2.13824	2.13824	2.13824	2.13824	2.13824	2.13824	2.13824	2.13824	2.13824	3.89543	2.13824	2.16312	2.43726	2.23097	2.13824
SPIN3	2.14432	2.26211	2.26211	2.14708	2.16869	2.13824	2.26211	2.17467	5.47187	2.31974	3.02848	2.31974	4.14902	2.26211	2.28759	2.31974	2.49527	2.37279	2.66748	3.37266	2.31947	2.26736
TMTC4	2.69941	2.74086	2.52996	2.54955	2.47653	2.13836	2.72814	2.68234	2.68166	2.26709	2.95999	2.78069	2.57047	3.09018	2.5242	2.5951	3.23442	2.4006	2.94864	2.77039	2.49871	2.70255
TMEM185A	7.98367	6.15314	6.14675	6.14736	6.14675	6.62628	6.33027	5.61869	6.14675	5.42803	6.14675	6.3819	6.67056	7.25045	6.18357	6.92699	5.45121	5.87442	7.68698	8.26316	6.76403	6.55624
NBEAL1	9.05323	9.50992	9.63315	9.26238	9.80585	10.0854	8.98039	9.44266	9.89538	8.68673	8.90416	8.96087	7.75572	8.99678	9.8407	9.04935	9.95332	8.79316	7.09749	8.6227	9.23066	8.81978
CDCP1	2.18893	2.18126	2.22152	2.16204	2.355	2.18317	2.18126	2.18126	2.16855	2.18126	2.17529	2.18126	2.18126	2.18126	2.18126	2.24394	2.86918	2.18126	3.03916	3.61688	2.46741	2.28022
ULK2	7.12514	7.86767	7.2287	7.38997	7.00748	7.86915	5.86597	6.27489	4.41531	5.91873	6.14934	6.14934	7.54914	6.8521	6.36186	5.38139	5.71841	6.0377	6.52471	6.30334	6.74	4.71098
SLC4A8	2.13824	2.13824	2.13825	2.13824	2.13824	2.13824	2.13824	2.13824	2.13824	2.13824	2.13824	2.13824	2.13824	2.13824	2.13824	2.13824	2.13824	2.13824	2.13824	2.13824	2.13824	2.13824
SSH2	2.24755	2.34691	2.48398	2.65028	3.05381	2.57007	2.15475	2.16258	2.15475	2.15475	2.15475	2.15475	2.15475	2.17666	2.24884	2.15475	2.44679	2.15475	2.15475	2.20912	2.15475	2.23409
C5orf58	2.1781	2.2414	2.1781	2.1781	2.1781	2.1781	2.1781	2.13824	2.1781	2.1781	2.1781	2.1781	2.1781	2.1781	2.1781	2.1781	2.1781	2.1781	2.18709	2.68576	2.1781	2.22772
PARP11	2.81189	3.91331	3.57352	3.48272	3.75379	3.62636	3.00928	3.48272	4.33121	3.48272	3.47869	3.24482	2.475	4.10955	7.54342	3.45805	5.93384	3.85652	2.70408	3.51082	3.49391	3.69126
CCDC60	2.13824	2.13824	2.13824	2.13824	2.13824	2.13824	2.13824	2.13824	2.13824	2.13824	2.13824	2.13824	2.13824	2.13824	2.14209	2.13824	2.13824	2.13824	2.13824	2.13824	2.13824	2.13824
HSD17B12	2.16752	2.16752	2.16752	2.16752	2.17362	2.16752	2.45536	2.16752	2.16752	2.16752	2.16752	2.16752	2.16752	2.14076	2.16752	2.16752	2.16752	2.17769	2.13824	2.16752	2.16752	2.18304
NLGN4Y	2.24094	2.37145	2.13824	2.13824	2.13824	2.15136	2.13824	2.13824	2.15228	2.13824	2.13824	2.13824	2.13824	2.19358	2.13824	2.13824	2.16643	2.13824	2.17113	2.13824	2.13824	2.13824
MSRB3	2.13824	2.13824	2.13824	2.23628	2.13824	2.13824	2.13824	2.13824	2.13824	2.13824	2.22829	2.13824	2.13824	2.13824	2.13824	2.13824	2.13824	2.13824	2.13824	2.13824	2.13824	2.13824
ADIG	2.13824	2.13824	2.13824	2.13863	2.13824	2.15292	2.13824	2.14083	2.13824	2.13824	2.13824	2.13824	2.14126	2.13824	2.99294	2.13824	2.13824	2.13824	2.13824	2.13824	2.13824	2.13824
CCSER2	2.13896	2.13824	2.13824	2.14317	2.13824	2.13824	3.99451	2.3238	2.37006	2.30247	2.50752	4.75024	3.36261	5.68901	2.30247	4.98642	2.30247	5.82509	2.36212	5.17656	5.46156	4.00831
RUFY2	6.84285	7.8799	7.77868	7.5388	8.4869	9.03147	5.8923	6.74218	7.38019	6.08259	5.59415	6.10449	4.86577	4.34133	5.50832	5.45696	5.67163	5.08729	4.77622	4.60252	5.42224	4.85946
WDR78	2.7942	2.25313	2.14906	2.27174	2.14843	2.14668	2.13824	2.13824	2.49051	2.16818	2.14906	2.14668	3.14611	2.14906	2.14906	2.14906	2.14906	2.14906	2.14906	2.14906	2.14906	2.14906
SUGT1P3	2.13824	2.13824	2.13824	2.13824	2.14942	2.13911	2.14723	2.13824	2.13824	2.15692	2.13824	2.13824	2.13824	2.13824	2.13824	2.13824	2.13824	2.13824	2.13824	2.13824	2.13824	2.13824
MAATS1	2.1701	2.16922	2.16139	2.16922	2.16955	2.13824	2.33305	2.16922	2.16194	2.16922	2.26651	2.15035	2.86013	2.14516	3.50843	2.17499	2.16922	2.13824	2.16922	2.15541	2.16522	2.13824
SLC33A1	8.63593	9.36599	9.55165	8.19347	8.20453	7.4713	6.08295	5.95161	5.69988	5.56574	5.7705	6.51091	5.37147	6.00639	4.83576	6.84485	6.11546	6.27077	7.79739	7.75705	6.83228	7.20759
CLDND1	12.161	12.7741	12.5145	12.2337	12.5852	12.4077	12.8603	12.916	12.9818	12.8876	13.1178	12.9462	13.1069	12.4194	12.4046	12.7517	12.5331	12.6092	12.9451	12.9059	12.8627	12.5313
OGDH	2.62277	2.36474	2.46922	2.31392	2.31647	3.2863	2.31298	2.2255	2.31298	2.31298	2.31298	2.31298	2.31298	2.22174	2.31298	2.31298	3.26149	2.31298	2.31298	2.31298	2.40091	2.31298
PHF21A	9.11692	8.94706	8.93766	9.0083	8.80327	8.54095	7.73691	7.77172	8.13943	7.71468	7.47879	7.82549	8.32019	8.90426	8.50453	7.84978	8.10791	7.94825	7.73691	7.15189	8.04492	7.12066
GDAP2	8.39362	8.27743	9.01049	8.71987	8.8217	9.74419	7.49658	8.14431	8.71546	6.92837	6.94206	7.00956	6.65461	5.68568	8.17348	7.52887	6.95767	6.93778	7.44117	7.33662	7.34685	7.40833
MCPH1	4.92816	5.40367	5.5848	5.56216	4.90179	5.20968	5.60889	5.05353	4.10141	5.55798	5.90657	5.52215	6.34818	4.28166	5.24352	5.67647	5.23377	5.05623	6.37816	6.53272	5.97739	6.05258
WFDC8	2.13824	2.13824	2.13824	2.13824	2.13824	2.13824	2.13824	2.13824	2.13824	2.13824	2.13824	2.13824	2.13824	2.13824	2.13824	2.13824	2.13824	2.13824	2.13824	2.13824	2.13824	2.13824
ZMYND11	2.13824	2.13824	2.13903	2.13824	2.13838	2.13824	2.36079	2.21041	2.15353	2.21041	2.21041	2.21779	2.26599	2.46901	2.21299	2.26424	3.4022	2.24735	2.65498	4.28746	2.95815	2.34035
ZNF446	2.73967	2.38341	2.27291	2.35211	2.27407	2.40543	2.40543	3.11591	3.06329	2.67343	2.45439	2.27291	2.40543	3.21431	5.46132	2.38001	4.92534	2.40543	2.40543	2.38001	2.40543	2.38001
TWIST2	2.155	2.16348	2.155	2.22544	2.155	2.155	2.15447	2.15154	2.155	2.155	2.16394	2.87601	2.33358	2.16681	2.15447	2.15447	2.99009	2.155	2.1555	2.155	2.15447	3.40204
FAM53B	2.13824	2.13824	2.13824	2.13824	2.13824	2.14386	2.13824	2.13824	2.13824	2.13824	2.13824	2.13824	2.13824	2.13824	2.13824	2.13824	2.19247	2.13824	2.13824	2.13824	2.13824	2.13824
GOLGA7	10.0979	10.0012	10.3287	10.3459	9.53314	9.47524	10.1447	8.48574	8.30748	9.48164	9.81081	10.2481	9.81422	9.60823	6.92574	10.2133	7.03169	9.82218	9.84644	10.7373	10.1989	9.98763
SH3KBP1	11.3237	11.0813	11.0411	10.9428	11.398	11.5183	11.2278	11.4481	11.2823	11.6936	11.5253	11.615	11.5706	10.8924	10.556	10.9701	11.0335	11.2135	10.696	11.3277	10.4035	11.3026
MBLAC1	2.13824	2.13824	2.13824	2.14468	2.13824	2.13824	2.13824	2.13824	2.13824	2.13824	2.13824	2.13824	2.13824	2.3439	2.13824	2.13824	2.13824	2.13824	2.13824	2.13824	2.13824	2.13824
ZMYM3	7.91448	7.48091	7.54885	7.36434	7.81804	7.13469	8.00859	8.26759	8.91695	8.59975	8.10647	7.78504	8.88139	9.44268	10.9887	8.1203	9.95285	8.77487	8.25973	7.60562	8.39592	8.04112
CD300LB	2.13824	2.13845	2.13824	2.13824	2.13824	2.13855	2.13824	2.13824	2.13824	2.13824	2.13824	2.13824	2.13824	2.13824	2.13824	2.13824	2.13824	2.13824	2.13824	2.13824	2.13824	2.13824
C3orf33	3.92191	3.92106	3.92191	3.86059	3.62451	3.92191	4.2244	4.7663	4.78941	5.17727	4.26623	4.22668	4.48769	3.19146	3.92191	3.90998	3.03377	3.89959	3.32809	3.69237	3.36539	3.9574
ATP5S	9.891	9.55664	9.78443	9.78443	9.96255	10.5771	9.80175	10.4554	9.60091	9.68228	9.78443	10.0262	10.2348	10.0257	10.2147	9.87396	10.3143	9.898	9.80007	10.2426	9.6793	9.52619
FAM126B	10.6685	11.0724	10.6851	11.0363	11.5532	11.9496	11.2496	11.0715	11.3939	10.8133	10.7457	11.1247	10.6456	9.55755	10.3111	10.6005	11.0103	9.73091	10.4843	10.7635	10.2938	10.1151
LYNX1	10.193	8.87523	9.37387	10.5542	8.34876	9.99133	10.6848	10.1083	11.4355	9.81106	10.8001	10.848	10.6013	12.9407	10.0112	11.9677	10.9128	10.9409	11.5471	9.99013	11.9162	11.2984
SNX32	2.13824	2.13824	2.13824	2.1391	2.13824	2.13824	2.13824	2.13824	2.13824	2.14452	2.13824	2.15342	2.13824	2.28974	2.22549	2.13824	2.13824	2.13824	2.13824	2.13824	2.13824	2.13824
LOC554206	2.33334	2.33334	2.33334	2.33334	2.17576	2.33334	2.33846	2.33334	2.70844	3.05106	2.33334	2.33334	2.50789	2.33334	2.33334	2.33334	2.33334	2.93764	2.1974	2.25656	2.33334	2.33334
C11orf53	2.13824	2.13824	2.13824	2.13824	2.13824	2.13824	2.13824	2.13824	2.13824	2.13824	2.13824	2.13824	2.13824	2.13824	2.13824	2.13824	2.13824	2.13824	2.13824	2.13824	2.13824	2.13824
PLEKHS1	2.13824	2.13824	2.15566	2.13824	2.13824	2.13824	2.13824	2.13824	2.13824	2.13824	2.13824	2.13824	2.23003	2.13824	2.14182	2.13824	2.16716	2.13824	2.13824	2.13824	2.13824	2.14212
TRMT44	2.28307	2.27754	2.28307	2.29348	2.27468	2.28307	2.44724	2.28307	2.28307	2.28307	2.17942	2.28307	2.27805	2.68442	2.33916	2.61535	3.45104	2.29229	2.28307	2.7295	2.28307	2.28307
MANEA	2.94113	3.90033	4.13301	4.39228	3.14521	2.42844	2.22124	2.29777	2.13824	2.22124	2.1969	2.40989	2.22124	2.31522	2.22124	2.23064	2.13824	2.22124	2.22807	4.00952	2.26391	2.22807
C5orf46	12.2064	12.2794	12.1147	12.2618	11.6079	10.6654	12.3297	11.8288	11.3527	11.866	11.8545	11.3453	12.4908	12.1916	7.55298	9.13498	7.72397	11.0775	8.02483	8.17491	11.0785	8.35927
IZUMO1	2.13824	2.13824	2.13824	2.13824	2.13824	2.13824	2.13824	2.13824	2.13824	2.13824	2.13824	2.13824	2.13824	2.13824	2.13824	2.13824	2.13824	2.13824	2.13824	2.13824	2.13824	2.13824
SH3YL1	2.25204	2.41002	2.60034	2.29884	2.67509	2.23344	2.65817	2.24513	2.37778	2.25316	2.87288	2.23298	2.23024	2.22103	2.22103	2.23705	2.51254	2.23024	2.23024	2.13824	2.23024	2.23024
PTPRO	2.13824	2.13824	2.13824	2.13824	2.13824	2.13824	2.13824	2.13824	2.13824	2.13824	2.13824	2.13824	2.13824	2.13824	2.13824	2.13824	2.13824	2.13824	2.13824	2.13824	2.13824	2.13824
GRIK1-AS1	2.13824	2.13824	2.13824	2.13824	2.13824	2.13824	2.13824	2.13824	2.13824	2.13824	2.13824	2.13824	2.13824	2.13824	2.13824	2.13824	2.13824	2.13824	2.13824	2.13824	2.13824	2.13824
ICA1L	5.93205	3.0559	4.63074	4.14135	2.8552	4.22338	3.03917	3.13227	3.34367	3.54204	2.62742	2.8552	2.8552	2.93761	3.13991	2.55648	3.28963	2.71044	2.6352	2.33509	2.62839	2.8552
TMLHE	4.63116	3.5107	4.08876	4.41322	4.32013	3.82595	5.24144	5.25918	5.30585	5.07975	5.77603	4.78289	5.48543	6.23448	5.30952	5.21288	4.69953	5.56741	6.10263	6.16301	5.49124	5.75448
MEI1	2.13824	2.13824	2.13824	2.13824	2.13824	2.13824	2.13824	2.13824	2.13824	2.13824	2.13824	2.13824	2.13824	2.13824	2.13824	2.14626	2.13824	2.13824	2.13824	2.28455	2.13824	2.21548
ZCCHC13	2.13824	2.14021	2.13824	2.13824	2.13824	2.14341	2.13824	2.13824	2.13824	2.13824	2.13824	2.13824	2.13824	2.13824	2.13824	2.13824	2.13824	2.13824	2.13824	2.13824	2.13824	2.13824
KCNS2	2.13824	2.13828	2.17148	2.13824	2.14097	2.16024	2.13824	2.13824	2.13824	2.13824	2.13824	2.13824	2.13824	2.13824	2.13824	2.13824	2.13824	2.13824	2.13824	2.13824	2.13824	2.13824
ARHGEF10	8.46837	9.84797	9.50036	9.26353	9.8561	10.8497	6.5046	7.12076	7.73602	6.78312	7.38811	6.75002	5.59507	5.24694	4.19129	4.48578	4.95435	3.75756	4.02049	3.23831	4.60666	4.98361
CCDC132	2.13824	2.13824	2.13824	2.13824	2.13824	2.13824	2.13824	2.13824	2.13824	2.13824	2.13824	2.13824	2.13824	2.13824	2.13824	2.13824	2.13824	2.13824	2.13824	2.13824	2.13824	2.13824
BC027448	2.13824	2.13824	2.13824	2.13824	2.13824	2.13824	2.13824	2.13824	2.13824	2.13824	2.13824	2.13824	2.13824	2.13824	2.13824	2.13824	2.13824	2.13824	2.13824	2.13824	2.13824	2.13824
MGC45922	2.13824	2.13824	2.13824	2.13824	2.13824	2.13824	2.13824	2.13824	2.13824	2.13824	2.13824	2.13824	2.13824	2.13824	2.13824	2.13824	2.13824	2.13824	2.13824	2.13824	2.13824	2.13824
LOC101929497	2.13824	2.13824	2.13824	2.13824	2.13824	2.13824	2.13824	2.13824	2.13824	2.13824	2.13824	2.13824	2.13824	2.13824	2.13824	2.13824	2.13824	2.13824	2.13824	2.13824	2.13824	2.13824
BAALCOS	2.13824	2.13824	2.13824	2.13824	2.13824	2.13824	2.13824	2.13824	2.13824	2.13824	2.13824	2.13824	2.13824	2.14489	2.13824	2.13824	2.13824	2.13824	2.13824	2.13824	2.13824	2.13824
CREBRF	5.65811	6.10466	5.69269	5.98708	5.99202	5.72658	3.76659	2.67044	2.99995	2.6459	2.60652	2.67044	2.46455	2.85153	4.05218	2.67044	2.54575	2.66448	2.13824	2.67044	2.56113	2.45739
KATNAL2	6.74017	5.82964	5.71247	6.50461	5.62437	5.247	6.21542	5.47723	4.35353	5.86212	6.3156	5.98304	6.05199	6.54985	6.85169	6.33661	5.65198	6.67853	6.01195	6.39318	6.15211	4.48952
CTNNA3	2.13824	2.13824	2.13824	2.13824	2.13824	2.13824	2.13824	2.13824	2.13824	2.13824	2.13824	2.13824	2.13824	2.13824	2.13824	2.13824	2.13824	2.13824	2.13824	2.13824	2.13824	2.13824
ZADH2	9.33419	9.38813	9.24779	9.50193	9.71203	9.36015	9.22394	9.15095	9.11701	9.20019	9.4251	9.18517	9.3961	9.54754	9.24748	9.37262	9.55245	9.58865	9.49729	9.45925	9.22799	8.94938
ITGAL	3.03076	4.24068	3.23867	3.0097	3.14865	4.3633	4.20339	2.94998	4.74535	5.76923	2.94998	4.02882	3.33952	6.28212	7.47709	7.63349	5.96654	6.89608	5.10554	6.47659	5.46202	6.96597
COCH	12.0459	12.1309	12.3834	12.1381	12.0479	11.7907	11.7386	11.6955	11.644	11.1209	11.424	11.7847	10.4551	11.2639	11.9885	12.4591	11.8223	11.284	12.1512	12.4579	11.8226	12.0839
C1orf210	8.49487	8.25552	8.92729	8.51819	7.87277	8.571	8.29219	6.9111	5.90694	8.28377	8.18377	8.56404	8.0524	7.26716	3.7239	7.80963	3.7239	7.07941	8.58265	7.73007	8.03043	6.7524
ZNF638	7.36772	3.23886	4.71314	4.67696	4.56364	3.47381	5.69559	5.38142	6.52635	5.2838	4.56921	4.73612	5.41003	6.14003	7.471	5.51102	7.62295	4.45119	4.00069	4.45504	3.42994	5.32154
HP1BP3	8.65597	9.25679	9.20269	8.32452	9.4074	10.4118	9.53903	10.1849	10.0145	9.04245	9.39398	9.62682	8.4727	8.41983	11.0482	9.61326	10.5439	9.5458	9.26527	9.552	9.60296	9.34401
CERS3	11.7436	11.9969	11.5492	11.6152	11.5639	11.7917	11.7392	11.6484	11.4489	11.8145	11.9555	11.8706	12.2023	11.2335	11.1454	12.0932	11.5466	11.7409	12.1552	11.9427	11.9787	11.5586
PCNXL2	4.30976	3.70936	4.11918	4.04669	5.1046	3.67938	3.40166	2.6473	2.48975	2.61153	3.67394	4.31479	3.67888	3.80676	3.67888	4.09104	4.67181	3.98376	5.57145	6.11762	3.67888	3.70319
DNAJC5B	2.13824	2.13824	2.13824	2.13824	2.13824	2.13824	2.13824	2.13824	2.13824	2.13824	2.13824	2.13824	2.13824	2.13824	2.13824	2.13824	2.13824	2.13824	2.13824	2.13824	2.13824	2.13824
GPSM1	2.13824	2.13824	2.13824	2.13824	2.13824	2.13824	2.13824	2.13824	2.13824	2.13824	2.13824	2.13824	2.13824	2.13824	2.13824	2.13824	2.13824	2.13824	2.13824	2.13824	2.13824	2.13824
FRYL	10.3737	10.1411	10.3365	10.128	9.40923	9.73246	7.48108	7.35203	6.59399	6.51039	7.58221	7.79037	7.63449	6.12497	6.75732	7.18035	5.53307	6.14234	7.33854	7.4263	6.97266	6.63999
KLHL29	2.13824	2.13824	2.13824	2.13824	2.13824	2.13824	2.13824	2.13824	2.13824	2.13824	2.13824	2.13824	2.13824	2.13824	2.13824	2.13824	2.13824	2.13824	2.13824	2.13824	2.13824	2.13824
CKAP2	2.95262	2.13824	2.47543	2.84906	2.16715	2.13893	2.92782	2.13824	3.60553	2.63531	2.95262	3.27875	2.95262	2.95262	2.95262	2.95262	4.04908	2.95705	4.28893	4.29953	3.35118	2.84906
MORN1	2.13824	2.13824	2.13824	2.13824	2.13824	2.13824	2.13824	2.13824	2.13824	2.13824	2.13824	2.13824	2.13824	2.13824	2.15117	2.13824	2.13824	2.13824	2.13824	2.13824	2.13824	2.13824
CENPL	3.17298	4.56081	3.72152	4.8567	4.01748	5.42524	3.17291	3.13476	3.07386	2.85624	3.16068	3.5926	3.14345	3.17291	3.12179	3.34997	2.78315	3.17291	4.66842	6.07017	3.17291	3.63851
ERAP2	2.13844	2.13865	2.14089	2.14101	2.14803	2.15056	2.14089	2.14803	2.47239	2.14619	2.14803	2.13824	2.14089	2.13824	3.27889	2.16435	4.72536	2.21387	2.14803	2.14619	2.53675	2.17908
SSH1	2.26293	2.29167	2.28058	2.28049	2.16346	2.31818	2.31818	2.31818	2.31818	2.31818	2.31818	2.59153	2.31818	2.39336	5.25694	2.35567	5.71462	2.32805	2.62883	4.45996	2.42756	2.5332
SART3	2.13824	2.13824	2.13824	2.13824	2.13824	2.13824	2.13824	2.13824	2.13824	2.13824	2.13824	2.13824	2.13824	2.13824	2.13824	2.13824	2.13824	2.13824	2.13824	2.13824	2.13824	2.13824
FANCM	5.07376	6.43913	5.13545	5.17095	5.75031	6.16492	2.26744	2.19125	2.26744	2.15077	2.18754	2.39525	2.17595	2.15911	2.70546	2.19188	2.20677	2.15911	2.15911	3.16277	2.15077	2.15077
TRMT2B	2.13824	2.13824	2.13824	2.13824	2.13824	2.13824	2.13824	2.13824	2.13824	2.13824	2.13824	2.13824	2.13824	2.13824	2.13824	2.13824	2.13824	2.13824	2.13824	2.13824	2.13824	2.13824
C9orf43	2.14053	2.13824	2.13824	2.13824	2.13824	2.13824	2.13824	2.13824	2.13824	2.13824	2.13824	2.13824	2.13824	2.82629	2.14479	2.13824	4.01767	2.13824	2.13824	2.23195	2.13824	2.14299
CCRN4L	8.2319	8.62634	8.60053	8.96833	9.04598	9.68352	9.11044	9.53671	9.2151	9.50878	8.60629	9.57697	8.67055	10.2325	9.50653	11.067	11.1295	10.805	11.2647	10.8658	11.0789	11.083
HAVCR2	2.13974	2.14241	2.1398	2.13974	2.13974	2.14321	2.13974	2.13974	2.13974	2.13974	2.13974	2.13974	2.13974	2.13974	2.13974	2.13974	2.13974	2.13974	2.14527	2.17328	2.13974	2.48643
FLJ25758	2.13824	2.13824	2.13824	2.13824	2.13824	2.13824	2.13824	2.13824	2.13824	2.13824	2.13824	2.13824	2.13824	2.13824	2.13824	2.13824	2.13824	2.13824	2.13824	2.13824	2.13824	2.13824
TRIM4	10.2874	10.5697	10.4734	10.2656	10.8813	10.1013	9.46493	9.6415	9.72144	9.44459	9.08888	9.49032	9.44931	9.37523	10.9089	9.22037	10.8437	9.42204	9.33542	8.90718	9.47645	8.88217
FAM160B1	2.13824	2.13824	2.13824	2.13824	2.13824	2.13824	2.13824	2.13824	2.13824	2.13824	2.13824	2.13824	2.13824	2.13824	2.13824	2.13824	2.13824	2.13824	2.13824	2.13824	2.13824	2.13824
UHRF1BP1L	2.84061	2.15464	2.20813	2.44334	2.23326	2.15407	2.63675	2.91201	2.75966	2.8353	2.44334	3.12813	4.62114	3.37744	2.69574	2.91201	3.97528	3.27762	3.89727	5.53906	4.22372	3.3521
TTBK2	2.19808	2.18519	2.24263	2.18006	2.18722	2.6375	2.17928	2.23131	2.17928	2.17928	2.17928	2.17928	2.40745	2.17928	3.01777	2.17928	2.17928	2.17928	2.17928	2.17928	2.17928	2.18325
CYP19A1	2.13824	2.13824	2.13824	2.13824	2.13824	2.13824	2.13824	2.13824	2.13824	2.13824	2.13824	2.13824	2.13824	2.13824	2.13824	2.13824	2.13824	2.13824	2.13824	2.13824	2.13824	2.17423
WDR49	2.13824	2.13824	2.13824	2.13824	2.13824	2.13824	2.13824	2.13824	2.13824	2.13824	2.13824	2.13824	2.13824	2.13824	2.13824	2.13824	2.13824	2.13824	2.13824	2.13824	2.13824	2.13824
NPAS4	2.13824	2.13824	2.13824	2.13824	2.13824	2.13824	2.13824	2.13824	2.13824	2.13824	2.13824	2.13824	2.13824	2.13824	2.13824	2.13824	2.13824	2.13824	2.13824	2.13824	2.13824	2.13824
SVOPL	2.13824	2.13824	2.13824	2.13824	2.13824	2.13824	2.13824	2.17132	2.13824	2.13824	2.13824	2.13824	2.13824	2.15669	2.13824	2.13824	2.13824	2.13824	2.13824	2.13824	2.13824	2.13824
LHFPL3-AS1	2.13824	2.13824	2.13824	2.13824	2.13824	2.13824	2.13824	2.13824	2.13824	2.13824	2.13824	2.13824	2.13824	2.13824	2.13824	2.13824	2.13824	2.13824	2.13824	2.13824	2.13824	2.13824
HNMT	2.13824	2.13824	2.13824	2.13824	2.13824	2.13824	2.13824	2.13824	2.13824	2.13824	2.13824	2.13824	2.13824	2.13824	2.13824	2.13824	2.13824	2.13824	2.13824	2.13824	2.13824	2.13824
MGC20647	2.13824	2.13824	2.13824	2.13824	2.13824	2.13824	2.13824	2.13824	2.13824	2.13824	2.13824	2.13824	2.13824	2.13824	2.13824	2.13824	2.13824	2.13824	2.13824	2.13824	2.13824	2.13824
ITPKB	3.40505	4.17634	5.1427	3.58893	4.79931	6.73847	2.91201	2.82835	2.82835	3.48137	2.82835	4.38225	2.82835	2.34784	2.34784	2.37778	2.13824	2.63113	2.36101	2.429	2.36399	2.15162
LOC644852	2.13824	2.13824	2.13824	2.13824	2.13824	2.13824	2.13824	2.13824	2.13824	2.13824	2.13824	2.13824	2.13824	2.13824	2.13824	2.13824	2.13824	2.13824	2.13824	2.13824	2.13824	2.13824
GABRA2	2.13824	2.13824	2.13824	2.13824	2.14101	2.13824	2.13824	2.13824	2.13824	2.13824	2.13824	2.13824	2.14352	2.13824	2.13824	2.13824	2.13824	2.13824	2.13824	2.13824	2.13824	2.13824
EIF4G3	6.2651	3.35194	2.97829	4.30168	3.32613	3.05031	2.32539	2.27273	2.61253	2.13824	2.16502	2.46332	2.16042	3.62679	6.2234	2.26731	4.69554	2.22457	2.45414	3.58398	2.16197	2.55951
SUPT6H	2.74133	2.26379	2.16232	2.21817	2.16515	2.79345	2.13824	2.13824	2.13824	2.13824	2.13824	2.13824	2.13824	2.13824	2.13824	2.13824	2.13824	2.13824	2.13824	2.13824	2.13824	2.13824
RNF170	2.15745	2.15104	2.15104	2.15104	2.15104	2.15104	2.16863	2.15104	2.15104	2.15104	2.14845	2.14845	2.15352	2.30148	2.17356	2.1977	2.15881	2.15104	2.15104	2.31412	2.15104	2.14845
PGLS	4.41489	3.94672	5.11898	3.18209	5.26042	6.24925	2.30638	2.30638	2.30638	2.33103	2.30638	2.30638	2.30638	2.13824	2.30638	2.30638	2.30638	2.30638	2.30638	2.30638	2.30638	2.30638
TRMT61A	2.13824	2.13824	2.13824	2.13824	2.13824	2.13824	2.13824	2.13824	2.13824	2.13824	2.13824	2.13824	2.13824	2.13824	2.13824	2.13824	2.13824	2.13824	2.13824	2.13824	2.13824	2.13824
RPS6KA5	5.10354	3.39863	4.44988	5.80907	5.25452	6.25629	2.15122	2.9599	2.81759	2.81759	2.13824	2.81759	3.6612	3.14352	5.86656	2.91945	2.13824	2.81759	4.9782	4.59132	4.16508	2.81759
NFS1	2.13824	2.13824	2.13875	2.13824	2.13824	2.13824	2.13824	2.13824	2.13824	2.13824	2.13824	2.13824	2.13824	2.13824	2.13824	2.13824	2.13824	2.13951	2.13824	2.13824	2.13824	2.13824
HDAC4	2.13824	2.17945	2.13824	2.13824	2.13824	2.13824	2.13824	2.13824	2.13824	2.13824	2.15376	2.13824	2.13824	2.13824	2.13824	2.13824	2.13824	2.13824	2.13824	2.13824	2.13824	2.13824
DYNC2LI1	5.5346	6.74136	5.82837	5.45055	7.08462	7.88785	5.17328	4.53957	4.77922	4.34708	5.11532	5.53117	5.11845	4.1105	3.27955	4.92995	3.10037	3.89679	4.73739	5.15282	4.48847	4.32172
DOCK2	2.13824	2.13824	2.13824	2.13824	2.13824	2.13824	2.13824	2.13824	2.13824	2.13824	2.13824	2.13824	2.13824	2.13824	2.13824	2.13824	2.13824	2.13824	2.13824	2.13824	2.13824	2.13824
CANT1	2.13824	2.13824	2.13824	2.13824	2.13824	2.13824	2.13824	2.13824	2.13824	2.13824	2.13824	2.13824	2.13824	2.13824	2.64935	2.13824	2.13824	2.13824	2.13824	2.20379	2.13824	2.13824
STXBP4	2.13824	2.13824	2.13824	2.13824	2.13824	2.13824	2.13824	2.13824	2.13824	2.13824	2.13824	2.14543	2.13824	2.13824	2.13824	2.13824	2.13824	2.13824	2.21635	2.37806	2.13824	2.15033
LRRC18	2.15774	2.15865	2.1578	2.13824	2.15777	2.15774	2.15774	2.15774	2.164	2.22325	2.15774	2.13824	2.15774	2.22676	2.16107	2.15774	2.15774	2.15774	2.15774	2.15774	2.15774	2.15774
SLCO4A1-AS1	2.18565	2.35853	2.18527	2.19138	2.1777	2.18527	2.18527	2.18527	3.73455	2.23321	2.59645	2.29407	2.49361	2.34338	2.18527	2.18527	2.18527	2.13824	2.18527	2.33567	2.16325	2.13824
DNAJA4	3.71601	4.79728	3.6669	4.79691	3.39566	3.35289	6.2837	6.17006	6.74053	5.88849	6.23517	6.38558	4.50212	5.53076	4.96906	6.76204	8.11385	6.31504	8.09933	7.27293	6.52957	6.75902
CYTH4	2.13874	2.15114	2.13825	2.14129	2.26436	5.84931	2.13824	2.13824	2.13824	2.13824	2.13824	2.13824	2.13824	4.43517	2.13824	2.13824	2.13824	2.13824	2.13824	2.13824	2.13824	2.80243
FARP2	2.13861	2.15743	2.33837	2.41721	2.34305	2.15123	2.13824	2.13824	2.13824	2.13824	2.13824	2.13824	2.13824	2.13824	2.13824	2.13824	2.13824	2.13824	2.13824	2.13824	2.13824	2.13824
COG3	4.59658	4.96081	4.01628	3.7596	2.76983	4.49706	2.14945	2.14945	2.14945	2.13824	2.14365	2.14945	2.14945	2.14482	2.14808	2.22823	2.14945	2.14945	2.16632	2.17478	2.14945	2.16131
DRAXIN	2.13824	2.13824	2.13824	2.13824	2.13824	2.13824	2.13824	2.13824	2.13824	2.13824	2.13824	2.13824	2.13824	2.13824	2.13824	2.13824	2.13824	2.13824	2.13824	2.13824	2.13824	2.13824
HELQ	7.02306	7.13713	6.6635	6.8865	7.08771	6.18455	7.2114	6.32447	4.78814	7.11162	7.58362	7.75745	8.10002	6.75716	2.90628	7.2058	2.61665	7.81578	6.95587	7.81736	7.54281	7.0223
STAP1	2.13824	2.13824	2.13824	2.13824	2.13916	2.13824	2.13824	2.13824	2.13824	2.13824	2.13824	2.13824	2.13824	3.47873	2.13824	2.13824	2.13824	2.13824	2.13824	2.15818	2.13824	2.15029
GIN1	6.1273	6.3652	6.23304	6.3652	6.00078	3.43569	6.16522	6.46471	6.11576	6.24394	6.3652	6.35164	6.90301	6.09578	6.98326	6.75843	6.62714	6.74869	6.91303	7.22981	6.54985	6.42101
GNB5	2.13824	2.13824	2.13824	2.13824	2.13824	2.13824	2.13824	2.13824	2.13824	2.13824	2.13824	2.13824	2.13824	2.13824	2.13824	2.13824	2.13824	2.13824	2.13824	2.13824	2.13824	2.13824
CDKN2AIPNL	2.3413	2.26513	2.31957	2.31954	2.28114	2.34356	2.34825	2.63541	3.97193	2.73697	2.64652	2.34124	2.60865	2.32551	2.39895	2.31754	3.86642	2.34356	2.27785	2.38574	2.16967	2.31754
XRCC6BP1	2.13824	2.13824	2.13824	2.13824	2.13824	2.13824	2.13824	2.13824	2.14503	2.15439	2.13824	2.13824	2.13824	2.13824	2.13824	2.13824	2.3515	2.25823	2.13824	2.13824	2.13824	2.1723
DENND4A	8.3861	8.21687	8.14949	8.55301	7.7863	7.11128	8.09033	7.64933	8.15196	7.53822	7.99458	7.83649	8.79923	8.08934	8.98004	8.5549	6.13365	8.05678	8.70015	8.80018	8.19892	9.09361
SIAE	2.1933	2.1933	2.1933	2.1933	2.1933	2.21619	2.1933	2.1933	2.17215	2.1933	2.17215	2.43214	2.13824	2.13824	2.17215	2.1957	2.1933	2.1933	2.23077	2.30158	2.1933	2.39089
GINS4	2.19556	2.13824	2.13902	2.13847	2.142	2.9367	2.13824	2.13824	2.13824	2.13824	2.13824	2.13824	2.13824	2.13824	2.13824	2.13824	2.13824	2.13824	2.13824	2.13824	2.13824	2.13824
FCHSD2	7.58184	8.98461	7.28397	5.99149	8.54946	7.28794	8.87535	9.82657	10.4332	9.8028	9.49871	8.60757	10.1217	8.54667	9.65386	7.11929	8.65264	8.60374	6.82657	6.04949	8.4451	6.06148
BTG4	2.13824	2.13824	2.13824	2.13824	2.13824	2.13824	2.13824	2.13824	2.13824	2.13824	2.13824	2.13824	2.13824	2.13824	2.13824	2.13824	2.13824	2.13824	2.13824	2.13824	2.13824	2.13824
PPP2R5C	2.16871	2.15065	2.72465	2.1505	2.77416	2.22784	2.1505	2.1505	2.1505	2.1505	2.15019	2.1505	2.18336	2.1505	2.1505	2.1505	2.17904	2.1505	2.17527	2.61836	2.23042	2.19893
CALHM1	2.13824	2.13824	2.13824	2.13824	2.13824	2.13824	2.13824	2.13824	2.13824	2.13824	2.13824	2.13824	2.13824	2.13824	2.13824	2.13824	2.13824	2.13824	2.13824	2.13824	2.13824	2.13824
PKD1L2	2.13824	4.47393	2.13956	2.13855	2.16952	5.99395	2.76214	2.13855	2.19898	2.19307	3.87964	3.47492	2.45757	5.2418	2.17234	3.04092	2.16177	2.19898	3.27504	2.14432	2.16759	2.13855
NR1H4	2.13824	2.13824	2.13824	2.13824	2.13824	2.13824	2.13824	2.13824	2.13824	2.13824	2.13824	2.13824	2.13824	2.13824	2.13824	2.13824	2.13824	2.13824	2.13824	2.13824	2.13824	2.13824
PTPLA	2.13824	2.13824	2.13824	2.13824	2.13824	2.13824	2.13824	2.13824	2.13824	2.13824	2.13824	2.13824	2.13824	2.13824	2.14018	2.13824	2.13824	2.13824	2.13824	2.13824	2.13824	2.13824
PDE1C	2.13824	2.13824	2.13824	2.13824	2.13824	2.13824	2.13824	2.13824	2.13824	2.13824	2.13824	2.13824	2.13824	2.13824	2.13824	2.13824	2.13824	2.13824	2.13824	2.13824	2.13824	2.13824
TP73	2.13824	2.13824	2.13824	2.13824	2.13824	2.13824	2.13824	2.13824	2.13824	2.13824	2.13824	2.13824	2.13824	2.13824	2.13824	2.13824	2.13824	2.13824	2.13824	2.13824	2.13824	2.13824
NEK11	2.20412	2.21217	3.24075	2.13824	2.13831	2.13934	2.13824	2.13824	2.13824	2.13824	2.13824	2.13824	2.14749	2.13824	2.13824	2.13824	2.13824	2.13824	2.13824	2.13824	2.13824	2.13824
LINC00656	2.13824	2.13824	2.13824	2.13824	2.13824	2.13824	2.13824	2.13824	2.13824	2.13824	2.13824	2.13824	2.13824	2.13824	2.13824	2.13824	2.13824	2.13824	2.13824	2.13824	2.13824	2.13824
TRAM2	2.15309	2.16186	2.22485	2.14229	2.21397	2.13824	2.13824	2.13824	2.13824	2.13824	2.13824	2.13824	2.13824	2.13824	2.13824	2.13824	2.13824	2.13824	2.13824	2.13824	2.13824	2.13824
PADI2	2.14004	2.13824	2.13854	2.13824	2.13824	2.13824	2.13824	2.13824	2.13824	2.13824	2.13824	2.13824	2.36127	2.13824	2.13824	2.13824	2.13824	2.13824	2.13824	2.13824	2.13824	2.13824
CST9	2.13824	2.13824	2.14171	2.13824	2.13824	2.13824	2.13824	2.13824	2.13824	2.13824	2.13824	2.13824	2.13824	2.13824	2.13824	2.13824	2.13824	2.13824	2.13824	2.13824	2.13824	2.13824
VPS29	2.74858	2.76056	2.79768	2.74879	3.99171	5.77952	2.59149	4.39964	3.97159	3.81765	2.78934	2.94341	2.73014	2.13824	2.94185	2.74116	2.74854	2.74854	2.13824	2.74116	2.74854	2.23669
ACTR2	10.8113	10.7128	10.8125	10.9653	11.0574	11.282	9.84813	9.01743	9.12864	8.50492	8.71897	9.7995	9.02506	9.4365	6.7275	9.6465	8.65406	8.82148	9.88434	10.3667	9.53769	10.3848
LOC653581	2.13824	2.13824	2.13824	2.13824	2.13824	2.13824	2.13824	2.13824	2.13824	2.13824	2.13824	2.13824	2.13824	2.13824	2.14639	2.13824	2.13824	2.13824	2.13824	2.13824	2.13824	2.13824
AZIN2	2.13824	2.13824	2.13824	2.13824	2.13824	2.13824	2.13824	2.13824	2.13824	2.13824	2.13824	2.13824	2.13824	2.13824	2.13824	2.13824	2.13824	2.13824	2.13824	2.13824	2.13824	2.13824
NELL1	2.13824	2.13824	2.13824	2.13937	2.13824	2.13824	2.13824	2.13824	2.13824	2.13824	2.13824	2.13824	2.13824	2.13824	2.13824	2.13824	2.13824	2.13824	2.13824	2.13824	2.13824	2.13824
UEVLD	2.13824	2.13827	2.13824	2.15399	2.13824	2.13824	2.18142	2.13824	2.18142	2.15399	2.15395	2.15399	2.15399	4.82003	2.81727	3.13141	2.97502	4.41338	3.19528	5.47143	2.23374	2.18142
LYG2	4.20234	4.16451	3.43265	3.75168	8.10634	6.22017	3.36896	3.64781	3.49768	3.11484	3.39232	2.38279	3.43265	3.35279	3.36896	2.74246	3.36896	3.0225	3.36896	2.46655	3.35279	2.50019
TCTE3	2.13824	2.13824	2.13824	2.13824	2.13824	2.13824	2.13824	2.13824	2.13824	2.13824	2.13824	2.13824	2.13824	2.13824	2.13824	2.13824	2.13824	2.13824	2.13824	2.13824	2.13824	2.13824
RP11-574H6.1	2.13824	2.13824	2.13824	2.13824	2.13824	2.13824	2.13824	2.13824	2.13824	2.13824	2.13824	2.13824	2.13824	2.13824	2.13824	2.13824	2.13824	2.13824	2.13824	2.13824	2.13824	2.13824
CLEC7A	6.04855	4.78094	3.70213	4.12965	4.10518	3.47735	3.52449	4.53592	3.37461	5.07626	3.91002	6.7341	6.19906	9.4482	7.28035	8.54019	5.20369	9.01266	9.39275	10.7107	8.79328	8.99478
TK1	4.79597	4.6365	5.25181	6.3738	6.1476	6.3738	6.6191	6.54811	5.8159	5.65241	6.19931	7.74917	4.73504	8.25266	5.7766	8.19869	6.3738	7.59288	8.11607	8.32807	7.86876	8.18296
WBSCR16	2.14774	2.18221	2.14735	2.15377	2.14735	2.48768	2.14735	2.14134	2.39346	2.14134	2.14735	2.14735	2.13824	2.14735	2.14735	2.14735	3.51163	2.14735	2.15183	2.14735	2.16121	2.14735
CTNNB1	4.94767	8.17311	7.44582	6.76165	4.84768	2.16125	2.19698	2.16108	2.16108	2.16108	2.16125	2.16125	2.16125	2.16125	2.16527	2.16108	2.21445	2.16125	2.1884	2.16125	2.16125	2.16125
OSGIN2	4.55026	4.42438	4.64597	4.52633	4.52691	3.76089	4.00656	4.57268	3.33698	5.36757	3.5497	3.51977	6.4063	5.44181	4.8503	4.31747	4.53286	4.71026	4.41891	5.44939	4.5554	4.90164
TAF5L	6.94664	6.03279	6.97954	6.53031	6.9122	7.07932	7.10827	6.85614	6.60923	6.84719	7.17548	7.32132	7.15732	8.05141	7.51621	8.46991	8.40314	7.74521	8.13472	9.23947	7.8858	8.67678
APH1A	5.09789	5.54081	5.27615	4.97817	4.41193	6.40653	5.86716	3.64616	3.92834	4.83752	5.20075	5.65482	2.2509	3.60481	2.13824	6.06424	2.30702	4.50766	4.11818	5.40629	4.6238	5.11438
SPOCK3	2.13824	2.13824	2.13824	2.13824	2.13824	2.13824	2.13824	2.13824	2.13824	2.13824	2.13824	2.13824	2.13824	2.13824	2.13824	2.13824	2.13824	2.13824	2.13824	2.13824	2.13824	2.13824
GGNBP2	2.13824	2.13824	2.13824	2.13824	2.13824	2.13824	2.13824	2.13824	2.13824	2.13824	2.13824	2.13824	2.13824	2.13824	2.13824	2.13824	2.13824	2.13824	2.13824	2.13824	2.13824	2.13824
ATF3	2.13824	2.13824	2.13824	2.13824	2.13824	2.13824	2.13824	2.13824	2.13824	2.13824	2.13824	2.13824	2.13824	2.13824	2.13824	2.13824	2.13824	2.13824	2.13824	2.13824	2.13824	2.13824
FBXO7	11.3366	11.3617	11.2845	11.311	11.4509	11.297	10.9305	10.7316	11.4822	11.2389	11.2066	10.9706	11.1098	10.2658	9.50002	10.7088	9.76752	10.7414	10.4844	10.4941	10.6444	10.6234
FIP1L1	7.31176	4.98975	5.64097	5.93869	4.90409	3.07127	6.08748	4.24592	4.00605	4.764	5.10098	6.26535	4.4004	5.5654	2.54033	6.44343	3.29355	5.39874	5.85442	4.51459	5.58251	7.15046
NLGN2	2.13824	2.13824	2.13824	2.13824	2.13824	2.13824	2.13824	2.13824	2.13824	2.14467	2.13824	2.13824	2.13824	2.13824	2.13824	2.13824	2.13824	2.13824	2.13824	2.13824	2.13824	2.13824
DMWD	2.37649	2.23597	2.29432	2.29564	2.29432	3.14199	2.29432	2.29432	2.29432	2.34012	2.27041	2.13824	2.29432	2.87043	2.39185	2.21455	2.29432	2.40731	2.31966	2.26597	2.29432	2.29432
SMIM11	2.13824	2.13824	2.13824	2.13824	2.13824	2.13824	2.13824	2.13824	2.13824	2.13824	2.13824	2.13824	2.13824	2.13824	2.13824	2.13824	2.13824	2.13824	2.13824	2.13824	2.13824	2.13824
ZNF146	9.09124	9.37778	9.03874	8.60434	8.73001	5.58211	7.86958	6.36431	6.01917	6.40606	6.72757	7.70628	6.34352	5.9357	5.53732	7.72913	6.60947	6.89848	7.52904	8.19714	7.29802	7.91149
REG4	2.13824	2.13824	2.13824	2.13824	2.13824	2.13824	2.13824	2.13824	2.13824	2.13824	2.13824	2.13824	2.13824	2.13824	2.13824	2.13824	2.13824	2.13824	2.13824	2.13824	2.13824	2.13824
KIAA1217	5.21477	5.21477	5.21477	5.21477	5.21754	5.21518	4.80551	4.23404	4.30036	4.33395	4.62556	5.21477	4.41434	6.24709	6.65867	6.06881	7.41867	5.21477	6.58039	5.88074	6.61277	5.95582
KIAA0513	2.24416	2.13824	2.13824	2.30126	2.13824	2.18599	3.06044	2.26432	2.13824	2.2145	2.20423	2.35759	2.35759	7.80223	4.18612	5.38941	4.09379	4.57511	4.8216	7.06387	4.37148	5.19554
WAPAL	8.33134	8.21475	7.98461	8.60989	7.23278	6.05031	8.2571	7.7617	6.85277	8.20126	8.66455	8.71317	8.89482	7.66836	6.65128	8.8612	7.37887	8.88565	9.10272	9.15594	9.2377	8.75918
BEST1	2.13824	2.13824	2.13824	2.13896	2.13824	2.13824	2.13824	2.13824	2.15154	2.13824	2.13824	2.13824	2.23023	2.13824	2.13824	2.13824	2.13824	2.13824	2.13824	2.13824	2.13824	2.21454
SLC35F6	6.08462	6.08462	6.08462	6.19918	6.08462	6.45402	6.08462	6.2673	6.08462	6.08462	6.08462	6.3497	6.12257	6.89343	6.57477	6.08462	6.60296	6.14967	6.08462	6.27468	6.08462	6.08462
ZNF85	2.55051	4.03583	3.05996	3.63265	2.55492	2.55051	2.47817	2.47817	2.47817	2.65355	2.57744	2.55928	3.80131	3.98384	2.6001	2.54132	2.51476	3.03802	3.74832	4.80457	2.63072	2.47817
JPX	9.2508	9.56458	10.2586	9.79978	10.0614	7.94084	9.08824	10.0236	9.80075	9.35736	9.54445	10.0053	9.96132	9.61444	11.1671	9.17996	10.3003	9.65789	9.21438	9.15749	10.1213	9.6346
DNAJC14	2.33253	3.16637	3.15657	2.64537	2.25157	2.32999	2.41853	2.37769	2.25157	2.32999	2.29964	2.39302	2.32999	2.25157	2.13824	2.59579	2.55796	2.32999	2.51585	2.50886	2.9775	2.84617
HILPDA	9.2723	9.54527	10.3999	9.38179	9.32475	10.0712	9.16397	8.53995	6.13305	9.42166	8.21439	8.06826	5.18559	7.0916	3.32284	9.59631	3.96889	8.46173	9.17294	10.1726	7.50973	9.96351
HNRNPLL	2.17728	2.45744	2.9463	2.19287	2.33202	2.36545	2.21438	2.19287	2.30073	2.13824	2.21885	2.36545	2.36545	2.24915	2.37007	2.41446	2.33192	2.33192	5.26324	4.3415	3.39171	3.48224
LINS	7.23803	8.13963	7.93157	7.45959	8.7028	9.45093	8.88231	9.73845	9.98646	9.53253	9.28924	9.3018	8.9116	8.65999	10.9353	9.41597	10.802	9.91648	9.27329	9.44413	9.48635	9.34818
CFHR3	2.13824	2.13824	2.13824	2.13824	2.13824	2.13824	2.13824	2.13824	2.13824	2.13824	2.13824	2.13824	2.13824	2.13824	2.13824	2.13824	2.13824	2.13824	2.13824	2.13824	2.13824	2.13824
ST8SIA4	2.13824	2.13824	2.13824	2.13824	2.13824	2.13824	2.13824	2.13824	2.13824	2.13824	2.13824	2.13824	2.14892	2.13824	2.15042	2.13824	2.14112	2.13824	2.13824	2.13824	2.17193	2.16907
DNAJB9	8.00604	8.88235	8.58222	8.00002	8.18882	8.46003	8.96336	7.97792	6.40205	8.47359	8.71683	9.13908	8.67292	6.57365	6.7381	9.5926	7.85595	9.05978	9.7097	10.2619	8.99077	9.8304
CRTAP	6.79437	7.80567	7.24254	6.90939	6.72004	7.41707	6.27409	5.01737	5.55655	6.38531	6.28132	6.17164	5.04993	5.00115	2.13824	5.55743	3.40468	4.90369	5.64052	5.07705	5.57197	5.45704
C16orf13	3.26891	2.47265	2.47265	2.63592	2.47265	2.47265	2.47265	2.47265	2.13824	2.47265	2.4845	2.47265	2.13824	2.95813	2.47265	2.47265	2.47265	2.47265	2.47265	5.04461	2.48777	2.47265
FBF1	2.13844	2.13824	2.13824	2.13869	2.13824	2.13824	2.13824	2.13824	2.13824	2.13824	2.13824	2.13824	2.13824	2.13824	2.13824	2.18098	2.13824	2.17092	2.13824	2.13824	2.13824	2.13824
ZBTB44	7.28058	7.13673	6.87206	7.25282	6.9447	6.76355	5.59908	5.4231	4.70461	4.32449	4.81058	5.69848	6.00396	6.89339	5.77446	5.82886	3.58944	5.36056	5.5643	6.22902	5.2245	4.95925
ANKRD13C	10.0557	9.82802	9.51972	9.6249	9.4764	9.27663	10.0018	9.41026	9.4228	9.16723	9.77629	10.2703	9.71451	9.63228	9.86495	9.80086	8.61414	9.41152	10.0094	10.1942	9.87643	9.51283
PHF20L1	2.23592	2.69641	3.07303	2.21581	2.76608	2.1814	2.1814	2.18638	2.15005	2.13824	2.1507	2.25586	2.14342	2.1892	2.15266	2.18167	2.13824	2.1814	2.76299	3.81289	2.16666	2.18147
SRGAP1	5.35913	5.42014	6.3109	5.43121	6.93858	6.72584	3.90795	4.74501	4.85347	4.61403	4.89769	4.10999	4.31297	5.40716	4.45325	3.41017	4.75279	3.61946	2.63408	2.4451	3.48712	4.15115
MOXD1	4.8894	5.14606	6.76675	6.21531	5.27959	6.40936	6.58875	6.00561	6.97149	7.60486	7.03368	8.10571	6.27134	9.29713	8.03811	8.81945	8.76533	9.00022	9.55864	9.15316	8.86407	9.8133
C19orf47	2.13824	2.13825	2.13824	2.13824	2.13824	2.13824	2.13824	2.13824	2.13824	2.13824	2.13824	2.13824	2.13824	2.13824	2.13824	2.13824	2.13824	2.13824	2.13824	2.13824	2.13824	2.13824
ZNF808	2.55268	2.55268	3.04583	2.56427	2.5599	3.04829	2.96806	3.15586	2.85151	2.55268	2.55268	2.53143	2.4152	2.21395	2.61046	2.54426	2.97393	2.54426	2.33079	2.30035	2.4152	2.48362
HEATR3	3.6647	3.70063	3.64895	3.6647	3.6647	3.64315	2.82748	3.12713	3.6647	2.90151	2.26258	4.17513	3.54147	5.95589	4.62941	5.21224	7.868	5.47736	6.10713	7.86407	6.2218	6.84929
CARD8	9.52777	10.6877	10.2273	10.1978	10.4136	9.89206	10.9383	10.7739	11.3794	11.1484	10.8289	10.9335	11.1691	9.79382	11.3297	10.9722	10.637	10.6854	10.7845	10.4572	10.8155	9.94578
ARMC10	10.3983	10.4207	10.1893	10.4206	10.4206	10.2215	10.5665	10.5725	10.4206	10.7227	10.4637	10.5469	10.7858	10.2285	10.1927	10.2673	10.5321	10.4206	10.3252	10.1739	10.4178	10.2995
EPB41	8.2113	8.58725	8.54846	8.94428	8.27338	7.89903	6.64937	7.0271	6.69509	6.57256	6.69931	6.6227	6.58097	6.57847	7.53861	6.52872	7.10947	6.18361	5.98789	6.45828	6.30533	6.09621
SAR1B	8.62046	8.8959	8.5864	9.06143	8.93902	8.40072	9.32596	8.71693	7.08676	8.59586	9.13843	9.63359	8.69825	7.88799	5.37279	10.152	6.3739	9.33248	10.4814	10.9073	9.89019	10.3699
TMEM37	2.13824	2.13824	2.13824	2.13824	2.13824	2.13824	2.13824	2.13824	2.13824	2.13824	2.14594	2.13824	2.13824	2.13824	2.13824	2.13824	2.13824	2.13824	2.13824	2.13824	2.13824	2.13824
GFOD1	7.45359	6.37936	6.75758	6.55751	6.63606	6.14877	6.52717	7.31029	6.18505	6.77645	6.04828	6.34162	4.96112	7.0094	8.42109	6.76972	7.7904	6.36495	6.40001	8.83073	6.57985	7.13245
ATF6B	6.23708	4.69069	4.80632	5.22265	4.3707	7.02074	4.821	5.28727	5.06633	4.44691	4.27924	4.30722	3.73614	5.13799	6.06603	4.5296	4.57896	4.30722	3.85273	3.53459	4.6086	3.58056
CEP70	2.13824	2.13824	2.13824	2.13824	2.13824	2.13824	2.13824	2.13824	2.13824	2.13824	2.13824	2.13824	2.13824	2.13824	2.16446	2.13824	2.13824	2.13824	2.13824	2.13824	2.13824	2.13824
SERPINC1	2.13824	2.13824	2.13824	2.13824	2.13824	2.13824	2.13824	2.13824	2.13824	2.13824	2.13824	2.13824	2.13824	2.13824	2.13824	2.13824	2.13824	2.13824	2.13824	2.13824	2.13824	2.13824
THADA	2.13824	2.13824	2.13824	2.13824	2.13824	2.13824	2.13824	2.13824	2.13824	2.13824	2.13824	2.13824	2.13824	2.13824	2.13824	2.13824	2.13824	2.13824	2.13824	2.13824	2.13824	2.13824
MTHFSD	2.13824	3.7373	2.44773	2.13824	3.28099	2.69354	2.28351	2.13824	2.13824	2.13824	2.13824	2.13824	2.13824	2.13824	2.13824	2.13824	2.13824	2.13824	2.13824	2.13824	2.13824	2.67001
RAD51B	3.98742	5.78648	5.27701	4.17757	5.33907	6.15675	3.74045	3.74045	3.74045	4.46173	4.09246	3.74045	3.83271	2.18086	3.74045	3.60957	3.18486	3.61584	3.08871	2.99192	3.0839	3.67012
PPA2	7.41354	7.78688	6.67869	7.06411	6.90083	7.53026	6.79498	6.05709	6.97792	5.68481	6.24718	6.56697	5.01166	5.1417	5.40101	6.73795	5.59362	6.34706	5.6881	6.66881	6.17416	6.57596
RGS7	2.13824	2.13824	2.13824	2.13824	2.13824	2.13824	2.13824	2.13824	2.13824	2.13824	2.13824	2.13824	2.13824	2.13824	2.13824	2.13824	2.13824	2.13824	2.13824	2.13824	2.13824	2.13824
TSC22D4	7.76791	7.99639	7.84555	7.48763	8.26571	8.89079	6.97202	7.84006	7.95025	7.30281	7.25785	6.59883	3.84649	7.89873	7.43182	6.7007	8.05522	7.21768	5.67774	3.44897	6.51765	6.234
OSCAR	2.81665	3.3524	3.17865	3.83198	3.46188	4.11388	3.60087	3.70887	4.56019	4.1543	3.68273	3.72031	3.87122	5.99649	5.5023	4.48815	5.58603	4.90423	4.47616	4.69247	4.31975	5.26835
NAALAD2	2.13824	2.13824	2.13824	2.13824	2.13824	2.13824	2.13824	2.13824	2.13824	2.13824	2.13824	2.13824	2.13824	2.13824	2.13824	2.13824	2.13824	2.13824	2.13824	2.13824	2.13824	2.13824
PIK3AP1	2.13824	2.13824	2.13824	2.13824	2.13824	2.13824	2.13824	2.13824	2.13824	2.13824	2.13824	2.13824	2.13824	2.13824	2.13824	2.13824	2.13824	2.13824	2.13824	2.13824	2.13824	2.13824
FAM188A	8.84727	9.05983	9.00211	8.61228	8.35065	8.11129	9.08888	8.55127	7.94891	8.8679	9.32648	9.42983	9.63855	8.15311	5.95438	9.17844	7.08313	9.06887	8.84039	8.81684	9.14357	8.89679
GHITM	10.9168	10.83	10.8596	10.8799	10.1531	10.242	11.0099	10.4956	9.81991	10.7263	10.7682	10.9905	10.9178	10.7734	8.64287	11.5599	8.32846	10.9152	11.5458	11.8345	11.2008	11.6173
WWC1	2.13824	2.13824	2.13824	2.13824	2.13824	2.13824	2.13824	2.13824	2.13824	2.13824	2.13824	2.13824	2.13824	2.13824	2.13824	2.13824	2.13824	2.13824	2.13824	2.13824	2.13824	2.13824
ACSM5	2.13824	2.13824	2.13824	2.13824	2.13824	2.13824	2.13824	2.13824	2.13824	2.13824	2.13824	2.13824	2.13824	2.13824	2.13824	2.13824	2.13824	2.13824	2.13824	2.13824	2.13824	2.13824
LINC00537	2.79729	3.10748	2.47821	2.73512	2.96271	4.08298	2.14253	2.15407	2.61069	2.15407	2.15407	2.15407	2.13824	2.15407	2.15407	2.14253	3.2056	2.14253	2.14573	2.31588	2.17115	2.15407
GSTCD	4.71677	3.35484	4.74825	3.44543	4.23332	4.74519	2.23059	2.23469	2.21658	2.23059	2.24431	2.23059	2.23059	2.23059	2.23059	2.23059	2.28593	2.23059	2.17502	3.05798	2.25187	2.24303
CD80	2.13824	2.13824	2.13824	2.13824	2.13824	2.13824	2.13824	2.13824	2.13824	2.13824	2.13824	2.13824	2.13824	2.13824	2.13824	2.23683	5.7101	2.13824	5.30581	7.15516	2.13824	4.5428
LOC283861	9.20056	11.0581	10.0434	9.86568	10.1262	9.3132	10.5647	10.0284	10.029	10.9419	10.8929	10.1512	10.1686	9.43713	6.12304	10.0055	5.87961	9.07333	9.60549	8.80283	8.93807	9.07825
CNNM2	3.6731	2.21974	2.86546	3.36112	3.24648	3.72845	3.97671	2.99409	3.19647	3.25441	3.78149	3.84072	3.84075	5.62517	2.90577	3.32936	2.35767	3.69115	3.19633	3.54615	3.84824	3.25134
OLFM3	2.13824	2.13824	2.13824	2.13824	2.13824	2.13824	2.13824	2.13824	2.13824	2.13824	2.13824	2.13824	2.13824	2.13824	2.13824	2.13824	2.13824	2.13824	2.13824	2.13824	2.13824	2.13824
VSTM2A	2.13824	2.13824	2.13824	2.13824	2.13824	2.13824	2.13824	2.14417	2.13824	2.13824	2.14286	2.13824	2.13824	2.13824	2.13824	2.13824	2.13824	2.13824	2.13824	2.13824	2.13824	2.13824
TTC12	2.13824	2.13824	2.13824	2.13824	2.13824	2.13824	2.13824	2.13824	2.13824	2.13824	2.13824	2.13824	2.13824	2.13824	2.13824	2.13824	2.13824	2.13824	2.13824	2.13824	2.13824	2.13824
C2	2.13824	2.13824	2.13824	2.13824	2.13824	2.13824	2.13824	2.13824	2.13824	2.13824	2.13824	2.28487	2.13824	2.15414	2.13824	2.13824	2.13824	2.13824	2.26208	2.19602	2.13824	5.4107
DPYD	2.13824	2.13829	2.13824	2.13824	2.13824	2.13824	2.13824	2.13824	2.13824	2.13824	2.13824	2.13824	2.13824	2.13824	2.13824	2.13824	2.13824	2.13824	2.13824	2.13824	2.13824	2.13824
TMEM126B	2.57931	2.22639	2.215	2.15421	2.27743	2.4329	2.15917	2.15414	2.15417	2.15171	2.15417	2.30951	2.22646	2.15171	2.15417	2.4674	2.15171	2.15417	2.26309	3.16761	2.16639	2.20228
RHOF	2.13824	2.13824	2.13824	2.13824	2.13824	2.13824	2.13824	2.13824	2.13824	2.13824	2.13824	2.13824	2.13824	2.13824	2.13824	2.13824	2.13824	2.13824	2.13824	2.13824	2.13824	2.13824
DNAH14	2.13824	2.13824	2.13824	2.13824	2.13824	2.13824	2.13824	2.13824	2.13824	2.13824	2.13824	2.13824	2.13824	2.13824	2.13824	2.13824	2.13824	2.13824	2.13824	2.13824	2.13824	2.13824
GPRIN2	6.42686	6.42614	6.82025	7.18902	6.42614	6.42614	6.51671	6.64101	6.35942	6.38606	6.48519	6.50218	7.1139	7.39359	7.7084	6.41893	6.1623	6.48469	6.12837	6.42614	6.42614	5.8693
SLC25A48	2.14312	2.15926	2.13824	2.13824	2.13824	2.13824	2.13824	2.13824	2.13824	2.13824	2.13824	2.13824	2.14074	2.25146	2.34972	2.13824	2.13824	2.13824	2.13824	2.13824	2.13824	2.18491
SPAG9	5.835	6.78637	6.73555	7.32392	5.79537	8.88597	3.84689	5.09644	5.61184	4.46788	3.81571	4.93495	4.24085	3.74507	3.03002	4.68508	3.88688	4.90113	4.21469	4.13662	5.55798	3.6906
MBP	6.49075	7.46229	6.76713	6.49182	6.58618	8.11247	6.4363	4.36255	5.34932	5.36864	6.98936	6.13448	5.19532	5.75432	3.70231	7.02032	4.38133	5.33497	5.90603	5.15156	5.71186	5.37323
APOBEC4	2.13824	2.13824	2.13824	2.13824	2.13824	2.13824	2.13824	2.13824	2.13824	2.13824	2.13824	2.13824	2.13824	2.13824	2.13824	2.13824	2.13824	2.13824	2.13824	2.13824	2.13824	2.13824
FAM13C	9.63053	9.37193	9.28289	9.3866	9.3783	8.84867	10.3197	10.5848	10.4189	10.6388	10.7458	10.4161	10.57	8.14262	9.31343	9.12438	8.14451	9.93423	9.33505	9.13727	9.45689	9.5485
WDR20	7.36377	5.45677	6.07514	6.19801	5.92839	6.37152	6.63794	6.87008	6.54705	5.7807	6.4229	6.38965	7.09374	5.93314	8.53311	6.36509	5.98609	5.7455	6.18655	6.54422	6.51998	5.53433
KIAA1430	2.13824	2.13824	2.13824	2.13972	2.13824	2.15098	2.14778	2.1413	2.13824	2.13824	2.13824	2.13824	2.13824	2.13824	2.13824	2.13824	2.13824	2.13824	2.13824	2.13824	2.13824	2.13824
YIF1B	3.00014	2.8721	2.87123	3.46861	3.02165	3.97164	3.23145	2.87368	2.98629	3.50889	3.34323	3.21281	2.88363	3.74187	3.49579	3.71108	3.36861	4.60728	5.22959	4.66757	5.16748	5.2005
SETD6	10.2135	10.0425	9.93725	9.72479	9.69954	8.72636	9.78505	9.84198	10.248	9.73193	9.85755	9.6341	9.79531	10.0037	10.3695	9.84267	10.5466	9.90435	9.77277	9.46234	9.62219	9.60139
ATP11B	8.72382	9.14532	8.66474	8.73026	8.31073	8.56329	9.77602	9.27219	9.06834	8.59818	9.40265	10.2629	9.03849	10.7361	9.93929	10.9325	10.1627	10.4528	11.0888	11.4516	10.8514	10.4938
DCAF5	2.13936	2.56434	2.1449	2.19208	2.16174	2.1865	2.13824	2.13824	2.13824	2.13824	2.13824	2.13824	2.1451	2.13824	2.13824	2.13824	2.13824	2.13824	2.13824	2.13824	2.13824	2.13824
GPR62	2.13824	2.13832	2.13824	2.13824	2.13824	2.13824	2.13824	2.13824	2.13824	2.13824	2.13824	2.13824	2.13824	2.13824	2.13824	2.13824	2.13824	2.13824	2.13824	2.13824	2.13824	2.13824
PGM5	2.13824	2.13824	2.13824	2.13824	2.13824	2.13824	2.13824	2.13824	2.13824	2.13824	2.13824	2.13824	2.13824	2.13824	2.13824	2.13824	2.13824	2.13824	2.13824	2.13824	2.13824	2.13824
SPPL3	6.83992	7.7228	7.27684	8.06038	8.26541	8.79478	6.71402	6.49743	6.38879	5.24612	5.09097	6.04285	4.05954	6.22267	5.08673	5.05865	5.14476	3.86057	4.58442	3.16979	5.21163	3.2768
KCTD17	2.13824	2.13824	2.13824	2.13824	2.13824	2.13824	2.13824	2.13824	2.13824	2.13824	2.13824	2.13824	2.13824	2.13824	2.13824	2.13824	2.13824	2.13824	2.13824	2.13824	2.13824	2.13824
DYNLRB1	2.13833	2.13824	2.13824	2.13834	2.13824	2.13824	2.13824	2.13824	2.13824	2.13824	2.13824	2.15825	2.13824	2.16399	2.13824	2.13824	2.13824	2.13824	2.13824	2.13824	2.13824	2.13824
CELF2	2.13824	2.17482	2.17251	2.13824	2.17251	2.17251	2.13824	2.13824	2.1673	2.13824	2.17251	2.13824	2.21208	2.73264	2.86801	2.20013	2.27021	2.17251	2.26686	2.5517	2.20063	2.27513
APBB1IP	2.13824	2.13824	2.13824	2.13824	2.13833	2.14312	2.13824	2.13824	2.13824	2.13824	2.13824	2.13824	2.13824	2.13824	2.13824	2.13824	2.13824	2.13824	2.13824	2.13824	2.13824	2.13824
SUV39H2	8.04301	6.79798	5.98874	8.00555	6.71585	6.74738	7.64556	7.87152	6.66887	7.86788	7.93172	8.66201	8.57236	8.03464	7.70192	8.79102	7.75027	8.81121	9.3627	9.92404	8.82181	8.85032
CYB5R3	7.62865	7.99873	7.81314	7.60248	6.68257	7.56369	7.67643	5.66936	6.12077	6.8726	7.16253	6.08601	2.32531	6.75782	3.00294	7.75246	2.88708	5.68965	5.75093	3.80651	6.79513	7.74859
BPNT1	3.61211	3.66571	3.14439	4.39347	3.07775	4.41631	3.13967	3.42699	2.98249	2.98249	2.98249	3.9048	4.12218	3.48633	2.85563	3.33849	3.09163	4.30111	3.81211	5.2031	4.12078	3.55538
ETV4	2.13824	2.13824	2.13824	2.13824	2.13824	2.13824	2.13824	2.13824	2.13824	2.13824	2.13824	2.13824	2.13824	2.13824	2.13824	2.13824	2.13824	2.13824	2.13824	2.42546	2.13824	2.13824
PSMD10	9.66376	9.32135	9.70782	9.48171	8.66688	8.8438	8.20763	7.44411	6.31084	7.84608	8.0245	8.41366	7.80677	6.82171	3.60069	8.76248	5.10483	7.90237	9.15738	9.12405	8.11324	8.62463
ZNF70	2.415	3.28686	2.415	2.79895	2.41041	2.415	2.33306	2.415	2.42103	3.2448	2.88748	2.87089	2.9574	3.41819	2.15584	2.415	2.2334	2.415	2.43279	2.54231	2.58344	2.41276
MYO18B	2.13824	2.13824	2.13824	2.13824	2.13824	2.13824	2.13824	2.13824	2.13824	2.13824	2.13824	2.13824	2.13824	2.13824	2.13824	2.13824	2.13824	2.13824	2.13824	2.13824	2.13824	2.13824
METTL20	7.95741	7.71037	7.92614	7.98198	7.41551	7.33582	7.4943	7.53789	7.40778	7.81247	7.83933	7.66817	7.0773	6.79561	6.81297	7.67518	6.27494	7.21804	7.62355	7.21804	7.56847	6.95273
LRRC48	2.13824	2.13824	2.13824	2.13824	2.13824	2.13824	2.13824	2.13824	2.13824	2.13824	2.13824	2.13824	2.13824	2.13824	2.13824	2.13824	2.13824	2.13824	2.13824	2.13824	2.13824	2.13824
RHOBTB2	6.8103	6.63896	6.52721	6.88795	6.86644	7.92354	4.51832	5.19586	4.44761	4.72112	4.26897	4.72112	4.4506	7.29557	5.0482	4.2467	4.4506	2.98769	3.31909	4.60027	2.68733	4.83127
TTC30B	3.65184	4.27983	3.63369	4.26177	4.11611	4.12049	3.63252	4.30601	3.2957	3.64199	4.27135	4.66426	5.10426	4.79023	4.47711	3.53242	3.8124	4.77159	5.28395	4.13756	5.2118	3.62623
LENG9	2.13824	2.43405	2.36648	2.40884	2.18341	2.14241	2.54305	2.52765	2.55472	2.55472	2.55472	2.51612	2.43014	2.79058	2.55472	2.78651	4.54588	2.59625	2.99843	2.65175	2.55472	3.3497
PCAT4	2.13824	2.13824	2.13824	2.13824	2.13824	2.13824	2.13824	2.13824	2.13824	2.13824	2.13824	2.13824	2.13824	2.13824	2.13824	2.13824	2.13824	2.13824	2.13824	2.13824	2.13824	2.13824
SLC1A6	7.89196	3.10757	3.30357	4.91914	6.22971	3.30171	7.88709	4.29343	6.14747	4.97144	5.43364	7.31758	5.58472	3.57184	2.62533	3.49559	2.13824	2.56489	2.13824	2.13996	2.6537	2.19584
ARHGAP27	2.44998	2.39326	2.39236	2.44998	2.44998	2.39236	2.46967	2.60824	2.46967	2.44998	2.46967	2.46967	2.68813	3.16183	3.37507	3.01213	5.00078	2.56822	2.47945	2.66607	2.46967	2.53557
SYMPK	6.20747	6.82703	6.83221	6.72758	7.07535	7.98385	4.46882	4.54708	5.78929	3.88207	3.3708	4.14884	2.75264	4.84331	6.18565	4.02494	6.73793	4.5529	3.96336	3.46318	3.48451	4.03041
LIG3	12.0798	12.1106	12.2189	11.9366	12.0231	12.0636	12.0063	11.6895	11.8752	11.9798	11.8838	12.0276	11.5724	11.0431	10.4008	11.8397	10.6155	11.4611	11.4125	11.3671	11.545	11.3974
LMNA	9.56081	9.27729	9.24433	9.56044	9.71857	9.96739	9.72957	8.85686	9.55054	8.97993	9.16472	9.54005	5.74218	9.96328	8.3711	9.49345	9.44953	9.28147	9.72906	9.02559	9.81614	9.82872
NKAIN2	2.13824	2.13824	2.13824	2.13824	2.13824	2.13863	2.13824	2.13824	2.13824	2.13824	2.13824	2.13824	2.13824	2.13824	2.13824	2.13824	2.13824	2.13824	2.13824	2.13824	2.13824	2.13824
RBM8A	3.50203	2.69335	2.32427	2.3003	2.36576	2.13824	2.60748	2.61738	4.26079	2.89156	2.73658	2.7566	3.11335	2.82714	4.0181	3.38309	5.10424	3.91494	2.7786	3.24464	4.06125	3.90411
MBTPS2	2.13824	2.13824	2.13824	2.13824	2.13824	2.13905	2.13824	2.13824	2.13824	2.13824	2.13824	2.13824	2.13824	2.13824	2.13824	2.13824	2.13824	2.13824	2.13824	2.13824	2.13824	2.13824
CEP120	2.14677	2.14635	2.15024	2.14635	2.14635	2.13824	2.14635	2.14635	2.14635	2.14635	2.14635	2.14635	2.15364	2.14635	2.3836	2.15443	2.14635	2.14635	2.14635	2.15602	2.14635	2.14635
CNKSR2	2.13824	2.13831	2.13824	2.13824	2.13824	2.13824	2.13824	2.13824	2.13824	2.13824	2.13824	2.13824	2.13824	2.13824	2.13824	2.13824	2.13824	2.13824	2.13824	2.13824	2.13824	2.13824
TGOLN2	10.4645	10.3928	10.5694	10.1135	10.5423	9.12746	11.1489	11.1418	11.7165	11.3664	11.2382	11.2285	11.0803	10.7389	11.0333	10.9418	10.8314	10.8509	10.4892	10.1547	11.0333	10.3758
LOC100287896	8.303	8.14347	7.93682	8.6677	8.62919	7.27767	8.33213	8.93796	8.39639	8.76259	8.98174	8.74921	9.06386	8.81771	8.84944	7.84028	7.9128	8.54812	8.95572	8.53457	8.58705	7.55639
ANKMY1	2.13824	2.13824	2.13824	2.13824	2.13824	2.19854	2.13824	2.13824	2.13824	2.13824	2.13824	2.13824	2.13824	2.13824	2.13824	2.13824	2.13824	2.13904	2.13824	2.13824	2.13824	2.13824
KIAA0226	2.13841	2.18921	2.13826	2.14536	2.15326	2.94641	2.13824	2.13824	2.13824	2.13824	2.13824	2.13824	2.13824	2.13824	2.13824	2.13824	2.13824	2.13824	2.13824	2.13824	2.13824	2.13824
PTBP2	2.13824	2.13824	2.13824	2.13824	2.13824	2.13824	2.13824	2.14437	2.13824	2.13824	2.13824	2.13824	2.13824	2.13824	2.14302	2.13824	2.13824	2.13824	2.13824	2.13824	2.13824	2.14403
SERPINB8	3.01202	2.44638	2.45615	2.94635	2.45615	2.13824	4.56581	2.56001	2.93558	2.1653	2.94626	2.93266	2.45615	4.75289	2.94626	3.42299	3.17228	2.94626	4.03436	4.22149	3.81409	2.90919
AGFG2	4.67582	4.77463	4.16699	3.1818	4.98993	5.37717	2.17414	2.13824	2.13824	2.13824	2.13824	2.13824	2.13824	2.13824	2.13824	2.13824	2.13824	2.13824	2.13824	2.13824	2.13824	2.13824
MBLAC2	2.27092	2.36558	2.29375	2.36558	2.36558	2.36558	2.29375	2.61057	2.13824	2.56012	2.69762	2.75474	3.0435	2.14776	2.25373	2.28203	2.36558	2.36558	3.78268	4.6041	2.36558	2.36558
DGKE	5.07122	2.96842	3.78361	3.16893	4.8632	3.4352	4.71461	4.59124	4.79866	4.8632	4.8632	4.8632	4.8745	4.8632	6.49232	4.93441	5.5336	4.8632	5.36921	5.49728	4.8632	5.48952
SIRPB1	2.13824	2.13824	2.13824	2.13824	2.13824	2.13824	2.13824	2.13824	2.13824	2.13824	2.13824	2.13824	2.13824	2.29539	2.13824	2.13824	2.13824	2.13824	2.13824	2.17263	2.13824	3.25682
BCL6B	2.13824	2.13824	2.13824	2.13824	2.13824	2.13824	2.13824	2.13824	2.13824	2.13824	2.13824	2.13824	2.13824	2.13824	2.13824	2.13824	2.13824	2.13824	2.13824	2.13824	2.13824	2.13824
ASCC1	7.13967	7.21728	7.06918	7.1328	5.43644	5.50758	7.84592	7.21139	6.13749	7.34418	7.88666	7.84049	7.48654	8.24341	6.60228	8.34148	7.26684	7.61864	8.35923	8.71964	7.90793	8.71261
ZNF57	10.8875	9.63868	10.1401	10.6461	9.68364	8.49659	10.2052	10.0449	9.79617	10.1229	10.5465	10.2529	10.5926	10.3254	10.1342	9.95253	9.65072	10.2469	10.4155	10.0784	10.8454	10.0649
EPHA7	2.13824	2.13824	2.13824	2.13824	2.13824	2.13824	2.13824	2.13824	2.13824	2.13824	2.13824	2.13824	2.13824	2.13824	2.13824	2.13824	2.13824	2.13824	2.13824	2.13824	2.13824	2.13824
MYT1L	2.13824	2.13824	2.13824	2.13824	2.13824	2.13824	2.13824	2.13824	2.13824	2.13824	2.13824	2.13824	2.13824	2.13824	2.13824	2.13824	2.13824	2.13824	2.13824	2.13824	2.13824	2.13824
PDS5B	2.13824	2.13824	2.13824	2.13824	2.13824	2.13824	2.13824	2.14034	2.13824	2.13824	2.13824	2.13824	2.13824	2.13824	2.13824	2.13824	2.13824	2.13824	2.13824	2.13824	2.13824	2.13824
NPAS3	2.13824	2.13824	2.13824	2.13824	2.13824	2.13824	2.13824	2.13824	2.13824	2.13824	2.13824	2.13824	2.13824	2.13824	2.13824	2.13824	2.13824	2.13824	2.13824	2.13824	2.13824	2.13824
CBFA2T2	2.22408	2.76068	2.47275	2.21733	2.67159	3.09805	2.39893	2.32185	2.42705	2.91773	2.46423	2.21733	2.21733	2.20565	2.18807	2.20839	2.20839	2.21733	2.2397	2.18416	2.21733	2.18416
ZFYVE16	7.44976	8.0982	7.78841	8.33403	8.77475	9.85734	6.90569	7.97508	8.34952	7.12018	7.06782	7.2321	6.10882	6.04092	4.75773	6.66645	5.6093	6.14863	5.9104	5.44129	6.33351	5.89592
PALM2	2.41764	3.50984	2.58873	2.38954	2.59419	2.86801	2.59087	4.31451	4.83299	2.69371	2.51887	2.41764	4.6082	2.54339	2.33423	2.21216	2.20611	2.58873	2.13824	2.33423	2.58873	3.26921
TET3	2.13824	2.13824	2.13824	2.13824	2.13824	2.13824	2.13824	2.13824	2.13824	2.13824	2.13824	2.13824	2.13824	2.13824	2.13824	2.13824	2.13824	2.13824	2.13824	2.13824	2.13824	2.13824
RNF32	2.14856	2.13888	2.14028	2.13833	2.13944	2.13824	2.13824	2.13824	2.13824	2.13824	2.13824	2.13824	2.13824	2.13824	2.13824	2.13824	2.13824	2.13824	2.13824	2.13824	2.13824	2.13824
RGS11	2.13824	2.13824	2.13824	2.13824	2.13824	2.14529	2.13824	2.13824	2.13824	2.13824	2.13824	2.13824	2.13824	2.13824	2.13824	2.13824	2.13824	2.13824	2.13824	2.13824	2.13824	2.13824
OSBPL1A	2.13824	2.13824	2.13824	2.13824	2.14747	2.14185	2.13824	2.13824	2.20047	2.13824	2.13824	2.13824	2.13824	2.13824	2.58654	2.13824	2.13824	2.13824	2.13824	2.13824	2.13824	2.16196
DUOXA1	8.87914	8.89423	9.13474	8.20037	9.03916	9.59494	9.24138	9.32249	9.55582	8.5057	8.57593	9.48242	8.7807	10.1297	10.8817	9.3689	11.0956	9.38824	9.50245	9.56719	9.77664	9.25933
RP3-412A9.16	2.13824	2.13824	2.13824	2.13824	2.13824	2.13824	2.13824	2.13824	2.13824	2.13824	2.13824	2.13824	2.13824	2.13824	2.13824	2.13824	2.13824	2.13824	2.13824	2.13824	2.13824	2.13824
MAST4	2.13824	2.13824	2.13824	2.13824	2.13824	2.13824	2.13824	2.13824	2.13824	2.13824	2.13824	2.13824	2.13824	2.13824	2.13824	2.13824	2.13824	2.13824	2.13824	2.13824	2.13824	2.13824
RPRML	7.47691	5.80954	4.85117	5.7913	3.94867	4.47165	6.32787	5.80851	5.25675	5.3509	5.47924	5.75137	4.50608	5.9673	4.35982	4.15102	3.81978	4.53785	4.15102	3.49732	4.15102	3.81978
C20orf26	2.13824	2.13824	2.13824	2.13824	2.14001	2.15412	2.13824	2.13824	2.13824	2.13824	2.13824	2.13824	2.13824	2.13824	2.13824	2.13824	2.13824	2.13824	2.13824	2.13824	2.13824	2.13824
NEK4	2.17248	2.17248	2.17248	2.16759	2.16705	2.16705	2.17248	2.17248	2.31059	2.88318	2.16705	2.16759	2.14562	2.18033	3.8103	2.3072	2.47867	2.79071	2.19448	2.17248	2.38591	2.17248
CNST	9.21005	8.76063	8.92926	9.61043	9.10885	9.13939	6.26153	5.60921	5.70276	3.98456	4.84149	7.22632	6.0614	6.41389	6.2051	6.84945	6.10626	5.56372	6.87333	8.04809	5.80371	6.33235
C17orf47	2.13824	2.13824	2.13824	2.13824	2.13824	2.13824	2.13824	2.13824	2.13824	2.13824	2.13824	2.13824	2.13824	2.13824	2.13824	2.13824	2.13824	2.13824	2.13824	2.13824	2.13824	2.13824
NUMA1	3.56832	5.38499	5.92337	3.2076	6.61603	7.11523	2.45619	2.44274	2.13824	8.97466	2.23581	2.13824	2.13824	2.22072	2.15009	2.13824	2.15555	8.04676	2.13824	2.13824	2.20886	4.81051
NAIF1	2.13824	2.13824	2.13824	2.13824	2.13824	2.13824	2.13824	2.13824	2.13824	2.13824	2.13824	2.13824	2.13824	2.13824	2.13824	2.13824	2.13824	2.13824	2.13824	2.13824	2.13824	2.13824
ZNF586	3.01116	4.69719	3.77746	3.21488	3.72757	3.17311	3.83795	5.18915	3.64517	4.70932	4.3635	3.67306	4.26074	3.52429	4.24395	4.14164	4.49408	3.79299	4.64336	4.01618	3.67048	3.11087
LOC100130950	2.13824	2.13824	2.13824	2.13824	2.13824	2.13824	2.13824	2.13824	2.13824	2.13824	2.13824	2.13824	2.13824	2.13824	2.13824	2.13824	2.13824	2.13824	2.13824	2.13824	2.13824	2.13824
METTL8	10.6057	10.4731	10.2259	10.7968	10.2949	10.2631	10.3516	10.0999	10.466	9.61086	9.53489	10.3773	9.38704	10.1255	10.3724	10.9399	10.8831	10.6611	11.0616	11.4774	10.9482	10.6669
FAM151A	2.13824	2.13824	2.13824	2.13824	2.13824	2.13824	2.13824	2.13824	2.13824	2.13824	2.13824	2.13824	2.13824	2.13824	2.13824	2.13824	2.13824	2.13824	2.13824	2.13824	2.13824	2.13824
GGA1	2.51708	2.51708	2.5112	2.51708	2.50756	2.51708	2.50512	2.51708	3.08986	2.49813	2.49813	2.54781	2.14994	2.51708	2.46169	2.56858	2.51708	2.57	2.21565	2.29674	2.59886	2.49813
SRRM2	11.4275	11.7715	11.7414	11.2542	11.4656	11.5027	10.0348	9.74974	10.3184	9.35885	8.89734	9.83204	8.7679	8.87541	10.3727	8.92691	10.5838	8.31212	8.70408	8.71452	9.15886	8.45648
TTC26	2.13824	2.13824	2.13824	2.13824	2.13824	2.13824	2.13824	2.13824	2.13824	2.13824	2.13824	2.13824	2.13824	2.13824	2.13824	2.13824	2.13824	2.13824	2.13824	2.13824	2.13824	2.13824
SYCE1	2.13824	2.13824	2.13824	2.13824	2.13824	2.13824	2.13824	2.13824	2.13824	2.13824	2.13824	2.13824	2.13824	2.13824	2.13824	2.13824	2.13824	2.13824	2.13824	2.13824	2.13824	2.13824
SRGN	2.13824	2.14927	2.13824	2.13824	2.15085	2.14817	2.13824	2.13824	2.13824	2.13824	2.13824	2.13824	2.13824	2.13824	2.13824	2.13824	2.13824	2.13824	2.13824	2.14944	2.13824	3.71426
CMTM4	2.1991	2.31197	3.26067	2.37394	2.32601	2.13824	2.13824	2.13824	2.13824	2.13824	2.13824	2.13824	2.60531	2.13824	2.13824	2.13824	2.13824	2.13824	2.13824	2.13824	2.13824	2.13824
HNRNPDL	12.3856	12.7708	12.2462	11.8643	12.5145	12.1615	12.402	11.9568	12.2885	11.7905	11.9584	12.6975	11.5249	11.9793	11.9174	12.8501	12.2274	12.0915	12.284	12.5586	12.6212	13.3071
LAPTM4B	2.86617	4.29631	4.21089	3.9861	3.71422	3.65184	4.98533	2.95023	2.31898	3.27986	4.21089	4.86319	3.5947	2.5507	2.13824	4.6381	2.13824	3.44835	4.18741	4.99402	4.87169	4.79466
MGC50722	2.13824	2.13824	2.13832	2.13824	2.13824	2.13824	2.13824	2.13824	2.14486	2.13824	2.13824	2.13824	2.13824	2.13824	2.13824	2.13824	2.16009	2.13824	2.13824	2.13824	2.13824	2.13824
CEMIP	2.13824	2.13824	2.13824	2.13824	2.13824	2.13824	2.13824	2.13824	2.13824	2.13824	2.13824	2.13824	2.13824	2.13824	2.13824	2.13824	2.13824	2.13824	2.13824	2.13824	2.13824	2.13824
STAU2	3.59569	3.31388	3.195	3.32002	3.54407	4.07133	4.25953	3.94639	3.34214	3.09072	2.94855	4.47941	3.3052	3.4307	3.15375	3.46285	3.19104	3.3052	2.6074	3.31225	2.51381	5.18371
NLGN4X	2.13824	2.13824	2.13824	2.13824	2.13824	2.2018	2.13824	2.22071	2.13824	2.13824	2.13824	2.13824	2.13824	2.13824	2.13824	2.15269	2.13824	2.13824	2.13824	2.14772	2.16364	2.16535
TACC1	9.61379	10.1562	9.7174	9.7079	10.1746	10.6743	7.18758	7.04677	7.30396	6.12183	7.42139	7.05351	6.84121	8.50635	7.90172	6.12988	5.33649	6.02997	5.86393	6.24524	6.31697	7.27063
PACSIN2	2.45125	2.14999	2.19671	2.45097	2.45212	2.49094	2.45097	2.1512	2.45097	2.20647	2.24489	2.45097	2.22351	5.39524	2.28131	3.03914	2.35636	3.65768	2.45097	2.55813	3.73071	3.06211
SLC23A2	2.13824	2.13824	2.13824	2.13824	2.13824	2.13824	2.13824	2.13824	2.13824	2.13824	2.13824	2.13824	2.13824	2.13824	2.14933	2.13824	2.24713	2.13824	2.13824	2.13824	2.13824	2.13824
CCNY	2.13824	2.13824	2.13824	2.13824	2.13824	2.13824	2.13824	2.13824	2.13824	2.13824	2.13824	2.13824	2.13824	2.13824	2.13824	2.13824	2.13824	2.13824	2.13824	2.13824	2.13824	2.13824
TYMS	5.3656	4.47373	4.7202	5.1362	4.8588	4.10652	6.53574	4.91252	5.0018	4.6835	5.14838	7.39785	5.44165	6.52535	4.96739	7.65954	4.7101	5.50755	7.56131	8.04519	6.7712	8.60157
ADAMTS9	2.13824	2.13824	2.13824	2.13824	2.13824	2.13824	2.13824	2.13824	2.13824	2.13824	2.13824	2.13824	2.13824	2.13824	2.13824	2.13824	2.13824	2.13824	2.13824	2.13824	2.13824	2.16461
L3MBTL4	2.26514	2.26719	2.27246	2.26514	2.18148	2.26321	2.26514	2.26748	2.13824	2.27951	2.26514	2.60694	3.3031	2.1616	2.26514	2.26514	2.26514	2.26514	2.78063	2.26514	2.29282	2.14675
CDH7	2.13824	2.13824	2.13824	2.13824	2.13824	2.13824	2.13824	2.13824	2.13824	2.13824	2.13824	2.13824	2.13824	2.13824	2.13824	2.13824	2.13824	2.13824	2.13824	2.13824	2.13824	2.13824
TBC1D16	5.69221	5.52762	4.611	5.38822	4.9555	6.24074	3.55921	3.96706	5.24457	4.0155	3.95558	4.20561	4.8003	6.02659	6.72943	3.8963	4.49296	3.98185	3.66628	4.59541	4.19382	4.1317
NALCN	2.13824	2.13824	2.13824	2.13824	2.13824	2.13824	2.13824	2.13824	2.13824	2.13824	2.13824	2.13824	2.13824	2.13824	2.13824	2.13824	2.13824	2.13824	2.13824	2.13824	2.13824	2.13824
ATP8B3	7.55304	7.12017	6.97522	6.87431	7.92405	7.66139	7.98132	7.18165	9.2443	8.62954	7.97135	7.73951	8.25068	9.81846	9.08397	9.07079	8.01893	8.42599	8.02249	7.75775	8.10894	8.38146
SCARA5	2.15664	2.24894	2.31354	2.88933	3.75242	4.0022	2.14596	2.14596	2.14596	2.14596	2.17615	2.3456	2.32637	2.14596	2.14596	2.13824	2.14596	2.14596	2.14596	2.14596	2.13824	2.15447
OR2L13	2.13824	2.13824	2.13824	2.13824	2.13824	2.13824	2.13824	2.13824	2.13824	2.13824	2.13824	2.13824	2.13824	2.13824	2.13824	2.13824	2.13824	2.13824	2.13824	2.13824	2.13824	2.13824
SPATA6L	2.13975	2.13824	2.14096	2.14096	2.13829	2.15471	2.16397	2.16397	2.16397	2.15471	2.1532	2.16397	2.16397	2.83653	2.23931	2.39985	3.13036	2.36898	2.41499	2.97545	2.80676	2.40328
KCNMB1	2.16464	2.165	2.16464	2.16464	2.16464	2.16516	2.16464	2.16464	2.16464	2.16464	2.16464	2.13824	2.16464	2.22102	2.16464	2.16464	2.16464	2.16464	2.16464	2.16464	2.16464	2.16464
CALHM3	2.13824	2.13824	2.13824	2.13824	2.13824	2.13824	2.13824	2.13824	2.13824	2.13824	2.13824	2.13824	2.13824	2.13824	2.13824	2.13824	2.13824	2.13824	2.13824	2.13824	2.13824	2.13824
GLYATL2	6.44263	6.81642	3.28469	3.19668	4.17736	2.14922	3.1167	3.46387	2.25899	6.58885	5.17022	5.51508	7.98705	2.84363	2.47465	3.60502	3.24948	7.40103	5.96471	5.36319	6.67342	7.39704
RELL1	2.13824	2.13824	2.13824	2.13824	2.13824	2.13824	2.13824	2.13824	2.13824	2.13824	2.13824	2.13824	2.13824	2.13824	2.13824	2.13824	2.13824	2.13824	2.15607	2.15365	2.13824	2.15415
LINC00593	2.13824	2.13824	2.13824	2.13824	2.13824	2.13824	2.13824	2.13824	2.13824	2.13824	2.13824	2.13824	2.13824	2.13824	2.14079	2.13824	2.13824	2.13824	2.13824	2.13824	2.13824	2.13824
PDE4D	2.64221	3.0364	4.40353	4.54638	3.728	3.76232	2.13824	2.13824	2.13824	2.13824	2.13824	2.13824	2.13824	2.13824	2.13824	2.13824	2.13824	2.13824	2.1963	3.51099	2.13824	2.13824
NDUFA10	2.13824	2.13824	2.13824	2.13824	2.13824	2.13824	2.13824	2.1411	2.13824	2.13824	2.13824	2.13824	2.15453	2.13824	2.14051	2.13824	2.13824	2.13824	2.13824	2.259	2.13824	2.13824
TAF2	5.94515	5.96802	6.00714	6.02398	5.98265	5.53763	4.90901	4.6548	4.67684	4.33338	4.49807	5.27196	4.38365	5.1579	6.32575	4.61607	6.33567	4.06915	4.70866	5.15745	4.58101	4.93532
TRPM3	2.13824	2.13824	2.13824	2.13824	2.13824	2.13824	2.13824	2.13824	2.13824	2.13824	2.13824	2.13824	2.13824	2.13824	2.13824	2.13824	2.13824	2.13824	2.13824	2.13824	2.13824	2.13824
SLC6A11	2.13858	2.13824	2.13941	2.13824	2.13824	2.13824	2.15879	2.15879	2.15879	2.14875	2.15879	2.42999	2.15879	2.20816	2.81037	2.9219	3.90466	2.17053	4.44616	5.28442	2.16789	2.54446
RABGAP1L	2.13824	2.13824	2.13824	2.13824	2.13824	2.13824	2.13824	2.13824	2.13824	2.13824	2.13824	2.13824	2.13824	2.13824	2.13824	2.13824	2.13824	2.13824	2.13824	2.13824	2.13824	2.13824
ZNF655	3.86734	5.68532	4.09983	3.1642	5.16112	5.10875	2.77951	2.77323	2.24492	2.73909	2.22747	2.77951	2.82891	3.00099	6.22308	2.74878	4.24617	2.77951	2.83806	2.89203	2.93648	2.77951
SLC9A1	2.20156	2.44383	3.37674	2.61151	3.58027	3.6466	2.14934	2.14934	2.164	2.14934	2.14595	2.14934	2.14934	2.14934	2.14934	2.14934	2.14934	2.14934	2.14934	2.14934	2.14934	2.14934
MCTP1	7.08023	4.54547	4.63701	5.65843	5.4939	6.58632	4.02505	4.02505	5.57485	4.56428	2.54006	3.89573	3.11863	3.59781	4.05278	3.89066	4.02505	4.5	3.67575	4.21496	3.58442	3.66896
LOC728175	2.13824	2.13824	2.13824	2.13824	2.13824	2.13824	2.13824	2.13824	2.13824	2.13824	2.13824	2.13824	2.13824	2.13824	2.13824	2.13824	2.13824	2.13824	2.13824	2.13824	2.13824	2.13824
TRIM7	2.13824	2.14051	2.13824	2.13824	2.13824	2.13824	2.13824	2.13824	2.15571	2.13824	2.16172	2.13824	2.13824	2.13824	2.13824	2.13824	2.13824	2.13824	2.13824	2.13824	2.13824	2.13824
ARHGAP29	8.45476	7.76053	7.8454	8.34586	8.57252	8.55376	6.316	5.34919	6.45168	4.70296	5.44338	7.07286	5.79301	5.048	4.90072	5.07488	3.60723	4.33975	4.08721	4.79414	4.70296	4.70296
FBN2	2.13824	2.13824	2.13824	2.13824	2.13824	2.13824	2.13824	2.13824	2.13824	2.13824	2.13824	2.13824	2.13824	2.13824	2.13824	2.13824	2.13824	2.13824	2.13824	2.13824	2.13824	2.13824
IPP	6.60825	5.83508	5.96386	5.92306	6.83735	6.4645	6.15204	7.32545	5.97596	5.56234	5.6838	6.38622	6.0901	5.92834	6.71822	6.42557	7.86158	7.04617	5.03895	4.84764	7.1148	5.63728
PMS1	2.13824	2.13824	2.13824	2.13824	2.13824	2.13824	2.20644	2.13824	2.49959	2.15178	2.15656	2.14489	2.14489	2.13824	2.76075	2.15282	3.90171	2.13824	2.16089	2.14489	2.14489	2.13824
RALGPS1	2.13824	2.13824	2.13824	2.13824	2.13824	2.13824	2.13824	2.13824	2.13824	2.13824	2.13824	2.13824	2.13824	2.13824	2.13824	2.13824	2.13824	2.13824	2.13824	2.13824	2.13824	2.13824
SEPT2	9.25405	9.17469	9.47977	9.37171	7.66387	6.90684	9.04235	6.68706	7.36876	7.72922	7.58008	8.27206	7.43024	8.10343	3.9678	9.22266	7.13159	8.50765	9.09203	8.78659	8.84646	9.80437
CLCNKB	4.70843	3.28973	4.40881	3.30934	2.61068	3.29006	3.51935	3.62531	2.28555	4.14065	3.28973	2.55907	7.17633	3.66915	3.44007	2.58511	3.28973	3.25741	2.95748	3.28973	2.94831	3.25824
MTUS2	2.13824	2.13824	2.13824	2.13828	2.13824	2.13824	2.13824	2.13824	2.13824	2.13824	2.13824	2.13824	2.13824	2.13824	2.13824	2.13824	2.13824	2.13824	2.13824	2.13824	2.13824	2.13824
INPP5A	2.37394	2.16127	2.22588	2.25769	2.16127	2.16631	2.22141	2.16127	2.16127	2.16127	2.16127	2.16127	2.16127	2.16127	2.16127	2.16127	2.16127	2.16127	2.16127	2.16127	2.16127	2.16127
CD99L2	2.13824	2.13824	2.13824	2.13824	2.13824	2.13824	2.13824	2.13824	2.13824	2.13824	2.13824	2.13824	2.13824	2.13824	2.14313	2.13824	2.13824	2.13824	2.13824	2.13824	2.13824	2.13824
SRCIN1	2.13824	2.13824	2.13824	2.13824	2.13824	2.13824	2.13824	2.13824	2.13824	2.13824	2.13824	2.13824	2.13824	2.13824	2.13824	2.13824	2.13824	2.13824	2.13824	2.13824	2.13824	2.13824
HEATR2	6.001	4.94065	5.3446	4.97344	5.29058	4.94065	4.94065	4.73409	4.29188	4.94065	4.94065	5.37664	3.26382	3.64178	3.76624	5.63549	4.25762	4.94065	5.67692	5.32285	4.94065	6.02375
UBE2DNL	2.13824	2.13824	2.13824	2.13824	2.13824	2.13824	2.13824	2.13824	2.13824	2.13824	2.13824	2.13824	2.13824	2.13824	2.13824	2.13824	2.13824	2.13824	2.13824	2.13824	2.13824	2.13824
LINC00301	2.13824	2.13824	2.13824	2.13824	2.13824	2.13824	2.13824	2.13824	2.13824	2.13824	2.13824	2.13824	2.13824	2.13824	2.13824	2.13824	2.13824	2.13824	2.13824	2.13824	2.13824	2.13824
MAD2L1	3.06938	3.06937	3.06937	3.06946	2.54083	2.42599	3.45031	2.52974	2.13824	3.05823	3.06937	6.00392	3.06937	2.70106	2.13824	5.81579	2.40459	3.06937	5.78969	7.28958	3.7049	5.85114
ZNF785	7.19457	8.31176	8.20305	8.08164	8.63091	9.23417	8.03273	8.78089	8.79026	8.55403	8.45854	7.81604	6.47238	7.52419	7.16431	7.49189	8.6152	7.89203	8.34669	5.82808	7.79648	7.4613
RP11-690I21.2	6.756	8.00539	7.74515	6.32034	8.40708	9.26166	6.02746	6.85812	7.32794	6.21031	7.01183	6.09911	4.48733	6.05455	7.48217	6.0241	9.27329	6.13162	5.78537	4.99822	5.83804	4.82471
WFIKKN2	2.13824	2.13824	2.13824	2.13824	2.13824	2.13824	2.13824	2.13824	2.13824	2.13824	2.13824	2.13824	2.13824	2.13824	2.13824	2.13824	2.13824	2.13824	2.13824	2.13824	2.13824	2.13824
MINA	4.79682	4.51112	5.25402	4.87946	3.94101	3.9706	3.9461	3.94101	2.27281	3.32925	3.57281	4.27143	3.9277	3.94101	2.19197	5.14688	2.19197	3.94101	4.84204	5.07854	3.96105	5.43766
ZFP42	2.13824	2.13824	2.13824	2.13824	2.13824	2.13824	2.13824	2.13824	2.13824	2.13824	2.13824	2.13824	2.13824	2.13824	2.13824	2.13824	2.13824	2.13824	2.13824	2.13824	2.13824	2.13824
PHLDB2	2.13824	2.13824	2.13824	2.13824	2.13824	2.13824	2.13824	2.13824	2.13824	2.13824	2.13824	2.13824	2.13824	2.13824	2.13824	2.13824	2.13824	2.13824	2.13824	2.13824	2.13824	2.13824
PHTF2	2.5239	2.32253	2.32253	2.71484	2.39562	3.99083	2.33215	2.30884	2.33538	2.30792	2.22891	2.32253	2.16122	2.79038	2.5295	3.11014	2.13867	2.32253	2.95131	3.92382	2.51804	3.09652
MGC32805	2.13824	2.13824	2.13824	2.13824	2.13824	2.13824	2.13824	2.13824	2.13824	2.49374	2.13824	2.13824	2.32866	2.13824	2.13824	2.13824	2.13824	2.13824	2.14024	2.13824	2.13824	2.13824
KLHL30-AS1	2.13824	2.13824	2.13824	2.13824	2.13824	2.13824	2.13824	2.13824	2.13824	2.13824	2.13824	2.13824	2.13824	2.13824	2.13824	2.13824	2.13824	2.13824	2.13824	2.13824	2.13824	2.13824
ARHGEF2	2.87024	2.87269	2.87269	2.87269	2.83587	2.87061	2.87269	2.87269	2.87269	2.87269	2.87404	2.87269	2.87024	2.83508	2.87541	3.06542	2.87269	2.87269	2.87269	2.87269	2.97149	2.87444
CNTN1	3.34488	3.3497	2.40857	2.58535	3.42915	2.57902	4.10518	4.62723	3.35466	4.33037	3.63188	5.8653	5.902	4.91349	2.94424	4.07143	2.93524	4.02355	3.133	3.43484	4.17008	2.97208
CCDC82	2.14784	2.13824	2.13824	2.14784	2.13824	2.13824	2.13824	2.14784	2.14784	2.1686	2.22025	2.14784	2.16682	2.14784	2.41269	2.14784	2.56133	2.18466	2.45569	2.14784	2.14784	2.39259
CASS4	2.13824	2.13867	2.13825	2.13824	2.13824	2.21081	2.13824	2.13824	2.13824	2.13824	2.13824	2.13824	2.13824	2.13824	2.13824	2.13824	2.13824	2.13824	2.13824	2.13824	2.13824	2.13824
STKLD1	2.13824	2.13824	2.13824	2.13824	2.13824	2.13824	2.13824	2.13824	2.13824	2.13824	2.13824	2.13824	2.13824	2.13824	2.13824	2.13824	2.13824	2.13824	2.13824	2.13824	2.13824	2.13824
PDE8B	2.28944	2.17689	2.1683	2.19063	2.17689	2.23979	2.71856	2.16854	2.17689	2.17689	2.54264	2.17689	2.26814	2.18822	2.14101	2.20032	2.15379	2.17689	2.16602	2.16602	2.17689	2.17689
KANSL1L	4.15113	4.71328	4.57817	4.38609	4.3652	3.86748	2.83057	4.09509	3.89544	3.11552	3.63037	3.2202	3.74745	2.81597	4.69223	2.39791	2.83057	2.81597	2.95151	2.30109	2.72707	2.44814
UBE3C	2.13824	2.13824	2.13824	2.14469	2.14386	2.1677	2.19642	2.19642	2.14386	2.14839	2.19642	2.35974	2.19642	2.54155	2.19642	3.00827	2.51737	3.10773	4.44455	5.4417	2.95135	3.96777
FBLIM1	3.59044	2.65122	2.77949	2.68582	2.87468	2.27291	2.45205	2.13824	2.1788	2.13861	2.1788	2.1788	2.13861	3.70082	2.26076	2.38173	4.61709	2.17288	3.34324	2.1788	2.17288	3.27547
DPP6	2.13824	2.13824	2.13824	2.13824	2.13824	2.13824	2.13824	2.13824	2.13824	2.13824	2.13824	2.13824	2.13824	2.13824	2.14256	2.13824	2.13824	2.13824	2.13824	2.13824	2.15077	2.13824
SYT16	2.13824	2.13824	2.13824	2.13824	2.13824	2.13824	2.13824	2.13824	2.13824	2.13824	2.13824	2.13824	2.13824	2.13824	2.13824	2.13824	2.13824	2.13824	2.13824	2.13824	2.13824	2.13824
SNED1	2.88068	2.88068	2.88068	2.78589	2.88068	2.66828	3.07212	2.88068	2.88068	2.88068	2.9449	2.6546	2.39833	4.22143	2.88068	2.88068	2.88068	3.0744	2.88068	2.52175	2.6743	2.88689
RAB39A	2.13824	2.13824	2.13824	2.13824	2.13824	2.13824	2.13824	2.13824	2.13824	2.13824	2.13824	2.13824	2.13824	2.13824	2.13824	2.13824	2.13824	2.13824	2.13824	2.13824	2.13824	2.13824
FNDC9	2.13824	2.13824	2.13824	2.13824	2.13824	2.13824	2.13824	2.13824	2.13824	2.13824	2.13824	2.13824	2.13824	2.13824	2.13824	2.13824	2.13824	2.13824	2.13824	2.13824	2.13824	2.13824
TRIM72	2.13829	2.13829	2.14916	2.15216	2.13829	2.14916	2.33146	2.14916	2.29837	2.14916	2.14916	2.22233	2.14916	2.14916	2.14916	2.38961	2.51168	2.33209	2.14916	2.16325	3.82629	2.20641
FBXO8	10.2455	10.5624	10.4316	10.5286	10.1223	10.3066	10.0423	9.63353	9.28705	9.76907	10.0422	9.74477	10.164	8.73553	8.08217	9.78016	7.59032	9.50209	10.5609	10.331	9.81567	9.35201
SPIRE1	6.89066	6.68075	7.01034	6.65472	6.60844	5.65876	7.91432	5.17139	4.27481	4.45473	6.1907	7.74405	6.74422	6.88052	6.74422	8.53898	3.37349	7.04924	7.60314	8.93941	7.99833	7.48841
ACP1	2.62966	3.30535	2.31531	2.56612	3.72286	6.01061	2.13824	2.13824	2.13824	2.13824	2.13824	2.13824	2.13824	2.13824	2.13824	2.13824	2.16354	2.13824	2.13824	2.13824	2.13824	2.13824
LOC389199	2.13824	2.13824	2.13869	2.13824	2.13824	2.13824	2.13824	2.13824	2.13824	2.13824	2.13824	2.13824	2.13824	2.13824	2.13824	2.13824	2.13824	2.13824	2.13824	2.13824	2.13824	2.13824
PLA2G4C	2.13824	2.14787	2.13824	2.14083	2.22368	2.3534	2.13824	2.13824	2.15011	2.16703	2.13824	2.13824	2.13824	2.13824	2.14018	2.13824	2.67954	2.21425	2.13824	2.13824	2.13824	2.13824
CLDN20	2.13892	2.42834	2.28295	2.1383	3.10384	2.81393	2.13824	2.13824	2.13824	2.13824	2.13824	2.13824	2.13824	2.13824	2.15587	2.13824	2.13824	2.13824	2.13824	2.13824	2.13824	2.13824
UBE2O	2.14586	2.13824	2.13824	2.13848	2.13824	2.37744	2.13824	2.13824	2.27412	2.1833	2.13824	2.13824	2.13824	2.13824	2.16259	2.13824	2.13824	2.14858	2.13824	2.13824	2.13824	2.13824
ASTN2	2.13824	2.13824	2.13824	2.13824	2.13824	2.13824	2.13824	2.13824	2.13824	2.13824	2.13824	2.13824	2.13824	2.13824	2.13824	2.13824	2.13824	2.13824	2.13824	2.13824	2.13824	2.13824
DZANK1	2.14657	2.14256	2.20878	2.38397	2.18728	2.14228	2.14228	2.13824	2.14228	2.14228	2.14228	2.15992	2.14228	2.14228	2.14228	2.14228	2.13824	2.14228	2.14228	2.13824	2.14228	2.14228
ITGA11	2.13824	2.13824	2.13824	2.13824	2.13869	2.22476	2.13824	2.13824	2.13824	2.13824	2.13824	2.13824	2.13824	2.13824	2.13824	2.13824	2.13824	2.13824	2.13824	2.13824	2.13824	2.13824
AGBL3	2.13824	2.13824	2.13836	2.13824	2.13824	2.13824	2.13824	2.13824	2.13824	2.13824	2.13824	2.13824	2.13824	2.13824	2.66275	2.13824	2.13824	2.13824	2.13824	2.13824	2.13824	2.13824
ZBED1	7.28212	8.07996	7.64544	7.62431	8.15226	9.32547	6.36762	5.40362	6.66964	5.90577	5.43993	5.62753	5.13653	6.66095	2.89769	5.94956	4.35855	5.80143	4.742	3.64891	5.41903	5.54481
ZNF585A	3.31903	3.47671	3.2032	3.72316	3.22288	3.72316	4.32591	4.09995	4.12596	4.09995	4.63791	4.26626	4.53766	4.41363	6.95966	4.03842	4.19796	4.21981	3.75891	3.72316	4.02834	3.53281
ADCY7	2.13824	2.13824	2.13824	2.13824	2.13824	2.13824	2.13824	2.13824	2.13824	2.13824	2.13824	2.13824	2.13824	2.29901	2.13824	2.13824	2.13824	2.13824	2.13824	2.13824	2.13824	2.13824
PDGFRA	3.68217	5.37386	4.71816	4.46096	5.09913	6.3433	3.0938	3.16646	4.68982	2.91317	2.93061	2.31948	3.61198	5.53491	6.4845	2.7367	5.09081	2.45732	2.14414	2.13824	2.97474	5.36788
STEAP3	2.15121	2.14336	2.14338	2.14336	2.14353	2.20437	2.14336	2.14336	2.14336	2.14336	2.14623	2.14336	2.21969	2.13824	2.14336	2.14336	2.14336	2.297	2.66084	2.13824	2.18167	2.65744
MCTP2	2.15133	2.13824	2.13824	2.14407	2.13824	2.13824	2.15131	2.15131	2.17808	2.13824	2.15131	2.87019	2.18939	2.32183	4.59276	2.2062	5.35014	2.17673	2.18489	6.05869	2.19548	2.59153
RASSF5	2.37202	3.49599	3.61033	2.46765	2.36186	2.5025	3.72944	2.27314	2.34792	2.17251	2.36171	2.59715	2.14959	2.14601	2.13824	4.37338	2.13824	2.30357	2.35386	2.59123	2.46571	3.5922
B3GNT5	2.13824	2.13903	2.14207	2.13824	2.13824	2.13824	2.13824	2.13824	2.13824	2.13824	2.13824	2.13824	2.13824	2.13824	2.13824	2.16405	2.13824	2.13824	2.13824	2.48472	2.13824	2.14249
USP36	2.13824	2.13824	2.13824	2.13824	2.13824	2.13824	2.13824	2.13824	2.13824	2.13824	2.13824	2.13824	2.13824	2.13824	2.13824	2.13824	2.13824	2.13824	2.13824	2.13824	2.13824	2.13824
CIDECP	4.79581	5.67792	4.97905	4.59256	4.92546	3.92353	5.55783	5.91099	5.55783	5.72857	5.92754	5.71883	5.84976	4.03229	4.89604	5.54389	3.88492	4.89784	5.56062	5.55783	4.89604	5.32683
LOC280665	2.17286	2.53373	2.51669	2.52853	2.51545	2.40678	2.72246	2.80747	2.70143	2.64513	2.18595	2.53753	2.40413	2.40413	3.03656	2.65309	4.11528	2.51664	2.57463	2.98457	3.03931	2.52866
MTHFD2L	2.67739	2.67721	2.67721	2.58594	2.59309	2.8471	2.89467	2.61467	2.54982	2.61467	2.731	2.94673	2.35358	2.62315	2.14097	3.3804	2.13824	2.67721	4.23462	5.25681	2.83317	3.31784
SLC12A1	2.13824	2.13824	2.13824	2.13824	2.13824	2.13824	2.13824	2.13824	2.13824	2.13824	2.13824	2.13824	2.13824	2.13824	2.13824	2.13824	2.13824	2.13824	2.13824	2.13824	2.13824	2.13824
CCDC158	2.13824	2.13824	2.13824	2.13824	2.13824	2.13824	2.13824	2.13824	2.13824	2.13824	2.13824	2.13824	2.13824	2.13824	2.13824	2.13824	2.13824	2.13824	2.13824	2.13824	2.13824	2.13824
ATP6V1B1	2.13824	2.13824	2.13824	2.13824	2.13824	2.13824	2.13824	2.13824	2.13824	2.13824	2.13824	2.13824	2.13824	2.13824	2.14478	2.13824	2.13824	2.13824	2.13824	2.13824	2.13824	2.13824
TOR1A	2.13824	2.13824	2.13824	2.14037	2.13824	2.15871	2.13824	2.13824	2.13824	2.13824	2.13824	2.14584	2.13824	2.14443	2.13824	2.13824	2.13824	2.13824	2.13824	2.14981	2.13824	2.1707
VWA5B2	2.13824	2.13824	2.13824	2.13824	2.13824	2.13824	2.13824	2.13824	2.13824	2.13824	2.13824	2.13824	2.13824	2.13824	2.13824	2.13824	2.13824	2.13824	2.13824	2.13824	2.13824	2.13824
KIAA1257	2.1469	2.14444	2.14444	2.14444	2.13887	2.14402	2.15796	2.14444	2.14444	2.16335	2.14444	2.15938	2.14444	4.13105	3.82417	2.14444	2.14444	2.1558	2.3214	2.43594	2.22639	2.14444
CYP2U1	2.13824	2.13824	2.18238	2.13824	2.14	2.13954	2.13824	2.13824	2.13824	2.13824	2.13824	2.13824	2.13824	2.13824	2.13824	2.13824	2.13824	2.13824	2.13824	2.15882	2.13824	2.13824
PARK2	2.14944	2.1514	2.17684	2.16464	2.22295	2.1399	2.13824	2.13824	2.13824	2.13824	2.13824	2.13824	2.13824	2.1481	2.13824	2.13824	2.13824	2.13824	2.13824	2.13824	2.13824	2.13824
ELMO2	2.13824	2.13824	2.13824	2.13824	2.13824	2.13824	2.13824	2.13824	2.13824	2.13824	2.13824	2.13824	2.13824	2.13824	2.13824	2.13824	2.13824	2.13824	2.13824	2.13824	2.13824	2.13824
PTPN7	2.14237	2.14237	2.14237	2.14237	2.14237	2.14237	2.14237	2.23533	2.14237	2.14237	2.14237	2.14237	2.14237	2.14237	2.65894	2.14237	2.14237	2.14237	2.22607	2.14237	2.14237	2.19649
CMAHP	2.13824	2.13824	2.13824	2.13824	2.13824	2.13824	2.13824	2.13824	2.13824	2.13824	2.13824	2.13824	2.13824	2.13824	2.13824	2.13824	2.13824	2.13824	2.13824	2.13824	2.13824	2.13824
DOK5	2.45183	2.14218	2.16247	2.1387	2.15354	2.13824	2.13824	2.13824	2.13824	2.13824	2.13824	2.13824	2.13824	2.13824	2.13824	2.13824	2.13824	2.13824	2.13824	2.13824	2.13824	2.14829
SDC3	2.13824	2.13824	2.13824	2.13824	2.13824	2.13824	2.13824	2.13824	2.13824	2.13824	2.13824	2.13824	2.13824	2.13824	2.13824	2.13824	2.13824	2.13824	2.13824	2.13824	2.13824	2.13824
TMEM135	2.13824	2.13824	2.13824	2.13824	2.13824	2.13824	2.13824	2.13824	2.13824	2.13824	2.13824	2.13824	2.13824	2.13824	2.13824	2.13824	2.13824	2.13824	2.13824	2.13824	2.13824	2.13824
PRR16	2.45058	2.36174	2.34836	2.43398	2.34836	2.34836	2.34836	2.34836	2.34836	2.34836	2.34836	2.34836	3.43655	2.70527	2.34836	2.34836	2.34836	2.34836	2.34836	2.49873	2.34836	2.71971
PCNP	12.1104	12.137	12.2246	12.0781	11.7463	11.7753	11.9578	11.609	11.1128	11.2922	11.6563	11.9627	11.3461	10.6419	10.4267	11.7381	10.8854	11.1785	11.2664	11.9881	11.2491	11.611
WDR37	2.15271	2.25019	2.13824	2.13893	2.2869	2.35345	2.13824	2.13824	2.15671	2.13824	2.13824	2.13824	2.13824	2.14303	2.13824	2.13824	2.16602	2.13824	2.13824	2.13824	2.13824	2.13824
HMGCLL1	2.13824	2.13824	2.13824	2.13824	2.13824	2.13824	2.13824	2.13824	2.13824	2.13824	2.13824	2.13824	2.13824	2.13824	2.13824	2.13824	2.13824	2.13824	2.13824	2.13824	2.13824	2.13824
CSPP1	5.86235	5.64204	6.22204	6.10991	6.07017	5.04044	3.00251	2.72116	2.74336	2.44494	2.68975	2.64965	2.76687	2.64965	3.06637	2.62	2.99421	2.44494	2.52835	2.52371	2.79589	2.58673
MITF	2.13824	2.13824	2.13824	2.14119	2.13824	2.13824	2.13824	2.13824	2.13824	2.13824	2.13824	2.13824	2.13824	2.13824	2.13824	2.13824	2.13824	2.13824	2.13824	2.13824	2.13824	2.13824
CAMKMT	3.6735	3.82054	3.29956	2.85081	3.87428	3.85996	2.34631	2.44712	2.36405	2.42371	2.44712	2.74475	2.54799	2.53424	2.36405	2.84704	3.49543	2.44712	3.36319	5.4328	2.66223	2.72179
S100Z	2.13824	2.13824	2.13824	2.13824	2.13824	2.13824	2.13824	2.13824	2.13824	2.13824	2.13824	2.13824	2.13824	2.13824	2.13824	2.13824	2.13824	2.13824	2.13824	2.13824	2.13824	2.18692
ABCD3	7.96452	5.23384	6.33711	7.47318	6.55739	6.51032	7.89682	6.35826	6.45224	4.56486	4.34668	7.20736	6.29249	8.44459	6.72909	8.78891	7.04476	7.80836	8.40596	9.25789	6.99633	8.96157
DKFZP434K028	2.13824	2.13824	2.13824	2.13824	2.13824	2.13824	2.13824	2.13824	2.13824	2.13824	2.13824	2.13824	2.13824	2.13824	2.13824	2.13824	2.13824	2.13824	2.13824	2.13824	2.13824	2.13824
ERCC8	2.13874	2.13874	2.13874	2.13874	2.13824	2.13837	2.15235	2.19058	2.33936	2.56672	2.57685	2.38592	2.35878	2.1554	4.12819	2.33936	4.58116	3.57753	3.45753	5.25393	2.62025	2.59336
MLXIP	2.13824	2.13824	2.14428	2.13824	2.13824	2.18868	2.13824	2.13824	2.13824	2.13824	2.13824	2.13824	2.13824	2.1434	2.13824	2.13824	2.13824	2.13824	2.13824	2.13824	2.13824	2.13824
LOC101927746	2.53083	2.29688	2.45902	2.45464	2.29731	2.19704	2.29688	2.3093	2.13824	2.24789	2.29688	2.29688	2.24789	2.29688	2.53704	2.35045	2.536	2.29688	2.29688	2.72188	2.29688	2.32656
TIA1	2.14518	2.14518	2.14518	2.14518	2.2515	2.18064	2.14518	2.14967	2.20252	2.14481	2.14518	2.14518	2.13824	2.13824	2.14481	2.14518	2.14518	2.14518	2.13824	2.13824	2.14518	2.14481
LOC101927129	2.13824	2.13824	2.13824	2.13824	2.13824	2.13824	2.13824	2.13824	2.13824	2.13824	2.13824	2.13824	2.13824	2.13824	2.13824	2.13824	2.13824	2.13824	2.13824	2.13824	2.13824	2.13824
MS4A3	2.13824	2.13824	2.13824	2.13824	2.13824	2.13824	2.13824	2.13824	2.13824	2.13824	2.13824	2.13824	2.13824	2.13824	2.13824	2.13824	2.13824	2.13824	2.13824	2.13824	2.13824	2.13824
PCBD2	3.8988	3.9304	3.85149	3.87838	3.84006	4.09664	4.01115	3.92633	3.66642	3.23039	4.09664	4.15406	4.15497	6.08786	4.32381	4.38649	5.88917	4.27413	5.3988	7.21825	5.20123	4.69036
FCER1G	8.2032	9.89052	9.26121	9.10638	7.5404	8.5128	8.82862	7.41395	8.48024	10.3076	9.57681	9.73965	10.6149	10.4192	7.75229	9.95662	7.94276	10.4543	10.9776	10.815	9.86339	11.8491
GAFA1	2.13954	2.13824	2.13824	2.13824	2.13826	2.13824	2.13824	2.13824	2.14372	2.13824	2.13824	2.13824	2.13824	2.20223	2.13824	2.13824	8.15695	2.13824	2.14103	2.76566	2.13824	3.5344
FRMD8	2.20519	2.21135	2.13824	2.13923	2.13824	2.13824	2.30204	2.30204	2.30204	2.30204	2.30204	2.30204	3.66817	3.54945	6.52185	2.4323	8.94523	2.33163	2.39888	6.16634	2.52006	3.50617
MPHOSPH6	3.31396	2.14747	2.53316	3.35483	2.13824	2.13824	3.58013	5.01753	3.3488	3.31567	3.47186	5.60396	5.59741	7.68696	7.78448	6.26888	6.79454	5.95489	6.1746	9.77468	7.7286	8.08161
HYDIN	2.13824	2.13824	2.13824	2.13824	2.13824	2.13824	2.13824	2.13824	2.13824	2.13824	2.13824	2.13824	2.13824	2.13824	2.13824	2.13824	2.13824	2.13824	2.13824	2.13824	2.13824	2.13824
CCDC36	2.13824	2.13824	2.13824	2.13824	2.13824	2.13824	2.13824	2.13824	2.13824	2.13824	2.13824	2.13824	2.13824	2.13824	2.13824	2.13824	2.13824	2.13824	2.13824	2.13824	2.13824	2.13824
PRKD3	5.22778	5.10581	4.785	5.72918	5.4682	6.64998	2.55703	3.94316	4.31847	2.64249	2.34751	3.03141	2.60198	2.78043	4.9578	2.41247	3.75797	2.41615	2.6112	2.50854	2.6112	2.30716
ABCC11	2.13824	2.13824	2.13824	2.13824	2.13824	2.13824	2.13824	2.13824	2.13824	2.13824	2.13824	2.13824	2.13824	2.13824	2.13824	2.13824	2.13824	2.13824	2.13824	2.13824	2.13824	2.13824
ESYT3	9.60918	8.80994	8.00379	8.95271	8.90584	7.18527	10.221	9.65582	9.35787	9.14018	10.1132	10.6061	10.1775	11.1923	10.4985	11.4089	10.7661	11.0655	11.3374	11.726	11.3451	11.0118
PLA2G4D	2.13824	2.13824	2.13824	2.13824	2.13824	2.13824	2.84266	2.15963	2.15963	2.13824	2.26446	4.37087	2.5398	7.47999	6.08669	8.31388	7.00978	6.45551	7.95158	7.51175	7.48924	7.48283
PDE12	9.60697	10.0766	10.1425	10.0944	10.212	10.3411	10.2704	10.0536	9.70781	9.99426	10.0496	10.6861	9.91251	9.51756	10.4054	10.9926	11.1356	10.5207	10.8179	10.651	10.8312	11.033
JRK	2.14931	2.15147	2.15147	2.15659	2.15147	2.15147	2.14931	2.15147	2.15074	2.15147	2.15147	2.15147	2.51129	2.15147	2.15147	2.15147	2.15147	2.16956	2.15147	2.15835	2.14931	2.15147
ABCC4	2.16759	2.14695	2.14842	2.14695	2.14695	2.69965	2.14695	2.14323	2.14695	2.13824	2.14695	2.14695	2.14318	2.14695	2.14323	2.27837	2.14695	2.13824	2.27161	2.97093	2.14695	3.58098
C7orf63	6.85738	5.07404	5.92465	5.7007	3.47779	5.49821	5.98044	4.88958	3.01617	4.07873	5.98331	5.45076	6.64396	3.9262	4.86133	5.58386	3.59513	2.68467	4.61007	3.23122	3.57606	9.65309
SCEL	2.27177	2.75542	2.27177	2.4163	3.37732	2.30292	3.33335	4.13663	4.74635	2.74986	2.27177	3.91797	2.21283	2.13824	2.1808	2.13824	2.27177	2.13824	2.13824	2.20201	2.13824	2.13824
ZNF678	2.13824	2.13824	2.13824	2.13827	2.13824	2.13824	2.13824	2.13824	2.13824	2.13824	2.13824	2.13824	2.13824	2.13824	2.13824	2.13824	2.13824	2.13824	2.13824	2.13824	2.13824	2.13824
ANKS6	2.13824	2.13824	2.13824	2.13824	2.13824	2.13824	2.13824	2.13824	2.13824	2.13824	2.13824	2.13824	2.13824	2.13824	2.13824	2.13824	2.13824	2.13824	2.13824	2.13824	2.13824	2.13824
LINC00598	2.13824	2.13824	2.13824	2.13824	2.13824	2.13824	2.13824	2.13824	2.13824	2.13824	2.13824	2.13824	2.13824	2.13824	2.13824	2.13824	2.13824	2.13824	2.13824	2.13824	2.13824	2.13824
SIK3	2.35157	2.13824	2.13824	2.14079	2.13824	2.13824	2.13824	2.13824	2.13824	2.14455	2.13824	2.13824	2.14091	2.13824	2.13824	2.13824	2.13824	2.13824	2.13824	2.19452	2.13824	2.13824
FUT8	4.68972	4.85112	5.1559	4.68196	4.30862	3.864	2.19874	2.22949	2.19504	2.60731	2.57196	2.19874	2.81142	2.17868	2.15108	2.19412	2.13824	2.17868	3.29909	2.96265	2.17129	2.19874
ZSWIM2	2.13824	2.13824	2.13824	2.13824	2.13824	2.13824	2.13824	2.13824	2.13824	2.13824	2.13824	2.13824	2.13824	2.13824	2.13824	2.13824	2.13824	2.13824	2.13824	2.13824	2.13824	2.13824
PSIP1	2.7519	2.85906	2.78328	2.96538	2.80705	5.66803	2.70057	4.5261	3.00754	2.94825	2.89157	2.74928	2.31261	2.74019	3.30333	2.76999	3.26445	2.84321	2.75598	2.7519	2.7519	2.4999
RCBTB1	2.13824	2.13824	2.13824	2.13824	2.13824	2.13824	2.13824	2.13824	2.13824	2.13824	2.13824	2.13824	2.13824	2.13824	2.13824	2.13824	2.13824	2.13824	2.13824	2.13824	2.13824	2.13824
EXOC3L1	2.13824	2.13824	2.13824	2.13824	2.13824	2.13824	2.13824	2.13824	2.13824	2.13824	2.13824	2.13824	2.13824	2.13824	2.13824	2.13824	2.13824	2.13824	2.13824	2.13824	2.13824	2.13824
ACOT11	2.13824	2.13824	2.13824	2.13824	2.13824	2.13824	2.13824	2.13824	2.13824	2.13824	2.13824	2.13824	2.13824	2.13824	2.13824	2.13824	2.13824	2.13824	2.13824	2.13824	2.13824	2.13824
LOC388882	2.13824	2.13824	2.13824	2.13824	2.13824	2.13824	2.13824	2.13824	2.13824	2.13824	2.13824	2.13824	2.13824	2.13824	2.13824	2.13824	2.13824	2.13824	2.13824	2.13824	2.13824	2.13824
KLHL14	2.13824	2.13824	2.13824	2.13824	2.13824	2.13824	2.13824	2.13824	2.13824	2.13824	2.13824	2.13824	2.13824	2.13824	2.14316	2.13824	2.13824	2.13824	2.13824	2.13824	2.13824	2.13824
VIL1	2.13824	2.13824	2.13824	2.13824	2.13824	2.13824	2.13824	2.13824	2.13824	2.13824	2.13824	2.13824	2.13824	2.13824	2.13824	2.13824	2.13824	2.13824	2.13824	2.13824	2.13824	2.13824
LINC01234	2.13824	2.13824	2.13824	2.13824	2.13824	2.13956	2.13824	2.14473	2.13824	2.13824	2.13824	2.13824	2.13824	2.13824	2.14247	2.13824	2.13824	2.13824	2.13824	2.13824	2.13824	2.13824
ACAT1	2.13824	2.18118	2.1558	2.14088	2.17204	2.18256	2.13824	2.14556	2.13824	2.13824	2.13824	2.13824	2.13824	2.13824	2.14168	2.13824	2.13824	2.13824	2.13824	2.13824	2.13824	2.13824
LOC554174	2.67468	3.35916	4.0259	3.61992	2.77954	3.94411	2.64396	2.63906	3.74141	3.07678	2.65215	2.62917	2.63906	2.63906	2.63906	2.63906	2.63906	2.63906	2.13824	2.63532	2.63532	2.64306
ACAN	2.13824	2.13824	2.13824	2.13824	2.13824	2.13824	2.13824	2.13824	2.13824	2.13824	2.13824	2.13824	2.13824	2.13824	2.13824	2.13824	2.13824	2.13824	2.13824	2.13824	2.13824	2.13824
BC070490	2.13824	2.13824	2.13824	2.13824	2.13824	2.13824	2.13824	2.13824	2.13824	2.13824	2.13824	2.13824	2.13824	2.13824	2.13824	2.13824	2.13824	2.13824	2.13824	2.13824	2.13824	2.13824
NLRP12	2.13824	2.13824	2.13824	2.13824	2.13824	2.13824	2.13824	2.13824	2.13824	2.13824	2.13824	2.13824	2.13824	2.13824	2.13824	2.13824	2.13824	2.13824	2.13824	2.13824	2.13824	2.13824
C21orf90	2.13824	2.13824	2.13824	2.13824	2.13824	2.13824	2.13824	2.13824	2.13824	2.13824	2.13824	2.13824	2.13824	2.13824	2.13824	2.13824	2.13824	2.13824	2.13824	2.13824	2.13824	2.13824
LOC101928921	2.13832	2.13909	2.13983	2.13824	2.14924	2.13824	2.13824	2.13824	2.13824	2.13824	2.13824	2.13824	2.13824	2.13824	2.13824	2.13824	2.13824	2.13824	2.13824	2.13824	2.13824	2.13824
ZNF641	2.35556	2.41682	2.28231	2.15411	2.23335	2.16539	2.14593	2.14864	2.14864	2.14864	2.14864	2.14864	2.13824	2.14787	2.14864	2.1814	2.14864	2.14864	2.14864	2.24841	2.15079	2.14864
C1orf110	2.13824	2.13824	2.13824	2.13824	2.13824	2.13824	2.13824	2.13824	2.13824	2.13824	2.13824	2.13824	2.13824	2.13824	2.13824	2.13824	2.13824	2.13824	2.13824	2.13824	2.13824	2.13824
FGFR4	2.13824	2.13824	2.13824	2.13824	2.13824	2.13824	2.13824	2.13824	2.13824	2.13824	2.13824	2.13824	2.13824	2.13824	2.13824	2.13824	2.13824	2.13824	2.13824	2.13824	2.13824	2.13824
FILIP1L	2.13824	2.13824	2.13824	2.13824	2.13824	2.14381	2.13824	2.13824	2.13824	2.13824	2.13824	2.13824	2.13824	2.13824	2.13824	2.13824	2.13824	2.13824	2.13824	2.13824	2.13824	2.13824
PDILT	2.13824	2.13824	2.13824	2.13824	2.13824	2.13824	2.13824	2.13824	2.13824	2.13824	2.13824	2.13824	2.13824	2.13824	2.13824	2.13824	2.13824	2.13824	2.13824	2.13824	2.13824	2.13824
ZBTB26	2.28758	2.18245	2.49226	2.76647	2.17131	2.16138	2.14482	2.14482	2.14482	2.14482	2.14482	2.14482	2.25016	2.14482	2.14482	2.30809	2.14482	2.14482	2.52451	2.14482	2.18051	2.14482
ACY3	2.13824	2.13824	2.13824	2.13824	2.13824	2.13824	2.13824	2.13824	2.13824	2.13824	2.13824	2.13824	2.13824	2.13824	2.13824	2.13824	2.13824	2.13824	2.13824	2.13824	2.13824	2.13824
LINC00051	2.13824	2.13824	2.13824	2.13824	2.13824	2.13824	2.13824	2.13824	2.13824	2.13824	2.13824	2.13824	2.13824	2.13824	2.13824	2.13824	2.13824	2.13824	2.13824	2.13824	2.13824	2.13824
LKAAEAR1	2.13824	2.13824	2.13824	2.13824	2.13824	2.1398	2.13824	2.13824	2.13824	2.13824	2.13824	2.13824	2.13824	2.13824	2.13824	2.13824	2.13824	2.13824	2.13824	2.13824	2.13824	2.13824
ERICH1-AS1	2.13824	2.13824	2.13824	2.13824	2.13824	2.13824	2.13824	2.13824	2.13824	2.13824	2.13824	2.13824	2.13824	2.13824	2.13824	2.13824	2.13824	2.13824	2.13824	2.13824	2.13824	2.13824
EQTN	2.13824	2.13824	2.13824	2.13824	2.13824	2.13824	2.13824	2.13824	2.13824	2.13824	2.13824	2.13824	2.13824	2.13824	2.13824	2.13824	2.13824	2.13824	2.13824	2.13824	2.13824	2.13824
LINC00317	2.13824	2.13824	2.13824	2.13824	2.13824	2.13824	2.13824	2.13824	2.13824	2.13824	2.13824	2.13824	2.13824	2.13824	2.13824	2.13824	2.13824	2.13824	2.13824	2.13824	2.13824	2.13824
HLA-DOB	3.42361	2.22074	2.1386	2.13824	2.31911	2.13838	2.13824	2.13824	2.13824	2.13824	2.13824	2.13824	2.13824	2.13824	2.28383	2.13824	2.13824	2.13824	2.13824	2.13824	2.13824	2.13824
SNX19	6.47398	7.00642	6.99398	6.32082	6.8708	6.26248	3.85652	2.15529	2.75464	2.35415	2.33876	2.47787	2.30383	2.39815	2.4658	3.02101	3.31676	2.15261	2.57306	3.29051	2.41385	3.81129
GOLGA3	2.13824	2.13824	2.13824	2.13824	2.13824	2.13824	2.13824	2.13824	2.13824	2.13824	2.13824	2.13824	2.13824	2.13824	2.13824	2.13824	2.13824	2.13824	2.13824	2.13824	2.13824	2.13824
SLC9C2	2.13824	2.13824	2.13824	2.13824	2.13824	2.13824	2.13824	2.13824	2.13824	2.13824	2.13824	2.13824	2.13824	2.13824	2.13824	2.13824	2.13824	2.13824	2.13824	2.13824	2.13824	2.13824
AREL1	2.14273	2.14273	2.14434	2.14273	2.14273	2.14273	2.14273	2.14273	2.14273	2.14273	2.14273	2.14273	2.14273	2.14273	2.14273	2.17465	2.14273	2.14273	2.14273	2.14273	2.14273	2.14273
RASGRF1	2.13824	2.13824	2.13824	2.13824	2.13824	2.13824	2.13824	2.13824	2.13824	2.13824	2.13824	2.13824	2.13824	2.13824	2.15078	2.13824	2.13824	2.13824	2.13824	2.13824	2.13824	2.13824
RAG1	2.13824	2.13824	2.13824	2.13824	2.13824	2.13824	2.13824	2.13824	2.13824	2.13824	2.13824	2.13824	2.13824	2.13824	2.13824	2.13824	2.13824	2.13824	2.13824	2.13824	2.13824	2.13824
PTGS2	2.13824	2.13824	2.13824	2.13824	2.13824	2.14528	2.13824	2.13824	2.13824	2.13824	2.13824	2.13824	2.13824	2.13824	2.13824	2.13824	2.13824	2.13824	2.13824	2.36676	2.13824	2.28511
MGC39545	2.13824	2.13824	2.13831	2.13824	2.13824	2.13824	2.13824	2.13824	2.13824	2.13824	2.13824	2.13824	2.13824	2.13824	2.13824	2.13824	2.13824	2.13824	2.13824	2.13824	2.13824	2.13824
RBL1	2.13824	2.13824	2.13824	2.13824	2.13824	2.13824	2.13824	2.13824	2.13824	2.13824	2.13824	2.13824	2.13824	2.13824	2.14967	2.13824	2.13824	2.13824	2.13824	2.13824	2.13824	2.13824
WDR66	2.13824	2.13824	2.13824	2.13824	2.13835	2.13824	2.13824	2.13824	2.13824	2.13824	2.13824	2.13824	2.23134	2.13824	2.13824	2.13824	2.13824	2.13824	2.13824	2.13824	2.13824	2.13824
SYNJ2	2.26151	2.26151	2.26151	2.22149	2.22287	2.26151	2.26151	2.26151	2.26151	2.13824	2.14544	2.26151	2.20566	2.24491	2.26151	2.60949	2.48633	2.22149	2.26151	2.26151	2.51697	3.04511
ZNF398	2.17252	2.17252	2.17252	2.17252	2.17252	2.17252	2.17252	2.17252	2.17252	2.17252	2.17252	2.36251	2.17252	2.17252	2.18864	2.5	3.4205	2.17252	2.87752	3.07806	2.26815	2.17252
IL16	2.19563	2.53273	2.58504	2.78587	2.1761	2.17714	2.1761	2.1761	2.1761	2.1761	2.17967	2.1761	2.1761	2.1761	2.1761	2.1761	2.1761	2.1874	2.1761	2.27703	2.1761	2.1761
OR2C3	2.13824	2.13824	2.13824	2.13824	2.13824	2.13824	2.13824	2.13824	2.13824	2.13824	2.13824	2.13824	2.13824	2.13824	2.13824	2.13824	2.13824	2.13824	2.13824	2.13824	2.13824	2.13824
CDHR1	9.04914	2.69449	7.72111	8.21791	7.89715	8.63705	10.5286	10.1009	11.3711	7.12599	9.97201	10.3638	10.8563	9.39611	11.7595	8.84664	11.5091	4.11744	9.07993	8.08985	10.2869	8.10439
ARHGAP20	2.14615	2.13824	2.14615	2.13824	2.14615	2.14615	2.14615	2.14615	2.14615	2.14615	2.14615	2.14615	2.14615	2.14615	2.14615	2.14615	2.14615	2.14615	2.14615	2.14615	2.14615	2.14615
SCARF1	2.13824	2.13824	2.13824	2.13824	2.13824	2.13824	2.13824	2.13824	2.13824	2.13824	2.13824	2.13824	2.13824	2.13824	2.13824	2.13824	2.13824	2.13824	2.13824	2.13824	2.13824	2.13824
RGS12	6.5799	6.95938	7.00553	7.10405	6.86584	6.1843	6.93295	7.19966	7.2428	6.71808	7.13585	7.08983	7.03278	6.96568	8.28708	7.85305	8.8696	7.4182	6.72817	6.23529	7.07295	7.37788
ADAM22	2.13824	2.13824	2.13824	2.13824	2.13824	2.13824	2.13824	2.13824	2.13824	2.13824	2.13824	2.13824	2.13824	2.13824	2.13824	2.13824	2.13824	2.13824	2.13824	2.13824	2.13824	2.13824
TMEM26	2.13824	2.13824	2.13824	2.13824	2.13824	2.13824	2.13824	2.13824	2.13824	2.13824	2.13824	2.13824	2.13824	2.13824	2.13824	2.13824	2.13824	2.13824	2.13824	2.13824	2.13824	2.13824
BRD3	2.13824	2.13912	2.13824	2.13854	2.14197	2.13824	2.13824	2.13824	2.13824	2.13824	2.13824	2.13824	2.13824	2.13824	2.13824	2.13824	2.13824	2.13824	2.14299	2.13824	2.13824	2.13824
CLRN1	2.13824	2.13824	2.13824	2.13824	2.13824	2.13824	2.13824	2.13824	2.13824	2.13824	2.13824	2.13824	2.13824	2.13824	2.13824	2.13824	2.13824	2.13824	2.13824	2.13824	2.13824	2.13824
IDH1	11.6416	12.0031	12.4584	12.1182	12.1037	12.0337	12.7726	12.6929	12.2983	12.8585	12.5499	12.6769	12.3903	12.1453	11.0874	12.563	11.3301	12.638	12.622	12.5301	12.6532	12.5479
EPB41L4A	2.13824	2.13824	2.13824	2.13824	2.13824	2.13824	2.13824	2.13824	2.13824	2.13824	2.13824	2.13824	2.13824	2.13824	2.14472	2.13824	2.13824	2.13824	2.13824	2.13824	2.13824	2.13824
LINC00612	2.13824	2.13824	2.13824	2.13824	2.13824	2.13824	2.13824	2.13824	2.13824	2.13824	2.13824	2.13824	2.13824	2.13824	2.13824	2.13824	2.13824	2.13824	2.13824	2.13824	2.13824	2.13824
NAGA	7.17167	6.98135	7.20861	7.5386	7.30596	7.80093	6.83886	7.09886	7.3197	7.21053	7.07433	7.37157	7.34288	8.77439	7.18287	7.85602	7.58104	8.05105	7.91204	8.15927	7.63331	8.42545
TRPV5	2.13824	2.13824	2.13824	2.13824	2.13824	2.13824	2.13824	2.13824	2.13824	2.13824	2.13824	2.13824	2.13824	2.13824	2.13824	2.13824	2.13824	2.13824	2.13824	2.13824	2.13824	2.13824
LHFPL5	2.13824	2.13824	2.13824	2.13824	2.13824	2.13824	2.13824	2.13824	2.13824	2.13824	2.13824	2.13824	2.13824	2.13824	2.14141	2.13824	2.13824	2.13824	2.13824	2.13824	2.13824	2.13824
KLHL40	2.13824	2.13824	2.13824	2.13824	2.13824	2.13824	2.13824	2.13824	2.13824	2.13824	2.13824	2.13824	2.13824	2.13824	2.13824	2.13824	2.13824	2.13824	2.13824	2.13824	2.13824	2.13824
CENPI	2.13824	2.13824	2.13824	2.13824	2.13824	2.13824	2.13824	2.13824	2.13824	2.13824	2.13824	2.13824	2.13824	2.13824	2.13824	2.13824	2.13824	2.13824	2.13824	2.13824	2.13824	2.13824
C10orf53	2.13824	2.13824	2.13824	2.13824	2.13824	2.13824	2.13824	2.13824	2.13824	2.13824	2.13824	2.13824	2.13824	2.13824	2.13824	2.13824	2.13824	2.13824	2.13824	2.13824	2.13824	2.13824
SYT9	2.13824	2.13824	2.1383	2.13824	2.13824	2.13824	2.13824	2.13824	2.13824	2.13824	2.13824	2.13824	2.13824	2.13824	2.13824	2.13824	2.13824	2.13824	2.13824	2.13824	2.13824	2.13824
AVL9	2.15728	2.29076	2.27814	2.2138	2.17778	2.16689	2.53127	2.15713	2.15713	2.13824	2.15713	2.31911	2.15713	2.15282	2.16088	3.53151	2.15713	2.15713	3.36586	6.63984	2.15713	2.3281
CCNG2	2.13824	2.13824	2.13824	2.13824	2.13824	2.13824	2.13824	2.13824	2.13824	2.13824	2.13824	2.13824	2.13824	2.13824	2.13824	2.13824	2.13824	2.13824	2.13824	2.13824	2.13824	2.13824
NDUFS4	6.13229	6.59411	6.13552	7.45736	7.95223	8.21487	6.81492	7.42477	8.19721	6.86236	7.15096	6.69893	6.46336	6.38594	8.43635	6.50199	9.55794	6.59561	5.78519	6.35632	6.41472	6.0593
LPGAT1	7.51396	7.16452	7.70708	7.90444	7.17123	7.83982	2.23239	3.98223	2.13824	2.49542	3.35594	2.28409	5.7595	2.22147	2.44015	2.13824	2.22988	2.34649	2.60838	2.95955	2.18934	2.31809
IKZF2	2.21529	2.43821	2.50549	2.2604	2.2902	3.70011	2.13824	2.13824	2.13824	2.13824	2.13824	2.13824	2.13824	2.13824	2.13824	2.13824	2.13824	2.13824	2.13824	2.13824	2.13824	2.13824
GTPBP3	2.42261	2.34834	2.31216	2.31213	2.31213	2.13872	2.31213	2.14779	2.31213	2.28542	2.31213	2.32617	2.13824	2.35643	3.18569	2.14535	2.8822	2.31213	2.31213	2.13824	2.32534	2.29651
WNK1	2.14338	2.13824	2.14338	2.14338	2.13824	2.14338	2.16446	2.152	2.17212	2.14338	2.14338	2.16363	2.15624	2.19636	2.14338	2.14338	2.13824	2.14338	2.15661	2.14338	2.14338	2.14338
TLL1	2.13824	2.13825	2.13824	2.13824	2.13824	2.13824	2.13824	2.13824	2.13824	2.13824	2.13824	2.13824	2.13824	2.13824	2.14721	2.13824	2.13824	2.13824	2.13824	2.13824	2.13824	2.13824
MGC40069	2.13824	2.13824	2.13824	2.13824	2.13824	2.13824	2.13824	2.13824	2.13824	2.13824	2.13824	2.13824	2.13824	2.13824	2.13824	2.13824	2.13824	2.13824	2.13824	2.13824	2.13824	2.13824
KCNH5	2.13824	2.13824	2.13824	2.13824	2.13824	2.13824	2.13824	2.13824	2.13824	2.13824	2.13824	2.13824	2.13824	2.13824	2.13824	2.13824	2.13824	2.13824	2.13824	2.13824	2.13824	2.13824
ARHGAP25	2.13824	2.13824	2.13824	2.13824	2.13824	2.13824	2.13824	2.13824	2.13824	2.13824	2.13824	2.13824	2.13824	2.13824	2.13824	2.13824	2.13824	2.13824	2.13824	2.13824	2.13824	2.13824
ZNF843	2.13824	2.13824	2.13824	2.13824	2.13824	2.1389	2.13824	2.13824	2.13824	2.13824	2.13824	2.13824	2.13824	2.13824	2.13824	2.13824	2.13824	2.13824	2.13824	2.13824	2.13824	2.13824
RPL13AP17	2.13824	2.13824	2.13824	2.13824	2.13824	2.13824	2.13824	2.13824	2.13824	2.13824	2.13824	2.13824	2.13824	2.13824	2.13824	2.13824	2.13824	2.13824	2.13824	2.13824	2.13824	2.13824
LOC101928751	2.13824	2.13824	2.13824	2.13824	2.13824	2.13824	2.13824	2.13824	2.13824	2.13824	2.13824	2.13824	2.13824	2.13824	2.13824	2.13824	2.13824	2.13824	2.13824	2.13824	2.13824	2.13824
STAT5B	5.04192	5.07252	5.84662	5.02461	5.0642	6.88613	3.19901	3.42698	3.48894	2.46613	2.54588	2.79792	2.1626	4.13227	2.29918	2.33204	2.3831	2.77347	2.3369	2.31346	2.44532	2.3831
PPM1F	2.19905	2.1484	2.13888	2.889	2.23362	2.55633	2.13888	2.13888	2.14612	2.13888	2.13824	2.13888	2.13888	2.13824	2.13888	2.13888	2.13888	2.13824	2.13888	2.20211	2.13888	2.14362
VASH2	2.13824	2.13824	2.13824	2.13824	2.13824	2.13824	2.13824	2.13824	2.13824	2.13824	2.13824	2.13824	2.13824	2.13824	2.13824	2.13824	2.13824	2.13824	2.13824	2.13824	2.13824	2.13824
C6orf123	3.40154	4.86835	2.97257	2.44803	2.44803	2.80668	2.54923	2.44803	2.44803	3.40087	2.44803	2.48585	3.22706	2.23063	2.44803	2.44803	2.1646	2.44803	2.44803	2.16247	2.26403	2.44803
STPG2	2.13824	2.13824	2.13824	2.13824	2.13824	2.13824	2.13824	2.13824	2.13824	2.13824	2.13824	2.13824	2.13824	2.13824	2.13824	2.13824	2.13824	2.13824	2.13824	2.13824	2.13824	2.13824
PTGFR	2.34566	3.39826	4.29099	3.14862	3.78693	4.30945	2.19858	2.16076	2.16076	2.14846	2.28378	2.18525	2.48563	3.23161	2.16076	2.19096	2.16076	2.13824	2.16927	2.15961	2.13824	6.66005
CACNB2	2.73051	2.84372	3.80569	3.52863	2.9817	4.16969	2.13987	2.13987	2.14422	2.13824	2.13987	2.13987	2.13824	2.13824	2.13987	2.13987	2.13987	2.13987	2.13987	2.13987	2.13987	2.13824
APLF	2.13824	2.13824	2.13824	2.13824	2.13824	2.13865	2.13824	2.13824	2.13824	2.13824	2.13824	2.13824	2.13824	2.13824	2.13824	2.13824	2.13824	2.13824	2.13824	2.13824	2.13824	2.13824
FGF7	2.13824	2.13824	2.13824	2.13824	2.13824	2.13824	2.13824	2.13824	2.13824	2.13824	2.13824	2.13824	2.13824	2.13824	2.13824	2.13824	2.13824	2.13824	2.13824	2.13824	2.13824	2.13824
MIER1	9.52847	9.38519	8.17958	8.73149	8.59674	9.61705	6.69019	7.35209	6.459	6.91942	6.40874	7.40565	7.43462	7.95767	7.01668	6.78079	7.01514	6.37626	7.31981	7.82051	7.54079	7.23013
CTDSPL2	2.44701	2.42623	2.34582	2.17561	2.67958	2.83311	2.17561	2.17561	2.17561	2.17561	2.17561	2.17561	2.17561	2.17561	2.17561	2.17561	2.17561	2.17561	2.17737	2.17493	2.17561	2.17561
UVSSA	2.14858	2.13824	2.14858	2.14858	2.15802	2.14858	2.15802	2.14858	2.15802	2.22846	2.16299	2.16176	2.365	2.69761	3.50079	2.16176	5.63527	2.33248	2.50748	2.7022	3.21977	2.16492
SLC10A7	2.13824	2.13824	2.13824	2.13824	2.13824	2.13824	2.13824	2.13824	2.13824	2.13824	2.13824	2.13824	2.13824	2.14151	2.13824	2.18265	2.13824	2.13824	2.13824	2.40823	2.13824	2.16727
KLHL3	2.13824	2.13824	2.13824	2.13824	2.13824	2.13824	2.13824	2.13824	2.13824	2.13824	2.13824	2.13824	2.13824	2.13824	2.13824	2.13824	2.13824	2.13824	2.13824	2.13824	2.13824	2.13824
CCDC181	2.13824	2.13824	2.13824	2.13824	2.13824	2.13824	2.13824	2.13824	2.13824	2.13824	2.13824	2.13824	2.13824	2.13824	2.13824	2.13824	2.13824	2.13824	2.13824	2.13824	2.13824	2.13824
ATP6V0A2	2.18954	2.16613	2.13845	2.20759	2.33049	2.16613	2.19297	2.15658	2.13824	2.16613	2.19027	2.51793	2.60287	2.16613	2.16613	2.16613	2.16613	2.16613	2.24452	2.16613	2.59221	2.17156
SLC11A1	2.13824	2.13824	2.13824	2.13824	2.13824	2.13824	2.13824	2.13824	2.13824	2.13824	2.13824	2.13824	2.13824	2.13824	2.13824	2.13824	2.13824	2.13824	2.13824	2.13824	2.13824	2.13824
ENTPD3	2.42302	2.3192	2.31588	2.37301	2.3192	2.24215	4.29907	2.3192	2.3192	2.13824	2.3192	2.3192	2.74573	3.30874	4.5257	4.22423	2.13824	2.3192	2.13824	2.3192	2.3192	2.3192
CD96	2.13824	2.1512	2.13824	2.13824	2.1428	2.1512	2.1512	2.14235	2.15052	2.1512	2.14235	2.1512	2.15957	2.87954	2.60635	2.38124	3.56942	2.28237	2.1512	3.97433	3.13212	3.0365
GPR125	2.23109	2.14603	2.99531	2.50035	2.19459	2.36744	2.13824	2.13824	2.13824	2.13824	2.13824	2.13824	2.13824	2.13824	2.13824	2.13824	2.13824	2.13824	2.13824	2.13824	2.13824	2.13824
ST6GAL2	2.13824	2.13824	2.13831	2.13824	2.13824	2.13824	2.13824	2.13824	2.13824	2.13824	2.13824	2.13824	2.13824	2.13824	2.13824	2.13824	2.13824	2.13824	2.13824	2.13824	2.13824	2.13824
LINC01126	2.14296	2.13824	2.14375	2.13824	2.13825	2.13824	2.13824	2.13824	2.13824	2.13824	2.13824	2.13824	2.13824	2.13824	2.13824	2.13824	2.13824	2.13824	2.13824	2.13824	2.13824	2.13824
PAXBP1	4.85158	5.64228	5.47175	4.74178	6.02086	6.40626	4.30507	4.20833	3.83766	3.28151	2.89693	4.34838	3.20744	3.20976	3.58753	2.9385	3.599	2.90234	2.73561	5.4578	3.27227	2.96721
MOCS1	2.6171	3.02817	3.1053	2.61132	2.54581	3.02363	3.87557	3.47395	3.82661	3.73124	3.6608	3.54784	3.49653	4.43009	3.80889	2.80852	2.53067	3.19453	2.83638	2.3808	3.51017	3.54784
PER3	2.14611	2.22711	2.62252	2.19256	2.13824	2.13848	2.13824	2.13824	2.13824	2.13824	2.13824	2.13824	2.13824	2.13824	2.13824	2.13824	2.13824	2.13824	2.13824	2.13824	2.13824	2.13824
LOC101928787	2.13824	2.13824	2.13824	2.13824	2.13824	2.13824	2.13824	2.13824	2.13824	2.13824	2.13824	2.13824	2.13824	2.13824	2.13824	2.13824	2.13824	2.13824	2.13824	2.13824	2.13824	2.13824
FAM9A	2.13824	2.13824	2.13824	2.13824	2.13824	2.13824	2.13824	2.13824	2.13824	2.13824	2.13824	2.13824	2.13824	2.13824	2.13824	2.13824	2.13824	2.13824	2.13824	2.13824	2.13824	2.13824
FGD6	9.15416	8.50438	8.56238	9.25803	8.95269	9.9792	6.46306	6.34186	7.70411	6.29533	4.98288	6.58154	6.18988	6.36978	7.64803	6.63396	6.34324	6.60063	5.83318	5.92593	5.6339	4.78231
OTUD7B	5.23212	4.06598	3.97802	4.7585	4.36358	5.12942	2.56044	2.29951	2.42528	2.25456	2.29823	2.38309	2.26807	3.20371	2.29599	2.26807	2.45565	2.27134	2.26155	2.25456	2.60101	2.30716
BCL2L2	2.13824	2.13824	2.13839	2.13824	2.13824	2.13824	2.13824	2.13824	2.13824	2.13824	2.13824	2.13824	2.13824	2.13824	2.13824	2.13824	2.13824	2.13824	2.13824	2.13824	2.13824	2.14195
ATF2	2.13824	2.13824	2.13824	2.13824	2.13824	2.13824	2.13824	2.13824	2.13824	2.13824	2.13824	2.13824	2.13824	2.13824	2.13824	2.13824	2.13824	2.13824	2.13824	2.13824	2.13824	2.13824
FCHO2	7.31885	6.2255	6.61441	7.35904	6.21099	6.55531	4.37564	6.0437	5.00804	3.65493	4.52053	4.33117	4.7652	5.56404	8.67188	3.59937	6.46636	3.42874	3.64361	4.82133	4.52053	3.97366
QKI	5.33037	4.85113	4.27657	4.06624	3.61791	3.41429	3.40673	2.32323	2.32804	2.30309	2.1439	2.74346	2.62697	2.20771	2.30309	2.26592	2.32804	2.13824	2.32804	3.05068	2.32804	2.61767
MLLT6	2.13824	2.13824	2.13824	2.13824	2.13824	2.13824	2.13824	2.13824	2.13824	2.13824	2.13824	2.13824	2.13824	2.13824	2.13824	2.13824	2.13824	2.13824	2.13824	2.13824	2.13824	2.13824
KIF26B	2.13824	2.13824	2.13824	2.13824	2.13824	2.13824	2.13824	2.13824	2.13824	2.13824	2.13824	2.13824	2.13824	2.13824	2.13824	2.13824	2.13824	2.13824	2.13824	2.13824	2.13824	2.13824
PGPEP1	2.13824	2.13824	2.13824	2.13824	2.13824	2.13824	2.13824	2.13824	2.13824	2.13824	2.13824	2.13824	2.13824	2.13824	2.13824	2.13824	2.18183	2.13824	2.13824	2.13824	2.13824	2.13824
NAMPT	6.00141	6.97636	6.33118	6.5202	5.77772	5.6431	6.87968	5.16865	4.13055	4.92427	5.55068	8.50607	5.71592	7.85934	4.65698	10.4637	7.09964	8.49959	10.3833	10.6507	8.88807	11.8799
CALN1	5.59053	5.08127	4.45519	4.44024	4.61947	4.3276	5.89529	4.35069	5.0798	4.27834	5.12176	4.85357	5.35763	8.11039	6.97887	5.50878	4.96703	5.59774	6.87212	8.12827	7.48828	6.50978
ST3GAL3	2.13824	2.13824	2.1384	2.13824	2.13824	2.13837	2.13824	2.13824	2.13824	2.13824	2.13824	2.13824	2.13824	2.13824	2.13824	2.13824	2.13824	2.13824	2.13824	2.13824	2.13824	2.13824
STX19	7.42423	7.72465	7.14017	8.01458	6.99421	4.52771	8.68433	8.37717	7.50421	8.46892	8.86833	9.05157	8.98062	7.87524	8.48838	8.82896	8.53527	9.59462	9.42763	9.41151	9.49873	8.05575
PBLD	2.13824	2.13829	2.13824	2.13824	2.13824	2.13824	2.13824	2.13824	2.13824	2.13824	2.13824	2.13824	2.13824	2.13824	2.13824	2.13824	2.13824	2.13824	2.13824	2.13824	2.13824	2.13824
PRKAA1	2.13824	2.13824	2.13824	2.13824	2.13824	2.13824	2.13824	2.13824	2.20277	2.13824	2.13824	2.13824	2.13824	2.13824	2.14948	2.23979	2.25451	2.13824	2.13824	2.13824	2.21373	2.31959
LOC100132686	8.07604	7.02406	7.85971	6.7638	7.81934	8.6943	4.21638	5.48066	4.69239	2.81027	3.61302	4.2134	2.70934	4.22805	6.61253	3.04991	3.88851	3.07288	2.44277	3.02766	2.91061	2.65649
TERF2	2.13826	2.13824	2.14165	2.13848	2.13847	2.13824	2.13824	2.13824	2.13824	2.13824	2.13824	2.13824	2.13824	2.13824	2.13824	2.13824	2.13824	2.13824	2.13824	2.13824	2.13824	2.13824
MTUS2-AS1	2.13824	2.13824	2.13835	2.13824	2.13824	2.14462	2.13824	2.13824	2.13824	2.13824	2.13824	2.13824	2.13824	2.13824	2.13824	2.13824	2.13824	2.13824	2.13824	2.13824	2.13824	2.13824
TAT	2.13824	2.13824	2.13824	2.13824	2.13824	2.13824	2.13824	2.13824	2.13824	2.13824	2.13824	2.13824	2.13824	2.13824	2.13824	2.13824	2.13824	2.13824	2.13824	2.13824	2.13824	2.13824
FHL5	6.24239	2.13824	2.13824	2.28232	2.13824	2.13824	2.61698	2.14854	2.13824	2.13824	2.33514	2.13824	2.37667	2.39562	2.13824	2.13824	2.13824	2.13824	2.13824	2.13824	2.13824	2.78347
ZNF277	5.86318	6.50796	6.12529	6.68841	7.88091	8.27247	7.10203	8.55953	9.04024	7.74133	7.73266	7.43335	7.01626	5.90804	8.90724	6.87262	8.42093	7.4413	6.35973	6.27501	7.05955	6.5831
FBXO36	2.13824	2.13824	2.13824	2.13824	2.13824	2.13824	2.13824	2.13824	2.13824	2.13824	2.13824	2.13824	2.13824	2.13824	2.18892	2.13824	2.13824	2.13824	2.13824	2.13824	2.13824	2.13824
LINC00421	2.13824	2.13824	2.13824	2.13824	2.13824	2.13824	2.13824	2.13824	2.13824	2.13824	2.13824	2.13824	2.13824	2.13824	2.13824	2.13824	2.13824	2.13824	2.13824	2.13824	2.13824	2.13824
GOSR1	2.13824	2.13824	2.13824	2.13824	2.13875	2.13824	2.13824	2.14086	2.13824	2.13824	2.13824	2.13824	2.13824	2.13824	2.13824	2.13824	2.13824	2.13824	2.13824	2.13824	2.13824	2.13824
RMND1	6.7332	6.7512	7.35101	6.74514	7.55379	7.78134	6.06698	5.5101	5.79629	5.37779	5.61452	5.54459	5.34389	5.23148	5.37779	5.51616	5.85169	5.14491	5.37779	5.99983	5.05815	5.55918
RPRD1A	4.13991	4.38131	3.84727	4.71108	3.51775	2.80675	4.51567	2.94559	2.64973	2.79641	2.5659	3.0977	2.64973	3.02129	2.67798	3.63558	3.12523	2.90973	2.84989	6.15054	3.25495	3.97525
SLC44A4	2.13824	2.13824	2.13824	2.13824	2.13824	2.13824	2.13824	2.13824	2.13824	2.13824	2.13824	2.13824	2.13824	2.13824	2.13824	2.13824	2.13824	2.13824	2.13824	2.13824	2.13824	2.13824
RP11-498C9.17	2.13824	2.13824	2.13824	2.13824	2.13824	2.13824	2.13824	2.13824	2.13824	2.13824	2.13824	2.13824	2.13824	2.13824	2.13824	2.13824	2.13824	2.13824	2.13824	2.13824	2.13824	2.13824
LOC100287210	2.13824	2.13824	2.13824	2.13824	2.13824	2.13824	2.13824	2.13824	2.13824	2.13824	2.13824	2.13824	2.13824	2.13824	2.13824	2.13824	2.13824	2.13824	2.13824	2.13824	2.13824	2.13824
LOC439951	2.14705	2.14705	2.14705	2.14705	2.14705	2.14705	2.14705	2.14705	2.17252	2.14705	2.14705	2.14705	2.14705	2.14705	2.14705	2.13824	4.30048	2.14705	2.14705	2.14705	2.14705	2.14705
DTWD1	5.89625	4.83925	5.9104	5.87577	6.19585	6.3757	2.22306	2.40959	2.22306	2.13824	2.22306	2.22306	2.13824	2.22306	2.22306	2.22306	2.24209	2.13824	2.1695	2.22306	2.22306	2.22306
OR8B8	2.13824	2.13824	2.13824	2.13824	2.24028	2.13824	2.13824	2.13824	2.13824	2.13824	2.13824	2.13824	2.13824	2.13824	2.13824	2.13824	2.13824	2.13824	2.13824	2.13824	2.13824	2.13824
HRH3	2.13824	2.13824	2.13824	2.13824	2.13824	2.13824	2.13824	2.13824	2.13824	2.13824	2.13824	2.13824	2.13824	2.13824	2.13824	2.13824	2.13824	2.13824	2.13824	2.13824	2.13824	2.13824
UBE2W	2.13824	2.13824	2.13824	2.13824	2.13824	2.13824	2.13824	2.13824	2.13824	2.13824	2.13824	2.13824	2.13824	2.13824	2.13824	2.13824	2.13824	2.13824	2.13824	2.13824	2.13824	2.13824
RGR	2.13824	2.13824	2.13824	2.13824	2.13824	2.13824	2.13824	2.13824	2.13824	2.13824	2.13824	2.13824	2.13824	2.13824	2.13824	2.13824	2.13824	2.13824	2.13824	2.13824	2.13824	2.13824
AKR1E2	2.16782	2.13838	2.13824	2.13824	2.13827	2.13824	2.13824	2.13824	2.13824	2.13824	2.13824	2.13824	2.13824	2.13824	2.13824	2.13824	2.13824	2.13824	2.13824	2.13824	2.13824	2.13824
LOC101927122	2.13824	2.13824	2.13824	2.13824	2.13824	2.13824	2.13824	2.13824	2.13824	2.13824	2.13824	2.13824	2.13824	2.13824	2.13824	2.13824	2.13824	2.13824	2.13824	2.13824	2.13824	2.13824
CCDC148-AS1	2.13824	2.13824	2.13824	2.13824	2.13824	2.13824	2.13824	2.13824	2.13824	2.13824	2.13824	2.13824	2.13824	2.13824	2.13824	2.13824	2.13824	2.13824	2.13824	2.13824	2.13824	2.13824
C1orf43	8.56058	8.86572	8.96624	8.49819	8.8029	9.50408	7.21789	5.04081	6.48784	6.34033	6.89079	7.80184	6.9442	7.19042	3.72832	8.36396	7.25847	7.21934	8.04686	9.71579	7.89522	7.97163
C1S	8.66659	9.14703	8.27344	7.38347	8.39529	7.09391	8.27149	4.73567	6.37908	7.17866	7.51272	8.13366	3.82706	8.32324	3.24683	9.45827	6.11582	7.30728	7.75155	5.29849	7.4396	10.5494
KCNIP2	2.13824	2.13824	2.13824	2.13824	2.13824	2.13824	2.13824	2.13824	2.13824	2.13824	2.13824	2.13824	2.13824	2.13824	2.14202	2.13824	2.13824	2.13824	2.13824	2.13824	2.13824	2.13824
RHOJ	4.39286	5.95397	4.87091	4.5727	5.03672	4.18843	3.18294	3.54183	5.53308	4.60554	3.52796	3.52796	3.28505	5.79837	2.15566	2.87983	2.13824	4.51856	2.40524	2.92452	3.50238	4.23385
IQCF3	2.13824	2.13824	2.13824	2.13824	2.13824	2.13824	2.13824	2.13824	2.13824	2.13824	2.13824	2.13824	2.13824	2.13824	2.13824	2.13824	2.13824	2.13824	2.13824	2.13824	2.13824	2.13824
PGC	2.13824	2.13824	2.13824	2.13824	2.13824	2.13824	2.13824	2.13824	2.13824	2.13824	2.13824	2.13824	2.13824	2.13824	2.13824	2.13824	2.13824	2.13824	2.13824	2.13824	2.13824	2.13824
PTH2	2.13824	2.13824	2.13824	2.13824	2.13824	2.13824	2.13824	2.13824	2.13824	2.13824	2.13824	2.13824	2.13824	2.13824	2.13824	2.13824	2.13824	2.13824	2.13824	2.13824	2.13824	2.13824
GNG12	2.83723	2.90197	2.83261	3.64757	2.83382	3.79586	2.96399	2.83261	2.40371	2.35526	2.83261	2.83261	2.23475	2.62704	2.82974	3.87008	2.13824	2.48599	3.17276	5.09172	2.83261	3.41217
C8orf59	10.0902	9.57697	10.0283	10.0704	9.61265	9.83675	9.63573	9.5185	8.99645	9.61908	9.51103	9.83796	9.29628	9.28915	10.3247	9.89948	9.45529	10.0582	9.73433	10.9477	8.85534	10.3579
LOC554207	2.13824	2.13824	2.13824	2.13824	2.13824	2.13824	2.13824	2.13824	2.13824	2.13824	2.13824	2.13824	2.13824	2.13824	2.13824	2.13824	2.13824	2.13824	2.13824	2.13824	2.13824	2.13824
RP1L1	2.13824	2.14085	2.13824	2.13824	2.13824	2.13824	2.13824	2.13824	2.13824	2.20093	2.13824	2.16213	2.13824	2.1616	2.13824	2.13824	2.13824	2.13824	2.13824	2.13824	2.13824	2.13824
SCN1A	2.13824	2.13824	2.13824	2.13824	2.14023	2.13824	2.13824	2.13824	2.13824	2.13824	2.13824	2.13824	2.13824	2.13824	2.13824	2.13824	2.13824	2.13824	2.13824	2.13824	2.13824	2.13824
RAPGEF6	9.47629	10.0386	10.4455	10.0519	10.2843	10.3139	9.38479	9.64297	9.77404	8.62228	9.26407	9.51951	8.72238	7.24092	6.77666	9.7251	7.30175	8.29164	7.90885	9.38971	8.94838	9.05323
WNK3	2.13824	2.13825	2.13824	2.13824	2.13824	2.13824	2.13824	2.13824	2.13824	2.13824	2.13824	2.13824	2.13824	2.13824	2.13824	2.13824	2.13824	2.13824	2.13824	2.13824	2.13824	2.13824
CPEB3	8.75539	9.23484	9.50303	9.03199	9.23212	8.3358	9.26657	8.93022	8.2415	8.05769	8.72326	9.28142	7.54115	7.91442	6.35176	9.25477	6.90673	8.31202	9.34882	9.61063	9.35449	7.99313
OTOF	2.13824	2.13824	2.13824	2.13824	2.13824	2.13824	2.13824	2.13824	2.13824	2.13824	2.13824	2.13824	2.13824	2.13824	2.13824	2.13824	2.13824	2.13824	2.13824	2.13824	2.13824	2.13824
COL25A1	2.13824	2.13824	2.13824	2.13824	2.13824	2.13824	2.13824	2.13824	2.13824	2.13824	2.13824	2.14845	2.20111	2.13824	2.13824	2.13824	2.13824	2.13824	2.13824	2.13824	2.13824	2.13824
PPIP5K1	6.99517	7.45152	7.42563	7.60351	7.51172	6.99364	8.05756	6.66191	7.60727	8.06597	7.84621	8.37154	7.35164	7.34193	8.47245	9.00464	8.4714	8.58514	9.13336	8.76673	8.52543	8.31204
EVC2	2.13824	2.13824	2.13824	2.13824	2.13824	2.13824	2.13824	2.13824	2.13824	2.13824	2.13824	2.13824	2.13824	2.13824	2.13824	2.13824	2.13824	2.13824	2.13824	2.13824	2.13824	2.13824
ZAK	7.11283	6.44728	6.78995	7.37084	7.67045	8.75398	5.53152	7.39153	6.47683	6.09321	7.06654	6.42071	6.71296	7.20898	4.98644	6.38274	7.61566	6.12034	6.82946	6.51545	6.59352	7.10107
MAGI1	4.03545	3.39488	4.24118	4.93167	3.53165	3.98358	3.30822	2.35703	2.90799	2.66974	2.35375	2.35375	2.35375	2.29408	2.15307	2.35375	2.26819	2.33924	2.25212	2.33924	2.17269	2.31737
ASXL2	2.14413	2.20216	2.13824	2.14562	2.1603	2.16618	2.13824	2.13824	2.13824	2.13824	2.13824	2.13824	2.13824	2.13824	2.13824	2.13824	2.13824	2.14363	2.15419	2.2111	2.13824	2.13824
GRID1	2.15351	2.18419	2.13824	2.13824	2.13983	2.13824	2.13824	2.13824	2.15256	2.13824	2.13824	2.13824	2.17466	2.13824	2.13824	2.13824	2.13824	2.13929	2.13824	2.13824	2.13824	2.13824
ANO1	2.13824	2.13824	2.13859	2.1436	2.13824	2.13869	2.13824	2.13824	2.13824	2.13824	2.13824	2.13824	2.13824	2.13824	2.13824	2.13824	2.13824	2.13824	2.13824	2.13824	2.13824	2.13824
WFS1	8.33005	8.57842	8.28311	8.3922	7.9601	8.76431	7.90642	8.04651	8.04385	8.1744	8.65528	7.88769	8.88879	7.88769	6.83888	7.37739	7.37739	7.80918	6.33782	7.02083	7.39957	7.55423
TERT	2.13824	2.13824	2.13824	2.13824	2.13824	2.13824	2.13824	2.13824	2.13824	2.13824	2.13824	2.13824	2.13824	2.13824	2.13824	2.13824	2.13824	2.13824	2.13824	2.13824	2.13824	2.13824
GALNTL6	2.13824	2.13824	2.13824	2.13824	2.13824	2.13824	2.13824	2.13824	2.13824	2.13824	2.13824	2.13824	2.13824	2.13824	2.13824	2.13824	2.13824	2.13824	2.13824	2.13824	2.13824	2.13824
EPT1	10.3605	10.1283	10.2344	10.3677	9.90252	9.87459	10.4229	10.5261	9.93468	9.48945	9.88481	10.5871	10.1412	10.4487	10.735	10.94	11.1728	10.8217	11.3387	11.3962	11.2182	10.905
KLHL6	2.13824	2.13824	2.13824	2.13824	2.13824	2.13824	2.13824	2.13824	2.13824	2.13824	2.13824	2.13824	2.13824	2.13824	2.13824	2.31216	2.13824	2.46953	2.17267	3.16198	2.13824	2.31468
SLC4A5	2.14953	2.13824	2.13824	2.14278	2.13825	2.14013	2.13824	2.13824	2.13824	2.13824	2.13824	2.13824	2.13824	2.13824	2.13824	2.13824	2.13824	2.13824	2.13824	2.13824	2.13824	2.13824
CKAP5	8.99937	8.84944	8.46033	8.99937	7.86525	6.90076	9.03089	8.45133	8.42692	9.01875	8.9531	9.22777	7.72791	9.01424	8.30673	9.61957	8.96282	9.33121	9.76098	9.06367	9.35072	9.56241
ARMC8	9.79972	9.2866	9.14866	9.2866	8.94582	9.33043	8.83638	9.10807	8.68988	9.108	8.55301	8.95663	8.65445	9.43009	9.2866	9.31218	9.54904	9.09201	9.42211	9.78247	9.36306	9.61047
ALS2	2.3633	3.15512	3.12072	2.49473	5.10317	4.66266	2.13824	2.13824	2.13824	2.13824	2.13824	2.13824	2.13824	2.13824	2.13824	2.13824	2.13824	2.13824	2.13824	2.13824	2.13824	2.13824
CDKL1	2.1407	2.21872	2.4784	2.57157	2.27367	3.02447	2.13824	2.13824	2.13824	2.13824	2.13824	2.13824	2.13824	2.13824	2.14037	2.13824	2.13824	2.13824	2.13824	2.13824	2.13824	2.13824
STRIP2	2.13828	2.13824	2.13824	2.14071	2.13824	2.13824	2.16341	2.14071	2.22465	2.13824	2.16341	2.17082	2.16341	2.62329	2.32468	3.46688	2.37936	2.16341	4.30092	4.94597	3.86131	2.58421
VWA3B	2.13824	2.13824	2.13824	2.13824	2.13824	2.13824	2.13824	2.13824	2.13824	2.13824	2.13824	2.13824	2.13824	2.13824	2.13824	2.13824	2.13824	2.13824	2.13824	2.13824	2.13824	2.13824
MED12L	2.13824	2.13824	2.13824	2.13824	2.13824	2.13824	2.13824	2.13824	2.13824	2.13824	2.13824	2.13824	2.13824	2.13824	2.13824	2.13824	2.13824	2.13824	2.13824	2.13824	2.13824	2.13824
FOXJ2	2.13824	2.13824	2.13824	2.13824	2.13824	2.13848	2.13824	2.13824	2.13824	2.13824	2.13824	2.13824	2.13824	2.13824	2.1423	2.13824	2.13824	2.13824	2.13824	2.13824	2.13824	2.13824
ECE2	2.15154	2.15154	2.15154	2.15154	2.15154	2.15154	2.19974	2.15154	2.15154	2.15154	2.14891	2.15154	2.14891	2.14891	2.23663	2.15154	2.15154	2.15154	2.15154	2.15154	2.15154	2.15154
TTF2	2.13824	2.13824	2.13824	2.13824	2.13824	2.13824	2.13824	2.13824	2.13824	2.13824	2.13824	2.13824	2.13824	2.13824	2.13824	2.13824	2.13824	2.13824	2.13824	2.13824	2.13824	2.13824
CARD14	2.13824	2.13824	2.15124	2.16675	2.13883	2.39106	2.13824	2.13824	2.13824	2.13824	2.13824	2.13824	2.13824	2.13824	2.13824	2.13824	2.13824	2.15226	2.16746	2.13824	2.13824	2.15846
PAK6	12.2086	12.0483	11.8991	11.8794	11.8385	12.1616	11.448	12.1399	11.857	11.5666	12.0072	11.7504	11.5751	11.5954	12.525	12.2424	12.5455	11.8304	12.2461	12.122	11.7843	12.0124
MCF2	2.13824	2.13824	2.13824	2.13824	2.13824	2.13824	2.13824	2.13824	2.13824	2.13824	2.13824	2.13824	2.13824	2.13824	2.13824	2.13824	2.13824	2.13824	2.13824	2.13824	2.13824	2.13824
WDR19	2.15713	2.16302	2.15713	2.15713	2.19205	2.71169	2.15713	2.15713	2.17617	2.15713	2.15713	2.15713	2.15713	2.15189	2.15713	2.14725	2.18159	2.15189	2.13824	2.15713	2.15713	2.15713
MAK	3.51256	5.73985	3.52033	2.34287	3.80084	5.17429	2.34898	2.14717	2.14717	2.14717	2.14717	2.29041	2.78261	2.14532	2.14717	2.13824	2.13824	2.14717	2.13824	2.14717	2.13824	2.13824
KCNH7	2.13824	2.13824	2.13824	2.13824	2.13824	2.13824	2.13824	2.13824	2.13824	2.13824	2.13824	2.13824	2.13824	2.13824	2.13824	2.13824	2.13824	2.13824	2.13824	2.13824	2.13824	2.13824
POLK	3.04712	3.79866	2.79757	5.20996	4.65551	7.13967	2.59411	4.29785	2.8335	3.29438	3.70162	2.72891	2.60056	2.27672	2.59816	2.72891	2.72891	2.72891	2.72891	2.13824	2.64854	2.57556
HIF3A	10.0941	9.4578	9.00365	8.68059	8.47574	10.8272	8.83526	5.25279	6.51884	7.76986	10.4547	7.11951	7.83875	7.31624	6.89808	8.28595	5.09079	5.9788	7.92448	3.42736	6.93869	6.44706
STAB1	2.13824	2.13824	2.13824	2.13824	2.13824	2.13938	2.13824	2.13824	2.13824	2.13824	2.13824	2.13824	2.13824	2.13824	2.13824	2.13824	2.13824	2.13824	2.13824	2.13824	2.13824	2.13824
PP2672	2.13824	2.13824	2.13824	2.13824	2.13824	2.13824	2.13824	2.13824	2.13824	2.13824	2.13824	2.13824	2.13824	2.13824	2.13824	2.13824	2.13824	2.13824	2.13824	2.13824	2.13824	2.13824
ABCB9	2.13824	2.13824	2.13827	2.13824	2.13824	2.13824	2.13824	2.13824	2.13824	2.13824	2.13824	2.13824	2.13824	2.13824	2.13824	2.13824	2.13824	2.13824	2.13824	2.13824	2.13824	2.13824
PTK7	2.23775	2.23781	2.23775	2.23775	2.23775	2.23775	2.23775	2.23775	2.23775	2.13824	2.13824	2.25119	2.23775	2.23775	2.35499	2.23775	3.32616	2.23775	2.3513	2.23775	2.23775	2.23775
ZNF26	8.80494	6.15816	5.54461	6.33165	7.13747	4.13379	8.47057	7.64321	8.04669	8.22291	8.07068	8.24369	8.69147	8.95592	9.76416	8.91132	9.09099	8.76025	8.30939	8.1616	8.53961	8.89697
ADAM9	6.8021	7.40457	6.91437	6.53894	7.35061	6.41741	5.91064	3.78306	3.75161	2.34518	4.01537	6.51603	3.75485	4.48131	2.13824	6.44357	4.16946	3.5886	6.60658	7.42702	4.62045	7.11032
GCLC	2.13834	2.19908	2.62094	2.14567	2.94254	2.23035	2.55664	2.17874	2.17897	2.17915	2.16752	2.26618	2.13824	2.14567	2.14567	2.30222	2.15758	2.13824	2.15758	2.14567	2.25271	2.14567
TPH2	2.13824	2.13824	2.13824	2.13824	2.13824	2.13824	2.13824	2.13824	2.13824	2.13824	2.13824	2.13824	2.13824	2.13824	2.13824	2.13824	2.13824	2.13824	2.13824	2.13824	2.13824	2.13824
SLC30A5	8.81344	8.95072	9.57329	9.1022	8.63202	8.44161	9.45527	8.3636	9.06039	8.39496	9.15343	9.46542	8.50281	6.59134	5.38213	9.66813	6.71751	8.49415	8.85578	9.58964	8.98691	9.60387
ITGA9	2.13824	2.13824	2.15673	2.13824	2.13824	2.13824	2.13824	2.13824	2.13824	2.13824	2.13824	2.13824	2.13824	2.13824	2.2184	2.13824	2.13824	2.13824	2.13824	2.13824	2.13824	2.13824
ZNF317	2.13824	2.13825	2.13825	2.13824	2.13824	2.13824	2.13824	2.13824	2.13824	2.13824	2.13824	2.13824	2.13824	2.13824	2.13824	2.13824	2.13824	2.13824	2.13824	2.13824	2.13824	2.13824
AQP10	2.13824	2.13824	2.13824	2.13824	2.13824	2.13824	2.13824	2.13824	2.13824	2.13824	2.13824	2.13824	2.13824	2.13824	2.13824	2.13824	2.13824	2.13824	2.13824	2.13824	2.13824	2.13824
RAP1A	2.13824	2.13824	2.14989	2.13824	2.13824	2.13824	2.13824	2.13824	2.13824	2.13824	2.13824	2.13824	2.13824	2.13824	2.1406	2.13824	2.20038	2.13824	2.13824	2.13824	2.13824	2.13824
UNC5C	2.13824	2.13824	2.13824	2.13824	2.13824	2.13824	2.13824	2.13824	2.15002	2.13824	2.13824	2.13824	2.13824	2.13824	2.13824	2.13824	2.13824	2.13824	2.13824	2.13824	2.13824	2.13824
MEGF10	2.13824	2.13824	2.13824	2.13824	2.13824	2.13824	2.13824	2.13824	2.13824	2.13824	2.13824	2.13824	2.13824	2.13824	2.13824	2.13824	2.13824	2.13824	2.13824	2.13824	2.13824	2.13824
KB-1568E2.1	2.13824	2.13824	2.13824	2.13824	2.13824	2.13824	2.13824	2.13824	2.13824	2.13824	2.13824	2.13824	2.13824	2.13824	2.13824	2.13824	2.13824	2.13824	2.13824	2.13824	2.13824	2.13824
SLC38A4	2.16114	3.87171	2.54864	2.13876	2.15371	2.76653	2.13824	2.13824	2.13824	2.13824	2.13824	2.13824	2.13824	2.13824	2.13824	2.13824	2.13824	2.13824	2.13824	2.13824	2.13824	2.13824
PDXDC1	6.72111	7.97443	7.79232	6.5758	7.6967	8.19349	2.75532	2.40712	2.33571	2.40759	2.57183	3.0856	2.13824	2.34602	2.25893	2.296	2.25893	2.27249	2.40759	2.40759	2.13824	2.30264
TFAP2E	6.70278	4.51032	4.8661	5.64001	5.91231	3.31822	7.21162	7.34379	7.9573	7.10104	6.24118	6.20745	5.54694	6.6173	8.32276	6.47675	7.63235	6.85327	5.50744	5.76248	6.50247	5.91962
ITGB2	5.30335	6.43764	6.44743	5.57621	5.23048	6.17612	4.44239	3.29164	4.31295	5.72489	4.26296	5.24954	3.48143	7.34465	3.92486	6.72438	3.92486	6.84638	6.5273	7.60892	5.89928	8.00141
PPHLN1	2.18526	2.18665	2.13824	2.15844	2.15943	2.1392	2.18524	2.18526	2.18526	2.13824	2.1658	2.18526	2.18526	2.26169	4.56025	2.38479	2.32281	2.38017	2.40959	2.34247	2.21698	2.39691
LRP1	2.13824	2.13824	2.13824	2.13824	2.13824	2.13824	2.13824	2.13824	2.13824	2.15557	2.13824	2.13824	2.13824	2.13824	2.13824	2.13824	2.13824	2.13824	2.13824	2.13824	2.13824	2.13824
ETS1	9.38115	10.3179	10.1583	10.3814	9.90393	10.0129	8.14957	7.20014	8.41679	7.35615	7.59607	8.1324	8.65057	8.67779	9.33334	8.82972	8.84711	8.62609	9.13396	9.04782	8.73582	9.70044
SCML4	2.13824	2.13824	2.13824	2.13824	2.13824	2.13824	2.13824	2.13824	2.13824	2.13824	2.13824	2.13824	2.13824	2.13824	2.13824	2.13824	2.13824	2.13824	2.13824	2.13824	2.13824	2.13824
DDX53	2.13824	2.13824	2.13824	2.13824	2.13824	2.13824	2.13824	2.13824	2.13824	2.13824	2.13824	2.13824	2.13824	2.13824	2.13824	2.13824	2.13824	2.13824	2.13824	2.13824	2.13824	2.13824
ENTPD4	2.16343	2.15884	2.16055	2.1733	2.16115	2.15838	2.15838	2.15838	2.15838	2.15838	2.15838	2.15838	2.15838	2.15838	2.15838	2.15838	2.13824	2.15838	2.15838	2.15838	2.15838	2.61716
PIGQ	2.13824	2.13824	2.13824	2.13824	2.13824	2.13824	2.13824	2.13824	2.13824	2.13824	2.13824	2.13824	2.13824	2.13824	2.13824	2.13824	2.84776	2.13824	2.13824	2.13824	2.13824	2.13824
DNAJC11	8.02278	6.89134	7.70805	7.6433	7.5641	7.07098	8.18696	7.36038	7.87279	7.91285	7.8231	8.23817	7.45078	7.83182	8.38209	8.96325	9.57474	8.62942	8.51941	8.62446	8.64213	8.69377
LINC00663	3.39537	4.14486	2.61993	2.62212	2.97841	2.82094	3.41241	4.9532	5.42055	5.52636	6.94304	3.65222	7.35291	5.04418	6.60719	2.80296	5.24708	4.94619	2.60694	2.3898	3.39644	2.98202
C11orf58	2.34723	2.34632	2.3464	2.75565	2.34632	2.34632	2.3627	2.34632	2.41987	2.34632	2.34632	2.34632	2.34632	2.34632	4.47872	2.34632	2.64413	2.34632	2.32535	2.13824	2.34632	2.34632
NSAP11	2.13824	2.13824	2.13824	2.13824	2.13824	2.13824	2.13824	2.13824	2.13824	2.13824	2.13824	2.13824	2.13824	2.13824	2.13824	2.13824	2.13824	2.13824	2.13824	2.13824	2.13824	2.13824
BAGE	2.13824	2.13824	2.13824	2.13824	2.13824	2.13824	2.13824	2.13824	2.13824	2.13824	2.13824	2.13824	2.13824	2.13824	2.13824	2.13824	2.13824	2.13824	2.13824	2.13824	2.13824	2.13824
CAMTA1	8.65421	9.98261	10.2573	9.57169	9.95428	10.3144	9.30015	9.00043	8.4927	8.75496	8.5105	8.87683	8.95468	6.8159	7.28118	8.21203	8.51651	8.54049	7.92679	7.47086	8.571	7.82773
ABCB5	2.13824	2.13824	2.13824	2.13824	2.13824	2.13824	2.13824	2.13824	2.13824	2.13824	2.13824	2.13824	2.13824	2.13824	2.13824	2.13824	2.13824	2.13824	2.13824	2.13824	2.13824	2.13824
TTL	2.13824	2.13824	2.13824	2.13824	2.13824	2.13824	2.13824	2.13824	2.13824	2.13824	2.13824	2.13824	2.13824	2.13824	2.27265	2.13824	2.13824	2.13824	2.13824	2.13824	2.13824	2.13824
GRIK2	2.13824	2.13824	2.13824	2.13824	2.13824	2.13824	2.13824	2.13824	2.13824	2.13824	2.13824	2.13824	2.13824	2.13824	2.13824	2.13824	2.13824	2.13824	2.13824	2.13824	2.13824	2.13824
OR4D2	2.13824	2.13824	2.13824	2.13824	2.13824	2.13824	2.13824	2.13824	2.13824	2.13824	2.13824	2.13824	2.13824	2.13824	2.13824	2.13824	2.13824	2.13824	2.13824	2.13824	2.13824	2.13824
DBF4B	2.13824	2.13824	2.13824	2.13824	2.13824	2.13824	2.13824	2.13824	2.13824	2.13824	2.13824	2.13824	2.13824	2.13824	2.13824	2.13824	2.13824	2.13824	2.13824	2.13824	2.13824	2.13824
FAM159A	2.13824	2.13824	2.13824	2.13824	2.13824	2.13824	2.13824	2.13824	2.13824	2.13824	2.13824	2.13824	2.13824	2.13824	2.14189	2.13824	2.13824	2.13824	2.13824	2.13824	2.13824	2.13824
ADAMTS4	2.13824	2.13824	2.13824	2.13824	2.13824	2.13824	2.13824	2.13824	2.13824	2.13824	2.13824	2.13824	2.13824	2.13824	2.13824	2.13824	2.13824	2.13824	2.13824	2.13824	2.13824	2.13824
POF1B	2.20243	2.20243	2.19589	2.20243	2.20239	2.20265	2.20243	2.64566	2.57296	2.13824	2.29268	2.23315	2.38436	2.20243	3.23531	2.20243	2.16429	2.23806	2.33903	2.47623	2.21763	2.13824
LARP4	9.67177	9.9374	9.63592	9.91056	10.032	9.82338	7.76384	7.77105	7.14949	6.43894	6.5763	7.77133	7.449	7.24332	8.23672	6.76763	8.43605	6.12985	7.29174	8.11183	6.88059	7.276
B4GALNT1	2.13824	2.13824	2.13824	2.13824	2.13824	2.13824	2.13824	2.13824	2.13824	2.13824	2.13824	2.13824	2.13824	2.13824	2.13824	2.13824	2.13824	2.13824	2.13824	2.13824	2.13824	2.13824
UBA1	2.15107	2.34423	2.15427	2.13824	2.22428	2.29362	2.13824	2.15569	2.13824	2.13824	2.13824	2.13824	2.13824	2.13824	2.13824	2.13824	2.13824	2.13824	2.13824	2.13824	2.13824	2.13824
SNX25	8.71023	8.44509	8.68624	8.23779	7.40907	6.08784	8.14736	6.72542	6.42547	6.89601	7.6424	7.37837	6.85193	6.2797	7.49398	6.74024	5.48188	5.42182	6.86335	6.76086	6.05293	6.90361
NOP9	2.20693	2.20693	2.20693	2.20693	2.20693	2.20693	2.20693	2.20693	2.20693	2.20693	2.20693	2.17111	2.21043	2.20693	2.20693	2.20693	2.79089	2.48204	2.47949	2.408	2.40925	2.43527
CARF	6.41398	6.47206	7.36712	6.59964	7.45553	8.85633	4.16669	4.15853	5.6034	3.88514	3.66077	4.74398	3.6207	2.71526	2.18485	3.48792	2.85519	3.14357	3.22431	2.82419	2.86415	2.89494
BD495725	8.97043	9.69801	10.2529	10.1687	10.0386	11.042	9.1328	9.248	9.90431	9.30082	9.52797	8.88145	9.24607	8.45689	9.30082	9.30048	10.2956	9.0289	9.01718	7.88069	9.20202	9.34732
PIGK	2.13824	2.13824	2.13824	2.13824	2.13824	2.13824	2.13824	2.13824	2.13824	2.13824	2.13824	2.13824	2.17405	2.13824	2.14311	2.13824	2.13824	2.13824	2.13824	2.13824	2.13824	2.13824
AKAP12	2.13824	2.18339	2.1383	2.13824	2.13824	2.13824	2.13824	2.13824	2.13824	2.13824	2.13824	2.13824	2.13824	2.17881	2.13824	2.13824	2.13824	2.13824	2.13824	2.13824	2.13824	2.13824
CXorf67	2.13824	2.13824	2.13824	2.13824	2.13824	2.13824	2.13824	2.13824	2.13824	2.13824	2.13824	2.13824	2.13824	2.13824	2.13824	2.13824	2.13824	2.13824	2.13824	2.13824	2.13824	2.13824
MYO1D	2.13824	2.13824	2.13825	2.13824	2.13824	2.13824	2.13824	2.13824	2.13824	2.13824	2.13824	2.13824	2.13824	2.13824	2.13824	2.13824	2.13824	2.13824	2.13824	2.13824	2.13824	2.13824
DUSP16	2.22745	2.22745	2.22745	2.22939	2.22745	2.31422	2.22745	2.22745	2.22745	2.22745	2.22745	2.22745	2.22745	2.19729	2.22745	2.18993	2.22745	2.22745	2.22745	2.22975	2.63024	2.69906
LOC645261	2.13824	2.13824	2.13824	2.13824	2.13824	2.13824	2.13824	2.13824	2.13824	2.13824	2.13824	2.13824	2.13824	2.13824	2.13824	2.13824	2.13824	2.13824	2.13824	2.13824	2.13824	2.13824
SOHLH2	2.13824	2.13824	2.13824	2.13824	2.13824	2.13824	2.13824	2.13824	2.13824	2.13824	2.13824	2.13824	2.13824	2.13824	2.13824	2.13824	2.13824	2.13824	2.13824	2.13824	2.13824	2.13824
CDH19	2.13936	2.14434	2.41541	2.14005	2.13824	2.13933	2.13824	2.13824	2.13824	2.13824	2.13824	2.13824	2.13824	2.13824	2.13824	2.13824	2.13824	2.13824	2.13824	2.13824	2.13824	2.13824
FGD3	2.39317	2.45567	2.84234	2.44188	2.60725	2.39354	2.13824	2.14759	2.25355	2.13824	2.24592	2.28344	2.13824	4.33981	3.70519	3.27869	4.55243	2.57137	2.56106	2.70027	2.49271	3.61118
CCNL1	11.8463	11.4435	11.2393	10.8855	11.1085	8.57155	12.2249	11.5953	12.5435	12.0372	12.2418	12.269	12.0162	11.6748	12.2265	12.7674	12.748	12.2757	12.5313	12.147	12.5707	12.5723
ALOX15B	7.01761	6.15541	9.12046	5.02989	7.97722	7.80874	8.67554	9.44351	2.36994	10.3276	3.46394	4.29889	5.4352	8.24814	3.43341	7.78085	6.86411	8.91106	8.00457	8.38537	7.1112	9.41696
TAS1R1	2.13824	2.13824	2.13824	2.13824	2.13824	2.13824	2.13824	2.13824	2.13824	2.13824	2.13824	2.13824	2.13824	2.13824	2.13824	2.13824	2.13824	2.13824	2.13824	2.13824	2.13824	2.13824
ASAH1	10.0813	10.4871	10.4785	10.2502	9.83946	9.39773	10.312	9.24841	8.98728	9.86205	10.0976	10.332	9.71852	9.57146	5.4206	9.94454	3.24536	9.41301	9.75397	9.34085	9.48457	10.3223
KLF7	3.63821	3.6448	4.27134	3.64284	3.63123	3.48642	3.67257	2.53744	2.22162	2.36724	3.48191	3.96438	3.6448	3.69283	3.63493	4.34671	4.84635	3.98666	4.62626	4.74897	3.89176	3.6448
AP1S3	2.13824	2.13824	2.13824	2.13824	2.13824	2.13824	2.13824	2.13824	2.13824	2.13824	2.13824	2.13824	2.13824	2.13824	2.14693	2.15952	2.25494	2.13824	2.13824	2.13824	2.13824	2.13824
OTUD5	8.08932	8.1921	8.04634	8.1375	7.75916	8.56704	8.0822	8.9445	8.81378	8.22279	8.28503	8.05862	6.59472	10.1295	8.88621	8.50403	9.6773	8.83646	8.025	7.70127	8.91841	8.52105
SYNCRIP	8.19977	7.29833	7.95183	7.86476	6.49625	6.65059	8.00864	7.43459	5.57878	6.88785	7.0742	8.14509	7.17528	7.77255	4.65776	9.15834	5.92554	8.27889	9.79204	9.82159	8.63557	9.60279
TSTD2	2.13824	2.13824	2.13824	2.13824	2.13824	2.13824	2.13824	2.13824	2.13824	2.13824	2.13824	2.13824	2.13824	2.13824	2.13824	2.13824	2.13824	2.13824	2.13824	2.13824	2.13824	2.13824
SLC39A14	2.13824	2.13824	2.13824	2.13824	2.13824	2.14088	2.13824	2.13824	2.13824	2.13824	2.13824	2.13824	2.13824	2.13824	2.13824	2.13824	2.13824	2.13824	2.13824	2.13824	2.13824	2.13824
AFF4	2.15178	2.16323	2.22534	2.15107	2.36986	2.75686	2.15107	2.19271	2.15107	2.13824	2.14293	2.15084	2.46876	2.13824	2.46379	2.15107	2.15107	2.13824	2.6215	2.15084	4.21417	2.17807
EARS2	2.14004	2.13824	2.13824	2.49036	2.13824	2.15213	2.15282	2.13824	2.13824	2.13824	2.13824	2.13824	2.13824	2.13824	2.13824	2.13824	2.13824	2.13824	2.13824	2.13824	2.13824	2.13824
GTF3C3	5.53273	5.44612	5.37407	5.01104	6.02507	6.56303	3.78875	4.4879	4.36093	3.84142	3.80823	3.74217	3.64361	3.82418	5.93465	3.60865	5.76075	3.58628	3.95657	3.58014	3.73834	4.07381
UBA6	2.14297	2.14297	2.14278	2.14297	2.13824	2.13824	2.14297	2.14297	2.14297	2.14297	2.14297	2.14267	2.14297	2.14297	2.14297	2.81314	2.19615	2.15597	2.25156	3.52738	2.14297	2.73109
CCDC172	2.13824	2.13824	2.13903	2.13824	2.13824	2.13824	2.13824	2.13824	2.13824	2.13824	2.13824	2.13824	2.13824	2.13824	2.13824	2.13824	2.13824	2.13824	2.13824	2.13824	2.13824	2.13824
PPP1R12B	2.13846	2.13857	2.14046	2.15282	2.18588	2.13824	2.1429	2.13824	2.13824	2.13824	2.13824	2.13824	2.16164	2.13824	2.13824	2.13824	2.13824	2.13824	2.13824	2.13824	2.13824	2.13824
CA8	2.13824	2.13824	2.13824	2.13824	2.13824	2.13824	2.13824	2.13824	2.13824	2.13824	2.13824	2.13824	2.13824	2.13824	2.13824	2.13824	2.13824	2.13824	2.13824	2.13824	2.13824	2.13824
TRAPPC10	8.21724	6.95214	7.97266	8.66947	8.3838	8.60368	5.35123	5.64227	6.0026	5.60718	3.28596	6.44397	5.91869	5.79521	5.80403	5.5571	6.64431	6.03134	5.55346	8.51381	6.38485	5.0223
GPR114	2.13824	2.13824	2.13824	2.13824	2.13824	2.13824	2.13824	2.13824	2.13824	2.13824	2.13824	2.13824	2.13824	2.13824	2.13824	2.13824	2.13824	2.13824	2.13824	2.13824	2.13824	2.13824
AP5M1	7.6198	7.82331	8.10733	7.80371	8.48283	8.33972	5.91448	5.65844	4.6018	3.63926	4.30967	5.01793	4.67453	4.64986	4.6878	5.5983	6.78579	5.10574	4.27228	5.58953	4.90863	4.98452
NAA16	6.32163	6.36511	6.19763	6.32629	6.2134	5.37714	5.33939	5.09681	5.11332	4.20513	4.66868	5.25757	4.97419	4.71167	5.11531	5.11332	5.11332	5.11294	5.11332	5.11332	4.75468	4.79938
LITAF	2.13824	2.13824	2.13824	2.13824	2.13824	2.13824	2.13824	2.13824	2.13824	2.13824	2.13824	2.13824	2.13824	2.13824	2.13824	2.13824	2.13824	2.13824	2.13824	2.13824	2.13824	2.13824
BRINP1	2.13824	2.13824	2.13824	2.13824	2.13824	2.13824	2.13824	2.13824	2.13824	2.13824	2.13824	2.13824	2.13824	2.13824	2.13824	2.13824	2.13824	2.13824	2.13824	2.14668	2.13824	2.13824
SLC39A6	7.38297	7.63243	8.25941	8.14357	6.47254	5.2107	8.00564	5.81007	4.03659	5.36611	6.11967	8.00347	5.06768	6.9027	2.43361	9.31672	2.43361	7.23483	8.93319	9.20985	8.82147	8.96227
TXNL4A	8.14465	7.98471	7.68438	8.0127	7.76737	6.28789	8.49973	8.70109	8.11772	8.22653	8.36714	8.50488	8.42071	7.75147	7.15833	8.38824	8.11781	8.42691	8.09069	8.06643	8.27906	8.17927
PPP1R1C	2.13824	2.13824	2.13824	2.13824	2.13824	2.13824	2.13824	2.14157	2.13824	2.13824	2.13824	2.13824	2.13824	2.13824	2.13824	2.13824	2.13824	2.13824	2.13824	2.13824	2.13824	2.13824
CHD6	8.8847	9.00725	8.91303	8.98682	9.03393	8.99603	6.97795	6.57881	7.1287	6.27688	6.34088	6.61488	5.32402	7.06481	6.61488	6.38061	5.93866	6.04419	4.66528	4.83028	6.67192	5.63396
IFIH1	2.4782	2.41102	2.41221	2.41657	2.75884	2.41552	2.41102	2.34923	2.36399	2.23932	2.16687	2.41552	2.33719	2.38489	2.94402	4.07557	4.79095	2.70948	3.69295	4.57791	4.01891	2.60448
MCOLN2	2.13824	2.13943	2.13875	2.13824	2.13824	2.13824	2.13824	2.13824	2.13824	2.13824	2.13824	2.13824	2.13824	2.13824	2.13824	2.13824	2.13824	2.13824	2.13824	2.13824	2.13824	2.13824
CELF1	5.64197	5.12133	5.41779	5.76635	4.5732	5.70678	3.24196	2.9689	3.24196	2.60219	3.06244	3.24196	3.05741	3.32752	3.04909	3.52867	3.24196	3.24196	3.24196	3.58954	3.08048	3.51717
NRP2	2.32085	2.34918	2.3514	2.74603	2.77502	2.99804	2.30426	2.26886	2.8276	2.34809	2.30426	2.30426	2.30426	2.4157	2.30426	2.30426	2.30426	2.30426	2.30426	2.30426	2.30426	2.47608
CLASP2	5.78513	5.81081	6.5179	5.78168	6.29473	6.65532	2.81786	2.24603	2.26242	2.19253	2.24117	2.32663	2.32663	2.24914	2.24371	2.24371	2.18623	2.24117	2.20111	2.22194	2.13824	2.32779
FMN2	2.21609	2.15277	2.13824	2.13824	2.13835	2.13824	2.13824	2.13824	2.13824	2.13824	2.13824	2.13824	2.13824	2.13824	2.13824	2.13824	2.13824	2.13824	2.13824	2.13824	2.13824	2.13824
SORBS2	2.13824	2.13824	2.13824	2.13824	2.13824	2.13824	2.13824	2.13824	2.13824	2.13824	2.13824	2.13824	2.13824	2.13824	2.13824	2.13824	2.13824	2.13824	2.13824	2.13824	2.13824	2.13824
TTLL3	2.21426	2.14477	2.14018	2.1385	2.13899	2.13824	2.13824	2.13824	2.13824	2.13824	2.13824	2.13824	2.13824	2.14214	2.13824	2.44664	3.33491	2.13824	2.79907	2.13824	2.85235	2.23109
IREB2	4.29414	2.32569	2.37791	2.76543	2.14052	2.23111	2.37526	2.23858	4.3923	2.13824	2.13824	3.93046	5.88611	2.23858	2.13824	2.39872	4.37287	2.13824	2.1441	4.41264	4.12206	2.25261
C17orf82	2.13824	2.13824	2.13824	2.13824	2.13824	2.13824	2.13824	2.13824	2.13824	2.13824	2.13824	2.13824	2.13824	2.13824	2.13824	2.13824	2.13824	2.13824	2.13824	2.13824	2.13824	2.13824
PRR5L	2.13824	2.13847	2.15002	2.13848	2.1747	2.14276	2.1747	2.13824	2.1747	2.41461	2.18998	2.24807	2.1747	2.1747	2.1747	2.1747	2.1747	2.22463	2.32152	2.51355	2.3957	2.20349
ACTR3B	6.82159	6.3492	7.38096	5.98789	5.49625	2.7135	6.89684	5.59815	5.07547	7.03716	6.41408	4.10199	5.64694	6.16836	5.98764	6.18376	5.51669	6.07352	6.28406	4.44785	3.32329	5.8456
PDZD3	2.13824	2.13824	2.13824	2.13824	2.13824	2.13824	2.13824	2.13824	2.13824	2.13824	2.13824	2.13824	2.13824	2.13824	2.13824	2.13824	2.13824	2.13824	2.13824	2.13824	2.13824	2.13824
C19orf66	6.02181	5.12344	5.41623	5.42863	4.88055	4.47485	5.25617	5.66291	6.19676	6.16524	6.65196	6.79655	6.54189	7.9828	8.58921	8.72206	8.82903	7.9277	8.7654	8.25863	8.99534	6.74895
BEST3	2.13824	2.13824	2.13824	2.13824	2.13824	2.13824	2.13824	2.13824	2.13824	2.13824	2.13824	2.13824	2.13824	2.13824	2.13824	2.13824	2.13824	2.13824	2.13824	2.13824	2.13824	2.13824
CWC27	11.1707	10.8471	10.9084	11.074	10.4715	9.2776	10.7616	10.5612	10.1654	10.4768	10.5513	10.9885	10.8116	11.2303	10.4175	10.934	11.2819	10.7732	10.8445	10.7672	11.1557	10.8985
CYP4B1	6.03616	8.3666	8.46512	7.51156	3.10601	6.24353	5.33061	4.98789	2.70807	8.35221	9.0373	5.45855	7.90089	2.23619	2.19693	2.58388	2.13824	7.2211	3.56315	2.13824	5.38851	2.19693
IFNLR1	2.13824	2.13824	2.13824	2.13824	2.13824	2.13824	2.13824	2.13824	2.13824	2.13824	2.13824	2.13824	2.13824	2.13824	2.13824	2.13824	2.13824	2.13824	2.13824	2.13824	2.13824	2.13824
SLC2A4RG	10.2177	10.4309	10.2067	10.0027	10.0774	9.71468	9.8043	10.1431	10.1857	10.6394	9.84995	9.63771	10.6237	10.4815	10.8674	9.93088	10.0743	10.4029	9.65046	9.54101	9.71839	10.2061
RSRC1	5.59328	6.26597	6.04983	5.80385	5.48361	3.77054	5.76701	5.69552	5.55599	6.05824	6.73408	6.68058	6.40093	6.18291	7.35686	6.35977	6.55993	6.15131	8.02963	7.56731	6.57904	7.14056
NPSA	2.13824	2.13824	2.13824	2.13824	2.13824	2.13824	2.13824	2.13824	2.13824	2.13824	2.13824	2.13824	2.13824	2.13824	2.13824	2.13824	2.13824	2.13824	2.13824	2.13824	2.13824	2.13824
TMCC2	2.13824	2.13824	2.13824	2.13824	2.13824	2.13824	2.13824	2.13824	2.13824	2.13824	2.13824	2.13824	2.13824	2.13824	2.13824	2.13824	2.13824	2.13824	2.13824	2.13824	2.13824	2.13824
TYR	2.13824	2.13824	2.13824	2.14593	2.13824	2.13824	2.13824	2.13824	2.87346	2.13824	2.13824	2.13824	2.13824	2.13824	2.13824	2.13824	2.13824	2.13824	2.13824	2.13824	2.13824	2.13824
SLC25A41	2.13824	2.13824	2.13824	2.13824	2.13824	2.13824	2.13824	2.13824	2.13824	2.13824	2.13824	2.13824	2.13824	2.13824	2.13824	2.13824	2.13824	2.13824	2.13824	2.13824	2.13824	2.13824
ZNF215	2.13824	2.13824	2.13824	2.13824	2.13824	2.13824	2.13824	2.13824	2.13824	2.13824	2.13824	2.13824	2.13824	2.13824	2.13824	2.13824	2.16101	2.13824	2.13824	2.13824	2.13824	2.13824
PIAS2	2.13824	2.13824	2.13824	2.13824	2.13824	2.13824	2.13824	2.13824	2.13824	2.13824	2.13824	2.13824	2.13824	2.13824	2.13824	2.13824	2.13824	2.13824	2.13824	2.13824	2.13824	2.13824
FAM189B	2.13824	2.13824	2.13824	2.13824	2.13824	2.13824	2.13824	2.13824	2.13824	2.13824	2.13824	2.13824	2.13824	2.13824	2.13824	2.13824	2.13824	2.13824	2.13824	2.13824	2.13824	2.13824
GABRG3	2.13824	2.13824	2.13824	2.13824	2.13824	2.13824	2.13824	2.13824	2.14532	2.13824	2.13824	2.13824	2.13824	2.13824	2.13824	2.13824	2.13824	2.13824	2.13824	2.13824	2.13824	2.13824
PTCH1	2.21654	2.14668	2.13901	2.13975	2.18348	2.45468	2.13824	2.1813	2.13824	2.13824	2.13824	2.15804	2.1461	2.13824	2.14893	2.13824	2.13824	2.13824	2.13824	2.13824	2.13824	2.13824
FYCO1	2.14127	2.13824	2.13824	2.14007	2.1384	2.13869	2.13824	2.13824	2.13824	2.13824	2.13824	2.13824	2.13824	2.13824	2.26189	2.13824	2.13824	2.13824	2.13824	2.13824	2.13824	2.13824
SEPT6	8.25543	8.51141	8.87374	8.44149	8.63539	8.85286	7.21639	6.15319	7.07337	6.9038	5.00581	6.26787	3.90511	7.77283	8.69519	7.60122	7.08688	7.01795	6.19261	6.61538	6.48721	7.55815
COL9A1	2.13824	2.13824	2.13824	2.13824	2.13824	2.13824	2.13824	2.13824	2.13824	2.13824	2.13824	2.13824	2.13824	2.13824	2.13824	2.13824	2.13824	2.13824	2.13824	2.13824	2.13824	2.13824
RNH1	2.13824	2.13824	2.13824	2.13824	2.13824	2.13824	2.13824	2.13824	2.13824	2.13824	2.13824	2.13824	2.13824	2.13824	2.13824	2.13824	2.13824	2.13824	2.13824	2.13824	2.13824	2.13824
QRFPR	2.13824	2.13824	2.13824	2.13824	2.13824	2.13824	2.13824	2.13824	2.13824	2.13824	2.13824	2.13824	2.13824	2.13824	2.13824	2.13824	2.13824	2.13824	2.13824	2.13824	2.13824	2.13824
BPIFB6	2.13824	2.13824	2.13824	2.13824	2.13824	2.13824	2.13824	2.13824	2.13824	2.13824	2.13824	2.13824	2.13824	2.13824	2.13824	2.13824	2.13824	2.13824	2.13824	2.13824	2.13824	2.13824
ANTXR2	2.13984	2.25883	2.14356	2.16341	2.79866	2.89407	2.13824	2.13824	2.13824	2.13824	2.13824	2.13824	2.13824	2.13824	2.13824	2.13824	2.13824	2.13824	2.13824	2.13824	2.13824	2.13824
SDS	2.13824	2.1383	2.13842	2.13824	2.13824	2.13824	2.13824	2.13824	2.21096	2.13824	2.13824	2.13824	2.13824	2.13824	2.14292	2.13824	2.13824	2.13824	2.13824	2.13824	2.13824	2.13824
TGFB3	2.13824	2.13824	2.13824	2.13824	2.13824	2.13824	2.13824	2.13824	2.13824	2.13824	2.13824	2.13824	2.13824	2.13824	2.13824	2.13824	2.13824	2.13824	2.13824	2.13824	2.13824	2.13824
AFAP1L1	2.13826	2.13824	2.13824	2.13855	2.14151	2.22651	2.14791	2.13824	2.13824	2.13824	2.17514	2.13824	2.13824	2.24413	2.13824	2.13824	2.14023	2.13824	2.13824	2.13824	2.13824	2.1528
CLCC1	8.34108	8.63458	9.00125	8.58033	8.06203	7.65189	8.38271	7.99604	8.03357	8.7289	8.74883	8.57433	8.35742	8.17679	5.77854	8.34569	7.81723	8.4792	8.48079	8.09385	8.39386	8.83519
KLK2	2.13824	2.13824	2.13824	2.13824	2.13824	2.13824	2.13824	2.13824	2.13824	2.13824	2.13824	2.13824	2.13824	2.13824	2.14409	2.13824	2.13824	2.13824	2.13824	2.13824	2.13824	2.13824
POFUT2	2.13824	2.13824	2.13824	2.13824	2.13824	2.13824	2.13824	2.13824	2.13824	2.13824	2.13824	2.13824	2.13824	2.13824	2.13824	2.13824	2.13824	2.13824	2.13824	2.13824	2.13824	2.13824
ZACN	2.22751	2.36414	2.33098	2.7045	2.32871	2.36205	2.57427	2.35717	2.57913	2.60121	2.42238	2.66326	2.56631	3.30018	3.27838	3.32929	4.98965	3.08681	3.92057	2.97682	3.17934	3.25576
SERPINB5	3.45618	4.08347	6.15172	6.00014	5.66467	8.30597	3.20208	3.46377	3.12985	2.49674	2.91703	3.95792	2.42962	2.13824	3.00651	2.91703	2.91703	2.45781	3.00651	2.75148	3.01623	2.86462
SLC22A7	2.13824	2.13824	2.13824	2.13824	2.13824	2.13824	2.13824	2.13824	2.13824	2.13824	2.13824	2.13824	2.13824	2.13824	2.13824	2.13824	2.13824	2.13824	2.13824	2.13824	2.13824	2.13824
BPIFA4P	2.13824	2.13824	2.13824	2.13824	2.13824	2.13824	2.13824	2.13824	2.13824	2.13824	2.13824	2.13824	2.13824	2.13824	2.13824	2.13824	2.13824	2.13824	2.13824	2.13824	2.13824	2.13824
BBS9	2.1838	2.13824	2.17373	2.1838	2.14373	2.16972	2.17458	2.1838	2.13824	2.1652	2.27167	2.23009	2.53205	2.20546	2.16972	2.45346	2.1838	2.46706	2.7785	4.36072	2.32869	2.27881
TNK2	2.13824	2.13824	2.13824	2.13824	2.13824	2.13824	2.13824	2.13824	2.13824	2.13824	2.13824	2.13824	2.13824	2.13824	2.13824	2.13824	2.13824	2.13824	2.13824	2.13824	2.13824	2.13824
USP25	2.13824	2.13824	2.13824	2.13824	2.13824	2.13824	2.13824	2.13824	2.13824	2.13824	2.13824	2.13824	2.13824	2.13824	2.13824	2.13824	2.13824	2.13824	2.13824	2.13824	2.13824	2.13824
UGGT2	2.13824	2.13824	2.14003	2.13824	2.1409	2.13863	2.13824	2.13824	2.13824	2.13824	2.13824	2.13824	2.13824	2.13824	2.13824	2.13824	2.13824	2.13824	2.13824	2.13824	2.13824	2.13824
ZCCHC7	10.3704	9.7702	9.63134	10.2709	9.61717	9.60249	8.40636	7.79644	7.3655	8.55296	8.17166	8.84373	8.12808	8.99717	5.28228	8.65597	6.74834	8.77347	8.2028	9.37856	8.39352	8.76712
CFI	3.90378	3.68866	4.11314	3.38217	3.57672	4.20892	3.5131	3.03721	4.01769	4.36607	3.33159	3.81654	2.57386	2.81491	2.79222	3.70363	2.73776	3.69879	3.03349	2.43501	3.5131	5.53205
TAPBP	2.29822	2.26539	2.18506	2.17458	2.17458	2.19317	2.17458	2.17458	2.17458	2.17458	2.17458	2.17458	2.14086	2.17458	2.15617	2.17458	2.17458	2.17458	2.17458	2.17458	2.19241	2.27069
LMOD3	2.13824	2.13824	2.13824	2.13838	2.13824	2.13824	2.13824	2.13824	2.13824	2.13824	2.13824	2.13824	2.13824	2.13824	2.13824	2.13824	2.13824	2.13824	2.13824	2.13824	2.13824	2.13824
GUSBP2	6.35904	6.66058	6.47343	6.62256	6.8613	5.98883	4.40214	4.40509	4.73283	4.46077	4.65829	4.96918	5.44797	4.23249	4.11832	3.6039	4.40214	3.98046	3.80162	4.12334	4.16671	4.40214
IMMP2L	2.20917	2.15724	2.14769	2.14212	2.14628	2.24733	2.13824	2.13824	2.13824	2.13824	2.13824	2.13824	2.13824	2.13824	2.13824	2.13824	2.13824	2.13824	2.13824	2.13824	2.13824	2.13824
CA6	2.13824	2.13824	2.13824	2.13824	2.13824	2.13824	2.13824	2.13824	2.13824	2.13824	2.13824	2.13824	2.13824	2.13824	2.13824	2.13824	2.13824	2.13824	2.13824	2.13824	2.13824	2.13824
KDELR1	13.0102	13.1325	13.0965	13.0552	13.2547	13.463	13.0874	13.2667	13.1688	13.0861	12.9154	12.9345	12.7662	13.1908	13.3303	12.9348	13.305	12.8734	12.7582	12.9914	12.884	12.9242
PTPRM	11.7055	11.6013	11.1999	11.3496	11.2904	10.4787	11.3921	11.038	11.9918	11.4407	11.5136	11.2846	12.2221	11.8043	12.1426	10.9965	11.0059	10.9761	10.709	10.7327	10.7813	11.3825
LINC00824	2.13824	2.13824	2.13824	2.13828	2.13824	2.13824	2.13824	2.13824	2.13824	2.13824	2.13824	2.13824	2.13824	2.13824	2.13824	2.13824	2.13824	2.13824	2.13824	2.13824	2.13824	2.13824
TP63	2.13995	2.13824	2.14085	2.13824	2.1386	2.13824	2.13824	2.13824	2.13824	2.13824	2.13824	2.13824	2.13824	2.13824	2.13824	2.13824	2.13824	2.13824	2.13824	2.13824	2.13824	2.13824
PDZRN3	2.13824	2.13824	2.13824	2.13824	2.13824	2.13824	2.13824	2.13824	2.13824	2.13824	2.13824	2.13824	2.13824	2.13824	2.13824	2.13824	2.13824	2.13824	2.13824	2.13824	2.13824	2.13824
GATA1	2.13824	2.13824	2.13824	2.13824	2.13824	2.13824	2.13824	2.13824	2.13824	2.13824	2.13824	2.13824	2.13824	2.13824	2.13824	2.13824	2.13824	2.13824	2.13824	2.13824	2.13824	2.13824
PIF1	2.13824	2.13824	2.13824	2.13824	2.13824	2.13824	2.13824	2.13824	2.13824	2.13824	2.13824	2.13824	2.13824	2.13824	2.13824	2.13824	2.13824	2.13824	2.13824	2.13824	2.13824	2.13824
MBNL1	6.03961	6.09255	6.79823	5.88013	6.07367	6.12874	2.89905	2.6708	2.69135	2.16653	2.57089	2.6708	2.48156	2.55464	3.57127	2.54016	2.6708	2.33239	2.70051	3.16854	2.55956	2.79546
SCRN3	5.49568	5.16983	5.54157	5.71984	5.17454	5.58536	5.71984	6.64361	5.12656	4.89459	5.43789	5.87902	4.32773	5.99432	5.5089	6.49465	5.71984	5.90609	5.16166	5.57517	6.25509	6.39315
APOL4	2.14688	2.19655	2.41797	2.14688	2.20504	2.14688	2.14295	2.14027	2.14295	2.13824	2.14688	2.26325	2.14688	2.14688	2.14295	2.14688	2.14688	2.14688	2.50401	3.39843	2.42443	2.83648
ELAVL3	2.13824	2.13824	2.13824	2.13824	2.13824	2.13824	2.13824	2.13824	2.13824	2.13824	2.13824	2.13824	2.13824	2.13824	2.13824	2.13824	2.13824	2.13824	2.13824	2.13824	2.13824	2.13824
GDPD1	2.13964	2.13968	2.15707	2.13824	2.14355	2.13824	2.13824	4.34669	2.13824	2.13824	2.13824	2.13824	2.13824	2.13824	2.13824	2.13824	2.13824	2.13824	2.13824	2.13824	2.13824	2.13824
CAPRIN2	4.62361	4.58518	5.26375	5.72428	3.88236	2.92174	2.92012	2.59139	3.23328	2.76013	2.92012	2.99833	2.82335	2.62114	3.72399	2.92012	2.92012	2.44085	2.5106	3.56987	2.52866	2.54892
ZMAT3	2.13824	2.13824	2.13824	2.13824	2.13824	2.13824	2.13824	2.13824	2.13824	2.13824	2.13824	2.13824	2.13824	2.13824	2.13824	2.13824	2.13824	2.13824	2.13824	2.13824	2.13824	2.13824
AGK	2.13824	2.13824	2.13824	2.13824	2.13824	2.13824	2.13824	2.13824	2.13824	2.13824	2.13824	2.13824	2.13824	2.13824	2.13824	2.13824	2.13824	2.13824	2.13824	2.13824	2.13824	2.13824
MBD1	2.1849	2.1849	2.1849	2.1849	2.16577	2.1849	2.38243	2.14782	2.1849	2.19229	2.1849	2.1849	2.1849	2.1849	2.16577	2.27816	2.17784	2.1849	2.17233	2.1849	2.20632	2.1849
G6PC	2.13824	2.13824	2.13824	2.13824	2.13824	2.13824	2.13824	2.13824	2.13824	2.13824	2.13824	2.13824	2.13824	2.13824	2.13824	2.13824	2.13824	2.13824	2.13824	2.13824	2.13824	2.13824
ZAP70	2.13824	2.14349	2.14349	2.14349	2.13824	2.14349	2.14349	2.13824	2.14349	2.14349	2.13824	2.14349	2.13824	2.14349	2.82639	2.21184	2.23278	2.14349	2.14552	2.14349	2.18976	2.14973
SUGT1P1	2.47325	2.23269	2.23269	2.23269	2.23269	2.15619	2.23269	2.15736	2.37708	2.53075	3.05581	2.23269	2.6873	2.23269	2.2582	2.21546	2.84876	2.23269	2.47148	2.23269	2.23269	2.15427
AC010524.4	2.13824	2.13824	2.13824	2.13824	2.13824	2.13824	2.13824	2.13824	2.13824	2.13824	2.13824	2.13824	2.13824	2.13824	2.13824	2.13824	2.13824	2.13824	2.13824	2.13824	2.13824	2.13824
SAE1	5.95353	5.79227	6.41603	6.68579	5.71234	6.46929	7.01567	5.87613	5.65225	6.5962	6.91055	7.36413	4.73551	6.59831	3.18794	7.73284	4.43316	7.11642	7.3411	7.50948	8.0263	7.83692
PTGIR	2.13824	2.13824	2.13824	2.13824	2.13824	2.13824	2.13824	2.13824	2.13824	2.13824	2.13824	2.13824	2.13824	2.31301	2.13824	2.13824	2.13824	2.18065	2.13824	2.15212	2.13824	2.13824
SLAMF1	2.15232	2.15232	2.15232	2.15232	2.14061	2.15564	2.15232	2.15232	2.15232	2.15232	2.15232	2.15232	2.15232	2.15232	2.13824	2.62064	2.15232	2.15232	2.17953	2.25492	2.15232	3.07245
PIK3IP1	2.13824	2.13824	2.13824	2.13824	2.13824	2.13824	2.13824	2.13824	2.13824	2.13824	2.13824	2.13824	2.13824	2.13824	2.13824	2.13824	2.13824	2.13824	2.13824	2.13824	2.13824	2.13824
LILRA5	2.13824	2.13824	2.13824	2.13824	2.13824	2.13824	2.13824	2.13824	2.13824	2.13824	2.13824	2.13824	2.13824	2.13824	2.13824	2.13824	2.13824	2.13824	2.13824	2.13824	2.13824	2.13824
SAMSN1	2.45662	3.21756	2.54593	2.25295	2.45687	2.30517	2.54607	2.45662	2.45662	2.53798	2.463	3.14967	2.49076	3.1828	3.14874	6.08104	2.84131	3.95241	7.07822	8.17577	3.78663	7.65469
RBM14	2.13824	2.13824	2.13824	2.13824	2.13824	2.13824	2.13824	2.13824	2.15373	2.13824	2.13824	2.13824	2.13824	2.13824	2.13824	2.13824	2.13824	2.13824	2.13824	2.13824	2.13824	2.13824
DAOA	2.13824	2.13824	2.13824	2.13824	2.13824	2.13824	2.13824	2.13824	2.13824	2.13824	2.13824	2.13824	2.13824	2.13824	2.13824	2.13824	2.13824	2.13824	2.13824	2.13824	2.13824	2.13824
GAFA2	2.13824	2.13824	2.14217	2.13824	2.13824	2.14375	2.13824	2.13824	2.13824	2.13824	2.13824	2.13824	2.13824	2.13824	2.13824	2.13824	2.13824	2.13824	2.13824	2.13824	2.13824	2.13824
Dbpht2	2.13824	2.13824	2.13824	2.13824	2.13824	2.13824	2.13824	2.13824	2.13824	2.13824	2.13824	2.13824	2.13824	2.13824	2.13824	2.13824	2.13824	2.13824	2.13824	2.13824	2.13824	2.13824
KLHL17	2.13824	2.13824	2.13824	2.13824	2.13824	2.13824	2.13824	2.13824	2.13824	2.13824	2.13824	2.13824	2.13824	2.13824	2.13824	2.13824	2.13824	2.13824	2.13824	2.13824	2.13824	2.13824
OR10A5	2.13824	2.13824	2.13824	2.13824	2.13824	2.13824	2.13824	2.13824	2.13824	2.13824	2.13824	2.13824	2.13824	2.13824	2.13824	2.13824	2.13824	2.13824	2.13824	2.13824	2.13824	2.13824
OR10A4	2.13824	2.13824	2.13824	2.13824	2.13824	2.13824	2.13824	2.13824	2.13824	2.13824	2.13824	2.13824	2.13824	2.13824	2.13824	2.13824	2.13824	2.13824	2.13824	2.13824	2.13824	2.13824
TREML1	2.13824	2.13824	2.13824	2.13824	2.13824	2.13824	2.13824	2.13824	2.13824	2.13824	2.13824	2.13824	2.13824	2.15137	2.65284	2.42393	2.16123	2.13824	2.46282	2.73906	2.13824	2.14433
OR8D1	2.13824	2.13824	2.13824	2.13824	2.13824	2.13824	2.13824	2.13824	2.13824	2.13824	2.13824	2.13824	2.13824	2.13824	2.13824	2.13824	2.13824	2.13824	2.13824	2.13824	2.13824	2.13824
PTPRS	2.13979	2.13824	2.13824	2.49648	2.13824	2.13824	2.14278	2.13824	2.13824	2.13824	2.13824	2.13824	2.13824	2.13824	2.14513	2.13824	2.13824	2.13824	2.13824	2.13824	2.13824	2.13824
BLID	2.13824	2.13903	2.13824	2.14067	2.25149	2.13824	2.13824	2.13824	2.13824	2.13824	2.13824	2.13824	2.13824	2.13824	2.13824	2.13824	2.13824	2.13824	2.13824	2.13824	2.13824	2.13824
GSX1	2.13824	2.13824	2.13824	2.13824	2.13824	2.13824	2.13824	2.13824	2.13824	2.13824	2.13824	2.13824	2.13824	2.13824	2.13824	2.13824	2.13824	2.13824	2.13824	2.13824	2.13824	2.13824
SMC1A	8.25393	7.84693	8.81785	9.23191	8.89574	7.23418	7.72622	7.13943	7.28327	6.22817	5.19992	8.0954	6.38889	7.304	9.38008	7.5829	9.14366	6.41607	7.42862	7.24237	8.26729	8.11229
RTN4IP1	7.75245	6.78801	7.10048	7.70454	6.43864	6.44375	6.88065	6.36676	4.46606	7.08896	6.86742	8.04233	6.30269	6.79316	2.60624	8.19843	3.01277	7.84181	7.7753	8.41404	7.94035	8.63417
SMOX	2.13824	2.13824	2.13824	2.13824	2.13824	2.13824	2.13824	2.13824	2.13824	2.13824	2.13824	2.13824	2.13824	2.13824	2.13824	2.13824	2.13824	2.13824	2.13824	2.13824	2.13824	2.13824
OTUB2	2.1541	2.13824	2.13824	2.93574	2.14117	2.13824	2.13824	2.13824	2.13824	2.13824	2.13824	2.13824	2.13824	2.81513	2.16998	2.97829	3.18131	2.13824	2.14768	2.13824	2.39174	2.13824
H6PD	2.19049	2.14505	2.51976	2.14505	2.32138	2.37958	2.14505	2.29323	2.19772	2.39742	2.14505	2.14505	2.14505	2.1383	2.14505	2.14505	2.14505	2.14505	2.14505	2.1383	2.13941	2.13824
SLA2	2.13824	2.13824	2.13824	2.13824	2.13824	2.13824	2.13824	2.13824	2.13824	2.13824	2.13824	2.13824	2.13824	2.13824	2.13824	2.13824	2.13824	2.13824	2.13824	2.13824	2.13824	2.13824
KCNIP3	2.13824	2.13824	2.13824	2.13824	2.13824	2.13824	2.13824	2.13824	2.13824	2.13824	2.13824	2.13824	2.13824	2.13824	2.13824	2.13824	2.13824	2.13824	2.13824	2.13824	2.13824	2.13824
KLK4	2.13824	2.13824	2.13824	2.13824	2.13824	2.13824	2.13824	2.13824	2.13824	2.13824	2.13824	2.13824	2.13824	2.13824	2.13824	2.13824	2.13824	2.13824	2.13824	2.13824	2.13824	2.13824
CMTM3	2.13824	2.13824	2.13824	2.13824	2.13824	2.13824	2.13824	2.13824	2.13824	2.13824	2.13824	2.13824	2.13824	2.13824	2.13824	2.13824	2.13824	2.13824	2.13824	2.13824	2.13824	2.13824
TNAP	5.85737	5.98361	5.62994	5.95027	7.41164	6.93911	5.45987	6.27165	6.67275	6.51054	5.62994	5.86203	5.62994	5.62994	5.50289	5.30334	5.62994	5.45131	3.84619	3.61228	4.96041	5.62994
PNKD	2.13824	2.13824	2.13824	2.13824	2.13824	2.13824	2.13824	2.13824	2.13824	2.13824	2.13824	2.13824	2.13824	2.13824	2.13824	2.13824	2.13824	2.13824	2.13824	2.13824	2.13824	2.13824
CXADR	4.12277	5.39716	4.17989	3.10701	2.53476	3.10913	2.31795	2.14651	2.13824	2.14651	2.14651	2.26896	2.14651	2.13824	2.14651	2.16486	2.13824	2.14651	2.14651	2.14651	2.14651	2.14651
SCAMPER	2.13824	2.13824	2.13824	2.13824	2.13824	2.13824	2.13824	2.13824	2.13824	2.13824	2.13824	2.13824	2.13824	2.13824	2.13824	2.13824	2.13824	2.13824	2.13824	2.13824	2.13824	2.13824
TAGLN	9.09425	6.95883	8.45212	9.43114	6.87057	5.60991	8.17229	7.92968	8.06398	8.08781	10.3447	6.02323	5.55258	9.88908	7.54885	7.16949	6.99929	7.23671	8.00382	4.70741	6.86856	10.1551
RGS5	5.47355	3.42754	4.99051	5.1027	3.26119	2.61	2.32511	2.17563	2.83365	2.23785	2.22966	2.85098	2.64879	2.88494	2.44832	2.22966	2.15343	2.2026	2.15383	2.39502	2.15394	5.05902
GAFA3	2.19872	2.25786	2.141	2.13824	2.13849	2.16358	2.14921	2.13824	2.13824	2.13824	2.13824	2.13824	2.13824	2.13824	2.13824	2.13824	2.13824	2.13824	2.13824	2.13824	2.13824	2.13824
MS4A4A	3.41961	6.74013	5.56918	3.81432	2.95128	3.7772	5.48881	2.64617	3.76624	5.42526	7.73568	7.13376	7.64913	8.96872	2.9131	6.44287	2.33585	7.05391	8.48587	7.84252	7.77456	10.5426
CD209	2.13824	2.13824	2.13824	2.13824	2.13824	2.13824	2.13824	2.13824	2.13824	2.13824	2.13824	2.13824	2.13824	2.13824	2.13824	2.13824	2.13824	2.13824	2.13824	2.13824	2.13824	2.13824
CFL1	10.702	10.5911	10.7555	10.6545	10.3904	10.6837	10.9057	10.4729	10.36	10.588	10.6378	11.1601	7.33632	11.0282	7.3073	11.5158	9.78878	11.1801	11.3136	11.5567	11.4008	11.8486
BAP1	5.16018	5.92079	5.05845	5.00551	4.97583	5.02005	6.96723	6.44882	7.00194	7.6547	6.68938	6.83626	5.00133	7.12345	5.98086	6.87105	7.55859	7.31893	6.7374	6.9504	7.73214	6.71666
AGTRAP	4.73461	4.69687	4.83646	4.87663	4.51606	5.09986	4.84285	5.00782	5.00782	5.24998	5.01698	4.95866	4.33809	5.61164	4.91073	6.22918	5.14765	6.28591	6.089	6.11623	5.56355	6.71756
CMTM1	2.13824	2.13824	2.13824	2.13824	2.13824	2.13824	2.13824	2.13824	2.13824	2.13824	2.13824	2.13824	2.13824	2.13824	2.13824	2.13824	2.13824	2.13824	2.13824	2.13824	2.13824	2.13824
ERVH-6	2.13824	2.13824	2.13824	2.13824	2.13824	2.13824	2.13824	2.13824	2.13824	2.13824	2.13824	2.13824	2.13824	2.13824	2.16162	2.13824	2.13824	2.13824	2.13824	2.13824	2.13824	2.13824
LYZ	2.55928	3.49916	7.58333	5.6465	2.25144	2.20363	2.23255	2.18506	2.28478	2.18506	2.13824	2.13824	2.13824	4.3291	2.18844	6.0273	2.18506	2.28478	2.28478	3.63829	5.92246	5.28414
CD79B	2.13824	2.13824	2.13877	2.13824	2.13824	2.13824	2.13824	2.13824	2.13824	2.13824	2.13824	2.13824	2.13824	2.13824	2.13824	2.13824	2.13824	2.13824	2.13824	2.13824	2.13824	2.13824
SF1	3.61044	3.16795	3.5071	2.56372	2.99944	2.47963	2.85762	2.26249	3.19834	2.23546	2.13824	2.43513	2.13824	2.2226	2.13824	4.01029	2.41032	2.22977	2.21292	2.13824	2.67212	4.28583
GEMIN7	7.1228	6.94528	6.97443	6.85431	6.0448	6.60137	7.1468	6.48804	6.88822	7.23738	7.00341	7.1468	6.71099	7.33415	6.26711	7.8238	7.11642	7.90646	7.36574	8.09363	7.59514	7.94617
STH	2.13824	2.14286	2.19145	2.15643	2.13824	2.14047	2.13824	2.13824	2.13824	2.13824	2.13824	2.13824	2.13824	2.13824	2.13824	2.13824	2.13824	2.13824	2.13824	2.13824	2.13824	2.13824
ATN1	2.13824	2.13824	2.16823	2.14653	2.13824	2.13952	2.31235	2.13824	2.13824	2.13824	2.13824	2.13824	2.13824	2.13824	2.13824	2.17021	2.13824	2.13824	2.13824	2.13824	2.13824	2.60147
C7orf34	2.13824	2.13824	2.13825	2.13824	2.13824	2.13824	2.13824	2.13824	2.13824	2.13824	2.13824	2.13824	2.13824	2.13824	2.13824	2.13824	2.13824	2.13824	2.13824	2.13824	2.13824	2.13824
CDKN3	5.91948	3.74995	3.58786	7.56391	4.16899	3.44946	6.23143	6.05072	4.33538	3.57919	6.647	8.16279	7.32085	8.53295	6.61319	8.15212	8.76169	7.41032	8.84756	10.3162	7.85196	8.95103
RBM15	6.75209	8.07113	8.5944	6.78589	7.22212	5.4807	6.97001	7.04771	5.22016	6.28066	7.39032	7.90419	6.23778	3.39473	4.38188	8.27124	5.59426	6.03927	8.33288	8.93805	7.59333	8.24938
MKL1	2.13824	2.15743	2.13824	2.16715	2.13833	2.156	2.13824	2.2054	2.13824	2.13824	2.13824	2.13824	2.14449	2.13824	2.13824	2.13824	2.13824	2.13824	2.13824	2.13824	2.13824	2.15334
TIMM10	10.2422	9.52075	10.4665	10.6495	10.3226	9.6391	10.3	10.6967	9.41901	10.1315	10.1854	10.9901	10.9006	11.0852	10.1952	10.962	10.9561	10.6923	11.0805	12.4226	10.7237	11.4436
GNG4	2.13824	2.13824	2.13824	2.13824	2.13824	2.13824	2.13824	2.13824	2.13824	2.13824	2.13824	2.13824	2.13824	2.13824	2.13824	2.13824	2.13824	2.13824	2.13824	2.13824	2.13824	2.13824
GNG2	3.05945	3.13524	3.2425	2.59137	3.26712	2.59137	2.50294	2.13824	2.13824	2.50294	2.50294	3.30195	2.52123	3.55897	2.2496	2.52978	2.13824	2.49359	2.59137	6.37857	2.84649	6.5711
CDC25A	2.15364	2.13824	2.22716	2.32935	2.14887	2.15607	2.20803	2.14877	2.19388	2.13824	2.14877	2.76707	2.14877	2.16192	6.87559	2.97798	4.28424	2.33818	4.15375	5.71222	4.05681	4.02908
BPIFC	12.2385	12.1004	12.1277	12.2325	12.2546	12.0285	12.5803	12.4166	12.4765	12.4769	12.5238	12.4505	12.6031	12.6054	12.5054	12.5336	12.0956	12.7487	12.3884	12.4182	12.9171	12.3037
ZAR1	2.13824	2.13824	2.13824	2.13824	2.13824	2.13824	2.13824	2.13824	2.13824	2.13824	2.13824	2.13824	2.13824	2.13824	2.13824	2.13824	2.13824	2.13824	2.13824	2.13824	2.13824	2.13824
POSTN	2.13824	2.13824	2.13824	2.13824	2.13824	2.13824	2.13824	2.13824	2.13824	2.13824	2.1531	2.13824	2.13824	2.13824	2.13824	2.13824	2.13824	2.13824	2.13824	2.13824	2.13824	2.13824
CD79A	2.13824	2.13824	2.13824	2.13824	2.13824	2.13824	2.13824	2.13824	2.13824	2.13824	2.13824	2.13824	2.13824	2.14148	2.13824	2.13824	2.13824	2.13824	2.13824	2.13824	2.13824	2.13824
RHEB	9.81367	9.81047	9.78225	10.0734	10.1449	9.88127	10.9107	10.5136	9.71955	10.6527	10.6827	10.9131	10.7806	8.44877	8.81698	10.7351	8.84011	10.4341	10.6403	11.2382	10.4115	10.7701
PQLC2	7.05458	7.13444	6.2848	6.64658	6.5854	6.12775	6.9935	6.36359	7.99005	7.54918	6.93876	7.28319	8.27336	9.43335	9.34511	8.00213	8.1639	8.10348	7.66651	7.7957	8.06313	6.94846
IRAK1	2.55198	2.47044	2.92147	2.92147	2.72397	2.86694	2.92147	2.92147	2.92147	3.05798	2.92147	2.92147	2.92147	2.92147	2.92147	2.9424	2.92147	2.92147	2.92147	2.97522	3.56211	3.92467
XRN1	7.7003	7.97192	8.10434	7.3837	7.88353	7.21876	7.25041	5.81066	6.21401	5.54629	6.16092	7.24881	7.17463	6.81014	7.71621	7.27132	6.99236	6.62128	8.01549	8.21735	7.40674	6.80491
LINC00520	2.17692	2.13824	2.2027	2.2027	2.15837	2.15935	2.19956	2.2027	2.16575	3.45941	2.13824	2.15766	3.01682	3.04874	2.2027	2.16019	2.16575	2.18201	3.97197	5.99291	2.15766	2.67981
C11orf63	2.14157	2.48288	2.14403	2.18311	2.15097	3.36683	2.13824	2.13824	2.13824	2.13824	2.13824	2.13824	2.13824	2.13824	2.13824	2.13824	2.13824	2.13824	2.13824	2.13824	2.13824	2.13824
TRIB3	2.13824	2.13824	2.13824	2.13824	2.13824	2.13824	2.13824	2.13824	2.13824	2.13824	2.13824	2.13824	2.13824	2.13824	2.13824	2.13824	2.13824	2.13824	2.13824	2.13824	2.13824	2.13824
PHF23	4.69983	4.71268	4.69983	4.70061	4.69983	4.69994	4.69983	4.54817	4.47237	4.56411	4.70688	4.33658	4.65522	4.69983	4.43909	4.80302	4.50137	4.69983	5.1483	4.70043	4.92827	5.33863
CCDC116	2.13824	2.13824	2.13824	2.13824	2.13824	2.13824	2.13824	2.13824	2.13824	2.13824	2.13824	2.13824	2.13824	2.13824	2.13824	2.13824	2.13824	2.13824	2.13824	2.13824	2.13824	2.13824
ZFP82	5.09125	7.39754	5.68841	5.58018	5.951	5.87089	4.68213	6.39098	5.39368	6.40636	6.26208	5.98242	7.60014	5.89536	4.80047	3.64845	3.2417	6.21489	4.73614	3.32059	5.17532	5.53883
ARPC5	10.5588	10.7962	10.3836	10.2183	10.1539	10.9671	9.2745	8.92676	8.55893	8.56518	8.73466	9.61883	8.66936	8.44604	7.31364	9.62688	8.00708	9.19923	9.15968	9.84008	9.48137	9.81625
LOC400692	2.13824	2.13824	2.13824	2.13824	2.13824	2.13824	2.13824	2.14234	2.13824	2.13824	2.13824	2.13824	2.13824	2.13824	2.13824	2.13824	2.13824	2.13824	2.13824	2.13824	2.13824	2.13824
FCRL5	2.13824	2.13824	2.13824	2.13824	2.13824	2.13824	2.13824	2.13824	2.13824	2.13824	2.13824	2.13824	2.13824	2.13824	2.13824	2.13824	2.13824	2.13824	2.13824	2.13824	2.13824	2.13824
ZNF385B	2.13824	2.64435	2.15475	2.13824	2.14021	2.14791	2.13824	2.13824	2.13824	2.13824	2.36591	2.30372	2.28731	2.13824	2.13824	2.13824	2.13824	2.13824	2.14266	2.13824	2.13824	2.13824
C11orf57	8.98219	9.56241	9.3545	9.04929	8.61599	7.94959	9.35449	8.83428	8.9358	9.66031	9.66367	9.66552	9.60815	8.99945	8.49444	9.24958	8.92532	9.66942	9.8531	10.0887	9.68321	9.2479
MAP3K19	2.13824	2.13824	2.13824	2.13824	2.13824	2.13824	2.13824	2.13824	2.13824	2.13824	2.13824	2.13824	2.13824	2.13824	2.13824	2.13824	2.13824	2.13824	2.13824	2.13824	2.13824	2.13824
MOG	2.13824	2.13824	2.13824	2.13824	2.13824	2.13824	2.13824	2.13824	2.13824	2.13824	2.13824	2.13824	2.13824	2.13824	2.13824	2.13824	2.13824	2.13824	2.13824	2.13824	2.13824	2.13824
EXD2	2.13824	2.13824	2.13824	2.13824	2.13824	2.13824	2.13824	2.13824	2.13824	2.14034	2.13824	2.13824	2.13824	2.13824	2.13824	2.13824	2.13824	2.13824	2.13824	2.13824	2.13824	2.13824
CRISPLD2	2.13824	2.13824	2.13824	2.13824	2.13824	2.13824	2.13824	2.13824	2.13824	2.13824	2.13824	2.13824	2.13824	2.13824	2.13824	2.13824	2.13824	2.13824	2.13824	2.13824	2.13824	2.13824
ARHGDIB	2.82179	2.15004	2.13824	4.03814	2.40136	2.53972	4.61407	3.73125	4.21226	4.46692	4.41401	4.61407	4.61407	4.61085	4.61578	4.93606	4.61407	4.89445	4.80156	4.61407	4.61407	5.52162
RHOA	11.8028	12.0333	12.1859	11.8007	11.7734	11.7647	11.7423	11.0571	10.2748	11.2761	11.6523	11.8098	9.69168	10.588	7.97987	12.0497	8.04791	11.3603	11.6447	11.4028	11.6412	12.2047
L3MBTL2	2.93883	2.63996	2.97864	2.97864	2.94552	2.84986	3.05804	2.98156	3.24032	3.93593	3.36436	2.98823	2.84889	3.0362	2.98093	2.99671	4.00194	3.01453	3.23767	2.84889	3.36234	3.04792
THSD4	2.1718	2.4875	2.32721	2.17258	2.37373	2.18049	2.1718	2.26474	2.2448	2.17663	2.1718	2.1718	2.13824	2.13824	2.1718	2.1718	2.31865	2.20061	2.16446	2.1718	2.17421	2.14445
SAMD14	2.13824	2.13824	2.13824	2.13824	2.13824	2.13824	2.13824	2.13824	2.13824	2.13824	2.13824	2.13824	2.13824	2.13824	2.13824	2.13824	2.13824	2.13824	2.13824	2.13824	2.13824	2.13824
MKS1	2.13828	2.32349	2.3404	2.13824	2.32349	2.32939	2.41515	2.34882	2.35962	2.37856	2.41412	2.34882	2.3404	2.56258	2.34882	2.34882	2.38476	2.53331	2.75964	2.34882	2.34882	2.34882
AKT1S1	2.13824	2.13824	2.13824	2.13824	2.13824	2.13824	2.13824	2.13824	2.13824	2.13824	2.13824	2.13824	2.13824	2.64232	2.13824	2.13824	3.40517	2.13824	2.13824	2.13824	2.13824	2.16372
PACS2	2.13824	2.13824	2.13824	2.13824	2.13824	2.13824	2.13824	2.29035	2.13824	2.15267	2.13824	2.13824	2.13824	2.21637	2.30616	2.2632	2.13824	2.13824	2.13824	2.13824	2.13824	2.13824
ESYT2	5.74549	5.70279	6.56304	5.88496	6.15924	5.16376	3.85703	2.32205	2.17916	2.16485	2.18891	2.62721	2.16159	2.15382	2.24669	2.39264	2.13824	2.13824	2.29759	2.38796	2.33003	2.14267
LRRC41	7.53328	7.5461	7.32131	7.11802	6.72491	7.99695	8.01896	7.8824	7.53328	8.36609	8.48208	7.66805	5.20183	7.03976	6.06363	8.11238	6.60252	7.81801	7.54725	7.99713	7.8189	8.20086
KLF6	13.4376	13.4261	13.3574	13.3989	13.385	13.5357	13.3321	13.285	13.6024	13.2805	13.3759	13.2977	13.4035	12.9627	12.9529	13.2302	13.3322	12.9971	13.309	13.1855	13.3356	13.145
IRGQ	10.6075	10.6084	10.6081	10.7679	10.1558	10.2471	10.546	10.6244	10.7773	10.6354	10.7516	10.3891	10.7902	10.9154	9.7991	10.5702	10.9226	10.5669	10.5295	10.4888	10.6841	10.9939
UCHL1	2.13824	2.1384	2.13893	2.13824	2.67115	2.13824	2.13824	2.13824	2.13824	2.13824	2.13824	2.68193	2.14571	2.31253	2.13824	2.13824	2.13824	2.13824	2.13824	2.13824	2.13824	4.44383
POLR2B	3.65744	3.57388	3.57694	3.5654	3.61534	3.57518	3.50582	3.62823	6.01899	3.17654	3.64204	3.04786	3.65744	3.57028	3.60105	3.59642	3.98311	3.41589	3.82041	3.61044	3.5198	4.1287
C3orf79	2.13824	2.13824	2.13824	2.13824	2.13824	2.13824	2.13824	2.13824	2.21445	2.19375	2.13824	2.13824	3.00077	2.13824	2.13824	2.13824	2.13824	2.17312	2.14424	2.20427	3.73611	2.13824
CYTH2	10.2597	9.4349	9.76348	9.81906	9.05308	8.01846	10.6735	10.5023	10.8702	10.2642	10.4532	11.1239	9.94211	11.0447	11.011	10.9621	10.9676	10.446	10.7617	9.86991	11.03	10.2598
HNRNPM	6.89115	7.19445	5.64365	5.39383	5.72104	2.46385	6.09736	5.5606	7.27859	6.34392	5.8146	4.86494	5.53092	5.51008	7.14565	5.55266	8.28081	5.86409	6.34934	5.54066	5.94839	6.24402
RBM18	6.46347	6.01226	6.87733	6.67771	6.68121	6.27677	7.23971	7.03684	6.56411	7.82956	7.57427	7.17246	8.04995	6.74615	4.77107	6.64035	5.5515	7.22355	7.48892	6.69756	7.93633	6.44565
SEPW1	12.8826	12.77	12.7976	12.7494	13.0379	13.0562	12.8809	13.0628	12.8966	12.984	12.9221	12.7703	12.8427	12.7598	12.0787	12.4563	12.2575	12.842	12.4712	12.6129	12.7408	12.4652
PSMB8-AS1	7.29815	6.90407	6.68058	6.54337	6.65271	5.78215	7.77101	6.86031	8.51809	8.68051	7.8863	7.66606	8.72569	8.50754	9.12752	8.91562	8.84266	9.02268	8.86888	9.12196	8.74915	8.95323
AKR1C1	2.13824	2.13825	2.13824	2.13824	2.13824	2.13824	2.13824	2.13824	2.13824	2.13824	2.13824	2.13824	2.13824	2.13824	2.13824	2.13824	2.13824	2.13824	2.13824	2.13824	2.13824	2.13824
THUMPD3-AS1	7.02034	7.20556	6.76804	5.50781	6.2039	3.65844	8.12039	8.08562	8.48326	8.44703	7.7291	8.0025	7.62132	7.00499	8.66303	7.53302	8.87119	7.75432	8.30532	7.30517	7.4541	7.18416
MICALL2	2.17912	2.15199	2.17912	2.18149	2.15199	2.18149	2.15199	2.18149	2.15199	2.17912	2.14449	2.17912	2.18087	2.24176	7.14132	2.18149	4.26508	2.18149	2.18149	2.18149	2.18149	2.66247
PDHA1	12.0321	11.5956	12.2072	12.0157	11.8772	10.7762	12.2168	12.3398	12.217	12.5439	12.1118	12.0054	12.4562	12.5949	12.8336	12.2563	13.2793	12.606	12.3662	12.107	12.3954	12.4351
TOLLIP-AS1	2.20014	2.19991	2.76552	2.37535	2.19975	2.40225	2.19991	2.76317	2.19991	2.3999	2.37104	2.13824	3.68552	3.73172	2.78811	2.19975	2.19991	2.45082	2.19991	2.19991	2.13824	2.14937
HEXDC	2.6099	2.32855	2.20046	2.13824	2.13824	2.30156	2.53387	2.84358	2.96225	2.98344	2.89027	2.61572	2.84358	3.54923	4.59075	2.77832	3.85552	3.28181	2.84358	2.69338	3.02678	2.63612
LOC100507477	2.13824	2.13824	2.13824	2.13824	2.13824	2.13824	2.13824	2.13824	2.13824	2.13824	2.13824	2.13824	2.13824	2.13824	2.13824	2.13824	2.13824	2.13824	2.13824	2.13824	2.13824	2.13824
RNF207	2.342	3.09759	3.50699	2.57281	2.42632	2.3312	4.67543	5.1108	4.76959	7.09277	4.05349	4.84351	5.55671	4.07184	4.55124	5.35426	6.77507	7.83585	4.16902	2.61548	5.79283	5.01003
TTC28-AS1	2.23508	2.35916	2.35916	2.13824	2.13824	2.13824	2.38041	2.35916	3.29748	3.24431	3.24707	2.26403	2.75568	2.74124	5.33327	2.16461	3.18988	2.47998	2.187	2.35916	2.58813	2.35916
GLIDR	10.7339	9.8981	9.82909	10.6568	9.13677	9.16103	10.1092	9.66979	10.4117	10.3106	10.0809	10.0775	10.3585	10.5739	10.8769	9.82207	10.1445	10.1315	9.78441	10.2479	9.94806	9.70364
RPS24	10.6932	10.69	10.6607	9.55358	11.0976	5.79232	11.8845	12.1701	11.348	12.0004	11.8189	11.791	11.7474	10.9294	11.4959	11.3888	11.5373	11.8277	11.7553	10.9998	11.7713	11.3599
ERVFRD-1	2.37464	3.50811	2.30795	2.33729	3.26637	2.9434	2.26459	2.26459	2.26459	3.09835	2.18262	2.26459	2.38685	2.26459	2.26459	2.18181	2.26459	2.45001	2.26459	2.2431	2.26459	2.13824
LZTS2	9.05074	8.64678	8.2627	8.53542	8.15456	8.3365	9.35923	9.83588	9.82699	9.45314	9.37745	9.06536	9.03156	9.9876	10.9732	8.78317	10.4656	9.18431	8.67192	8.53019	8.84542	8.93257
PSMD6	6.24816	6.00444	5.99113	6.79417	7.29293	7.27738	6.27129	7.06559	7.95923	6.51673	5.49403	6.28492	5.27461	4.54549	7.31843	6.59833	7.70366	6.22472	6.56301	4.81006	6.40009	5.75246
PDSS2	7.80024	6.10417	7.70734	7.06886	7.35141	4.91431	7.60088	7.93365	7.92578	8.5603	8.13986	7.76574	9.19273	7.85134	3.90367	7.62198	6.93725	8.43797	8.7408	8.37115	7.85857	7.76336
KB-431C1.4	7.8352	8.54365	8.1266	7.31931	7.77697	7.41891	8.81725	8.74807	7.99581	8.7364	9.19206	9.1732	9.28833	7.0212	6.11845	8.77295	6.72064	8.21967	8.59659	8.57691	8.49306	8.38959
PSMD5-AS1	5.66451	7.52546	8.29633	7.67823	8.24624	6.92906	7.46997	4.26142	5.76814	3.79305	5.9329	6.12174	5.83176	5.35428	5.82749	5.66148	5.0202	4.34661	5.225	5.31304	5.55598	5.69569
MTSS1L	6.75107	6.77586	6.781	6.36427	6.64702	6.2208	7.15368	7.87758	8.67194	7.98752	7.24907	7.00383	7.58323	7.766	9.05149	6.12009	9.29465	6.78455	6.25083	5.92544	6.62459	5.38868
DNM2	7.83898	6.21636	7.23379	7.86015	6.74324	6.12799	7.80821	7.15709	7.60883	7.34127	7.49588	7.63263	6.61988	9.68135	9.05379	8.7795	9.00723	8.35869	8.38442	8.4743	8.38002	8.68859
ADAM15	8.82439	8.17672	8.44206	8.71929	8.62858	8.71508	8.49181	8.97403	8.58916	8.84785	8.76991	8.61864	4.98564	9.82399	8.97292	8.57402	8.77342	8.80968	8.45737	8.59301	8.78129	8.73703
ANKRD36C	5.18617	2.98648	2.8003	2.2248	2.79121	2.13824	4.93919	4.96013	4.45364	4.28883	5.46987	3.69616	4.215	3.53839	4.54301	3.71224	2.83699	3.1663	4.36594	2.90979	2.91859	3.83782
DCTN5	9.18507	9.03235	9.12045	9.1205	8.99119	8.5608	9.15238	9.19746	9.33992	9.58117	9.44491	9.16868	9.43091	9.47618	7.31319	9.22316	9.07689	9.65446	9.16887	9.70779	9.2862	9.33167
ARMCX5	5.44187	4.96514	4.96513	5.93132	4.91463	4.64808	4.73752	4.93189	4.72553	4.96513	5.63216	5.34117	7.0509	5.28715	4.96513	4.84361	5.79863	5.99145	5.44533	5.90565	5.92159	4.74458
FRY	6.05367	5.6219	4.98026	4.94191	5.19136	3.60912	7.31282	6.83597	8.26351	7.30715	7.74732	7.32269	7.47905	7.53669	8.25279	7.73321	7.60924	7.17771	6.25984	6.75251	5.41151	7.30568
TCAIM	8.79883	8.95776	9.08304	9.13284	8.81885	9.05926	8.82497	8.54145	6.86471	8.68791	8.52096	9.19997	9.03024	8.24531	2.6528	9.1469	4.60036	9.03314	9.00472	10.029	9.17137	9.21313
AGAP2-AS1	3.15486	3.15486	2.92311	3.15486	3.15275	3.92825	2.83324	2.78201	3.66082	3.15275	3.15275	2.70322	2.18485	4.2278	3.15486	3.21179	5.5884	3.15486	3.30777	3.68285	3.43898	3.15486
FAM120A	2.16617	2.13824	2.16617	2.63154	2.16055	2.16617	2.16055	2.17	2.17133	2.16055	2.16617	2.16617	2.72514	2.20313	2.16055	2.16617	2.29473	2.33266	2.16617	2.73706	2.16617	2.16617
PTCD2	8.25479	8.35716	7.36264	9.1557	7.65367	7.64601	7.73531	8.52857	7.57905	8.58642	8.67973	8.59692	8.90944	8.68909	7.35958	8.60902	8.55731	9.11786	9.23283	9.7029	8.86923	8.55836
[truncated: 19,665 more rows]

## Sheet: S.Table 9
CT values for 4 genes in the CD4+ T cell (figure 5 A)
	RPLPO	CCNE-1			RPLPO	UGG1
NC-1	22.1973	31.5411		NC-1	22.1973	27.0593
[truncated: 48 more rows]

## Sheet: S.Table 10
Raw data for correlation analysis between CCNE1 and inflammatory factors
[truncated: 76 more rows]
